# Supplementary material for: Co-Expression Network Analysis Unveiled lncRNA-mRNA Links Correlated to Epidermal Growth Factor Receptor-Tyrosine Kinase Inhibitor Resistance and/or Intermediate Epithelial-to-Mesenchymal Transition Phenotypes in a Human Non-Small Cell Lung Cancer Cellular Model System
Source: Int J Mol Sci. 2024 Mar 29;25(7):3863. doi: 10.3390/ijms25073863 (PMC11011530; doi:10.3390/ijms25073863)
Supplement: Supplementary file 1 [file ijms-25-03863-s001.zip]

Archive with 9 entries (9 files):
- .DS_Store
- Figure S1_fustaino et al.pdf
- Figure S2_Fustaino et al.pdf
- Figure S3_Fustaino et al.pdf
- Supporting Information revised_file.pdf
- Table S10_Fustaino et al.xlsx
- Table S11_Fustaino et al.pdf
- Table S1-S6_Fustaino et al.xlsx
- Table S7-S9_Fustaino et al.xlsx
