# Supplementary material for: Co-Expression Network Analysis Unveiled lncRNA-mRNA Links Correlated to Epidermal Growth Factor Receptor-Tyrosine Kinase Inhibitor Resistance and/or Intermediate Epithelial-to-Mesenchymal Transition Phenotypes in a Human Non-Small Cell Lung Cancer Cellular Model System
Source: Int J Mol Sci. 2024 Mar 29;25(7):3863. doi: 10.3390/ijms25073863 (PMC11011530; doi:10.3390/ijms25073863)
Supplement: Supplementary file 1 [file ijms-25-03863-s001.zip › Table S10_Fustaino et al.xlsx]

## Sheet: summary-sel-lncRNAs_metrics_GS-
Table S10. Details of top long non-coding RNAs correlated to intermediate epithelial-mesenchymal transition phenotype (int-EMT) and/or erlotinib resistance (ERL-res). Red and blue cells indicate up and down-regulation, respectively (|fold-change| > 1.5). E = epithelial cell lines; ERL = erlotinib; FC = fold-change; GS = gene significance; I = cell lines with intermediate EMT phenotype; k = connec…
Probe name	Gene stable ID	Gene symbol	Correlation with phenotypycal trait	GS ERL resistance	pval GS ERL resistance	GS I vs E	pval GS I vs E	GS I vs M	pval GS I vs M	MM brown4	pval MM brown4	MM magenta4	pval MM magenta4	MM plum4	pval MM plum4	kWithin	kWithinScaled	log2 FC (RA1 vs par)	log2 FC (RA2 vs par)	log2 FC (RB1 vs par)	log2 FC (RB1.1 vs par)	log2 FC (RB2 vs par)	log2 FC (RC2.2 vs par)	log2 FC avearge of Int-EMT cell lines	module color
A_19_P00321886	ENSG00000231721	LINC-PINT	int-EMT; ERL-res	0.720158	0.00165383	0.745241	0.000922537	-0.194325	0.470807	0.946003	3.10941e-08	-0.66719	0.00475094	-0.752391	0.000771784	68.2419	0.831476	0.92789	0.422591	1.82524	1.31843	1.57291	1.64841	1.21341	brown4
A_21_P0005596	ENSG00000272894	MIOS-DT	int-EMT; ERL-res	-0.751469	0.000790004	-0.784465	0.00032065	0.64775	0.00666419	-0.862646	1.70673e-05	0.837108	5.24327e-05	0.589541	0.0162423	53.6655	0.653874	-0.834603	-0.369593	-2.57374	-1.67568	-1.25643	-5.47888	-1.34201	brown4
A_21_P0010671	ENSG00000228063	LYPLAL1-DT	int-EMT	0.688847	0.00316597	0.706018	0.00223956	-0.64775	0.00666419	0.877099	8.15724e-06	-0.831413	6.56337e-05	-0.528416	0.0353599	50.7842	0.618768	0.975925	0.0172282	0.763443	0.587924	1.205	2.27453	0.709905	brown4
A_19_P00321361	ENSG00000231721	LINC-PINT	int-EMT; ERL-res	0.751469	0.000790004	0.784465	0.00032065	-0.194325	0.470807	0.878866	7.40676e-06	-0.751797	0.000783478	-0.785652	0.00030954	50.7555	0.618418	1.3466	0.853951	1.9414	1.1848	1.81694	1.8123	1.42874	brown4
A_33_P3263417	ENSG00000231721	LINC-PINT	int-EMT; ERL-res	0.751469	0.000790004	0.784465	0.00032065	-0.2591	0.332538	0.878714	7.46908e-06	-0.729317	0.00134601	-0.789789	0.000273285	50.1365	0.610876	1.392	0.852368	2.00579	1.16685	1.89488	1.73	1.46238	brown4
A_19_P00321885	ENSG00000231721	LINC-PINT	int-EMT; ERL-res	0.751469	0.000790004	0.784465	0.00032065	0.064775	0.811624	0.869246	1.23141e-05	-0.70956	0.00207911	-0.796811	0.000219815	50.0643	0.609996	1.41689	0.917718	2.02456	1.29628	2.10059	1.68645	1.55121	brown4
A_23_P309198	ENSG00000183250	LINC01547	int-EMT; ERL-res	-0.751469	0.000790004	-0.784465	0.00032065	0.64775	0.00666419	-0.870176	1.17442e-05	0.735051	0.00117833	0.672255	0.00433306	49.716	0.605752	-0.670249	-0.436613	-1.26147	-0.723459	-0.640937	-1.67016	-0.746546	brown4
A_33_P3404316	ENSG00000255248	MIR100HG	int-EMT	0.688847	0.00316597	0.706018	0.00223956	-0.194325	0.470807	0.860642	1.8784e-05	-0.796067	0.000225032	-0.685364	0.003387	46.6896	0.568878	1.14738	-0.037159	1.09279	0.930798	1.08824	2.37636	0.844408	brown4
A_23_P362228	ENSG00000249087	ZNF436-AS1	int-EMT	0.688847	0.00316597	0.706018	0.00223956	-0.64775	0.00666419	0.812454	0.000131172	-0.69257	0.00294269	-0.497326	0.0499911	45.5715	0.555255	0.2076	0.284038	1.75893	1.29762	0.456373	3.31865	0.800912	brown4
A_33_P3288684		LOC107984035	int-EMT	0.688847	0.00316597	0.706018	0.00223956	0.2591	0.332538	0.861614	1.79337e-05	-0.588502	0.0164786	-0.736317	0.00114371	45.0364	0.548735	1.3563	0.00334486	1.58119	0.993565	1.72516	1.38494	1.13191	brown4
A_33_P3377239	ENSG00000273148	LINC00653	int-EMT	0.657536	0.00563667	0.706018	0.00223956	-0.064775	0.811624	0.854586	2.48763e-05	-0.70483	0.00229557	-0.785342	0.000312413	43.6615	0.531983	0.554549	0.582881	1.26936	1.06083	1.1309	1.54415	0.919705	brown4
A_21_P0009153	ENSG00000277268	LHX1-DT	int-EMT; ERL-res	0.751469	0.000790004	0.784465	0.00032065	-0.64775	0.00666419	0.819823	0.000101168	-0.852042	2.78889e-05	-0.583434	0.0176701	42.136	0.513396	0.56696	0.149659	0.830386	1.04709	0.528602	2.8428	0.624539	brown4
A_21_P0009442	ENSG00000266835	GAPLINC	int-EMT; ERL-res	0.720158	0.00165383	0.745241	0.000922537	0	1	0.821186	9.63021e-05	-0.688926	0.0031611	-0.693307	0.00290003	36.538	0.445189	0.923615	0.480486	1.3871	1.28077	2.26746	1.83589	1.26789	brown4
A_21_P0000579	ENSG00000261485	PAN3-AS1	int-EMT	0.688847	0.00316597	0.745241	0.000922537	0.064775	0.811624	0.806702	0.000159438	-0.714275	0.00188012	-0.875139	9.06343e-06	36.4254	0.443817	0.790969	0.572189	1.04136	0.983081	1.01282	1.21037	0.880085	brown4
A_33_P3762918	ENSG00000228393	LINC01004	int-EMT	0.657536	0.00563667	0.706018	0.00223956	-0.064775	0.811624	0.80959	0.000144672	-0.666814	0.00478325	-0.641452	0.00740074	33.8683	0.41266	0.456277	0.112409	1.39276	0.491038	0.67393	1.55237	0.625284	brown4
A_33_P3447441	ENSG00000261490		int-EMT	0.657536	0.00563667	0.706018	0.00223956	0.064775	0.811624	0.80271	0.000181887	-0.644775	0.00700455	-0.642094	0.00732282	33.5281	0.408515	0.72226	0.166135	1.52603	0.305527	1.08045	1.30861	0.760081	brown4
A_33_P3258581	ENSG00000232850		int-EMT; ERL-res	0.720158	0.00165383	0.745241	0.000922537	0.323875	0.221052	0.810312	0.000141168	-0.466703	0.0683926	-0.777774	0.000389589	32.2188	0.392562	1.4932	0.744378	1.84166	1.55664	1.66969	0.692696	1.46111	brown4
A_33_P3369441		C2CD4D-AS1	int-EMT; ERL-res	-0.751469	0.000790004	-0.784465	0.00032065	0.064775	0.811624	-0.813366	0.0001271	0.659116	0.00548327	0.692581	0.00294202	32.1549	0.391783	-1.06869	-0.499268	-0.907762	-1.01959	-1.21079	-0.89276	-0.94122	brown4
A_33_P3362886	ENSG00000263412	NFE2L1-DT	int-EMT	0.688847	0.00316597	0.706018	0.00223956	-0.582975	0.0177812	0.788434	0.000284748	-0.75163	0.000786798	-0.714384	0.0018757	27.5468	0.335637	0.480271	0.842653	1.20137	0.786977	1.01714	1.79429	0.865683	brown4
A_19_P00317965	ENSG00000172965	MIR4435-2HG	int-EMT; ERL-res	0.720158	0.00165383	0.745241	0.000922537	-0.64775	0.00666419	0.79353	0.000243601	-0.769649	0.00048933	-0.773896	0.000434862	27.4512	0.334472	0.451014	0.584735	0.693337	0.710195	0.746283	1.31993	0.637113	brown4
A_21_P0014183	ENSG00000234141		int-EMT; ERL-res	-0.751469	0.000790004	-0.784465	0.00032065	0.582975	0.0177812	-0.753975	0.000741299	0.755938	0.00070487	0.565984	0.0222914	26.6352	0.32453	-0.29768	-0.497152	-0.931458	-1.07702	-0.689522	-1.87098	-0.698566	brown4
A_21_P0010778	ENSG00000287839		int-EMT; ERL-res	-0.751469	0.000790004	-0.784465	0.00032065	-0.194325	0.470807	-0.730424	0.0013122	0.746068	0.000903965	0.680038	0.00374888	23.0015	0.280256	-1.33012	-0.809164	-1.07876	-1.2505	-1.23096	-1.29771	-1.1399	brown4
A_33_P3333777	ENSG00000244879	GABPB1-AS1	int-EMT; ERL-res	0.751469	0.000790004	0.784465	0.00032065	-0.453425	0.0777414	0.763468	0.000578535	-0.733288	0.00122796	-0.63053	0.00883023	21.5478	0.262544	0.632973	0.481132	1.25161	0.561679	0.820143	1.52834	0.749508	brown4
A_21_P0006940	ENSG00000289039		int-EMT; ERL-res	-0.752022	0.000779032	-0.785328	0.000312539	0.583997	0.0175345	-0.677237	0.00395137	0.94521	3.43634e-08	0.743205	0.000969624	120.777	0.851351	-0.938036	-0.974808	-0.511153	-0.664421	-1.19078	-1.84344	-0.85584	magenta4
A_21_P0009993	ENSG00000232442	MHENCR	int-EMT; ERL-res	0.751469	0.000790004	0.784465	0.00032065	-0.38865	0.136826	0.655475	0.0058417	-0.927361	2.35774e-07	-0.697006	0.00269343	106.037	0.747453	0.436269	0.776583	0.629729	0.347391	0.574079	1.75197	0.55281	magenta4
A_21_P0004808	ENSG00000233085		int-EMT; ERL-res	0.751469	0.000790004	0.784465	0.00032065	-0.64775	0.00666419	0.855289	2.40931e-05	-0.908973	1.08848e-06	-0.670175	0.00450098	99.7987	0.703478	1.32237	1.11305	1.61075	1.33914	1.5451	3.30124	1.38608	magenta4
A_21_P0012970	ENSG00000251532		int-EMT; ERL-res	-0.751469	0.000790004	-0.784465	0.00032065	0.38865	0.136826	-0.78603	0.000306068	0.898989	2.19469e-06	0.724309	0.0015079	92.7276	0.653634	-1.89184	-1.41563	-2.05329	-1.38988	-1.88216	-3.29705	-1.72656	magenta4
A_21_P0013393	ENSG00000236453		int-EMT; ERL-res	0.751469	0.000790004	0.784465	0.00032065	-0.64775	0.00666419	0.815253	0.000119009	-0.886366	4.834e-06	-0.660399	0.00536126	90.7525	0.639711	1.93055	1.03864	1.42915	1.01443	2.59432	3.75984	1.60142	magenta4
A_23_P316085	ENSG00000120664	SPART-AS1	int-EMT; ERL-res	0.751469	0.000790004	0.784465	0.00032065	-0.64775	0.00666419	0.774761	0.000424404	-0.89329	3.17269e-06	-0.646331	0.00682481	88.3334	0.622659	0.802717	0.563617	0.693692	0.806261	0.681117	2.09286	0.709481	magenta4
A_19_P00322895	ENSG00000240476	LINC00973	int-EMT; ERL-res	0.751469	0.000790004	0.784465	0.00032065	-0.38865	0.136826	0.744389	0.000942007	-0.875579	8.85282e-06	-0.812916	0.000129096	88.3078	0.622479	1.08193	0.604715	0.549453	0.58382	1.03184	1.2647	0.770353	magenta4
A_21_P0011850	ENSG00000236682	MAP3K2-DT	int-EMT; ERL-res	-0.751469	0.000790004	-0.784465	0.00032065	0.582975	0.0177812	-0.761279	0.000613172	0.892588	3.3155e-06	0.665467	0.00490027	85.7099	0.604167	-1.69362	-1.18202	-1.74602	-1.78885	-1.24479	-3.93475	-1.53106	magenta4
A_24_P256654	ENSG00000230844	ZNF674-AS1	int-EMT; ERL-res	0.751469	0.000790004	0.784465	0.00032065	-0.64775	0.00666419	0.791449	0.000259768	-0.866659	1.40238e-05	-0.662612	0.00515585	85.6336	0.603628	0.893456	0.741129	0.854129	0.674019	1.0895	2.32721	0.850447	magenta4
A_21_P0000744	ENSG00000257698	GIHCG	int-EMT; ERL-res	0.751469	0.000790004	0.784465	0.00032065	-0.5182	0.0397527	0.840548	4.55944e-05	-0.873503	9.88336e-06	-0.728704	0.00136502	82.2648	0.579881	1.83249	0.612195	1.28454	0.807345	1.3319	2.38051	1.17369	magenta4
A_21_P0009872	ENSG00000232442	MHENCR	int-EMT; ERL-res	0.751469	0.000790004	0.784465	0.00032065	-0.64775	0.00666419	0.684338	0.00345442	-0.865173	1.50926e-05	-0.884979	5.24251e-06	75.9922	0.535667	0.696843	0.892449	0.741572	0.584218	0.607952	1.40887	0.704607	magenta4
A_21_P0007713	ENSG00000257698	GIHCG	int-EMT; ERL-res	0.751469	0.000790004	0.784465	0.00032065	-0.582975	0.0177812	0.84472	3.83168e-05	-0.848808	3.21545e-05	-0.758461	0.000660249	73.4526	0.517765	1.96783	0.810177	1.43822	1.00272	1.48248	2.1622	1.34029	magenta4
A_33_P3229107	ENSG00000230937	MIR205HG	int-EMT; ERL-res	-0.751469	0.000790004	-0.784465	0.00032065	0.64775	0.00666419	-0.582081	0.0179992	0.87207	1.0652e-05	0.634195	0.00832819	73.3093	0.516755	-3.16092	-3.66057	-1.72037	-3.85431	-1.80739	-7.03101	-2.84071	magenta4
A_33_P3394140	ENSG00000224596	ZMIZ1-AS1	int-EMT; ERL-res	0.751469	0.000790004	0.784465	0.00032065	-0.64775	0.00666419	0.883812	5.60833e-06	-0.840338	4.59897e-05	-0.807271	0.00015643	71.9974	0.507507	3.08114	2.37028	3.45177	2.68022	3.4439	4.00517	3.00546	magenta4
A_19_P00321332	ENSG00000245532	NEAT1	int-EMT; ERL-res	0.751469	0.000790004	0.784465	0.00032065	-0.5182	0.0397527	0.574213	0.0200085	-0.873441	9.91573e-06	-0.56968	0.0212425	71.3882	0.503213	0.468686	0.876601	0.629882	0.344033	0.508577	2.08777	0.565556	magenta4
A_21_P0000829	ENSG00000246067	RAB30-DT	int-EMT; ERL-res	0.720158	0.00165383	0.745241	0.000922537	-0.323875	0.221052	0.732427	0.00125281	-0.835087	5.68359e-05	-0.761486	0.00060983	71.3517	0.502956	0.666737	0.578028	0.557709	0.46183	1.09834	1.21251	0.672529	magenta4
A_21_P0008360	ENSG00000258602	LINC01629	int-EMT; ERL-res	-0.751469	0.000790004	-0.784465	0.00032065	0.064775	0.811624	-0.703655	0.00235208	0.823301	8.91384e-05	0.853358	2.62946e-05	70.7666	0.498831	-1.29598	-1.01021	-0.999507	-0.660286	-1.12886	-1.16244	-1.01897	magenta4
A_21_P0014934		LOC100506124	int-EMT	0.688847	0.00316597	0.706018	0.00223956	-0.2591	0.332538	0.57748	0.0191541	-0.839363	4.78608e-05	-0.672255	0.00433306	64.9384	0.457749	1.1101	0.516357	0.389899	0.163706	0.938748	1.36047	0.623763	magenta4
A_21_P0006941	ENSG00000289039		int-EMT; ERL-res	-0.751469	0.000790004	-0.784465	0.00032065	0.12955	0.632516	-0.724019	0.00151773	0.816098	0.000115527	0.772399	0.000453457	61.8704	0.436122	-1.45484	-0.832189	-1.05321	-0.848276	-1.02147	-1.38395	-1.042	magenta4
A_21_P0014816	ENSG00000267575		int-EMT	0.65802	0.00558934	0.706795	0.00220352	0.389331	0.136079	0.469283	0.0666763	-0.769429	0.000492292	-0.583167	0.0177347	57.3036	0.403931	0.445462	0.264851	0.0587707	0.0543862	0.76644	1.27637	0.317982	magenta4
A_19_P00319404	ENSG00000233237	LINC00472	int-EMT; ERL-res	0.720158	0.00165383	0.745241	0.000922537	-0.582975	0.0177812	0.455033	0.0765627	-0.790475	0.000267632	-0.702847	0.0023916	52.3712	0.369163	1.31715	1.85648	0.659309	0.613663	1.4506	1.86473	1.17944	magenta4
A_21_P0014228	ENSG00000283486	FAM95C	int-EMT	-0.688847	0.00316597	-0.706018	0.00223956	0.64775	0.00666419	-0.83346	6.06029e-05	0.779022	0.000375875	0.548134	0.0279299	49.6079	0.349684	-0.494081	-0.232869	-0.778394	-0.667963	-0.818344	-2.03329	-0.59833	magenta4
A_21_P0003432	ENSG00000251061	LINC02512	int-EMT; ERL-res	0.751469	0.000790004	0.784465	0.00032065	-0.64775	0.00666419	0.891419	3.565e-06	-0.776517	0.000403818	-0.583619	0.0176254	45.6091	0.321497	0.859265	0.278491	1.04144	0.844081	1.01645	1.65784	0.807943	magenta4
A_21_P0003578	ENSG00000250634	LINC01182	int-EMT; ERL-res	0.720158	0.00165383	0.745241	0.000922537	-0.64775	0.00666419	0.753858	0.000743505	-0.7579	0.000669964	-0.588453	0.0164899	41.4994	0.292528	1.08381	0.435684	0.810253	0.365692	1.0278	1.45705	0.744647	magenta4
A_21_P0006731	ENSG00000242147	LASTR	int-EMT	-0.688847	0.00316597	-0.706018	0.00223956	0.64775	0.00666419	-0.771565	0.000464097	0.756468	0.000695312	0.406886	0.117795	41.2225	0.290576	-0.547059	-0.122323	-0.418879	-0.631413	-1.04888	-1.63914	-0.55371	magenta4
A_33_P3668839	ENSG00000268403		int-EMT; ERL-res	0.720158	0.00165383	0.745241	0.000922537	-0.64775	0.00666419	0.796139	0.000224525	-0.725923	0.00145409	-0.540382	0.0306927	41.0063	0.289052	0.55671	0.606534	1.2887	0.591503	1.21618	2.29702	0.851925	magenta4
A_33_P3294377	ENSG00000257283		int-EMT; ERL-res	0.751469	0.000790004	0.784465	0.00032065	-0.2591	0.332538	0.671778	0.00437114	-0.719243	0.0016875	-0.799126	0.000204214	32.7018	0.230514	1.3652	0.965874	1.04106	0.904677	0.873624	1.04726	1.03009	magenta4
A_32_P54503	ENSG00000260231	KDM7A-DT	int-EMT	-0.688847	0.00316597	-0.706018	0.00223956	0.5182	0.0397527	-0.721303	0.00161248	0.736837	0.00112973	0.414777	0.110162	29.2818	0.206406	-0.372164	-0.478787	-0.816776	-0.383673	-0.973961	-1.12306	-0.605072	magenta4
A_21_P0000535	ENSG00000196668	LINC00173	int-EMT	0.688847	0.00316597	0.706018	0.00223956	-0.453425	0.0777414	0.381948	0.14432	-0.715818	0.00181848	-0.643395	0.00716696	27.6492	0.194898	0.671319	1.47597	1.03373	0.1775	0.385059	1.51997	0.748715	magenta4
A_21_P0001235	ENSG00000236975	LINC02814	int-EMT; ERL-res	-0.751469	0.000790004	-0.784465	0.00032065	-0.12955	0.632516	-0.724582	0.00149867	0.695673	0.00276646	0.977849	6.619e-11	14.8104	1	-2.59429	-2.5348	-2.85066	-2.84057	-2.5127	-2.62462	-2.6666	plum4
A_21_P0009672	ENSG00000267213	DPY19L3-DT	int-EMT; ERL-res	0.751469	0.000790004	0.784465	0.00032065	0.64775	0.00666419	0.542992	0.0297402	-0.532326	0.0337795	-0.939108	7.07946e-08	11.717	0.791132	1.47704	1.63263	1.50023	1.24917	1.45069	0.54704	1.46196	plum4
A_21_P0006331	ENSG00000288989		int-EMT; ERL-res	0.720158	0.00165383	0.784465	0.00032065	0.064775	0.811624	0.717095	0.00176869	-0.673473	0.00423711	-0.904793	1.47348e-06	9.54747	0.644646	0.728796	0.891787	1.14821	1.04285	0.870714	1.106	0.936472	plum4
A_21_P0014094	ENSG00000225953	SATB2-AS1	int-EMT; ERL-res	0.751469	0.000790004	0.784465	0.00032065	0.38865	0.136826	0.663264	0.00509659	-0.639904	0.00759139	-0.885934	4.95834e-06	9.33976	0.630621	1.78779	2.35547	2.46385	1.96324	2.10171	1.30366	2.13441	plum4
A_21_P0010706	ENSG00000237352	LINC01358	int-EMT; ERL-res	0.720158	0.00165383	0.745241	0.000922537	-0.064775	0.811624	0.542844	0.0297934	-0.608661	0.0123449	-0.904366	1.51859e-06	9.14137	0.617226	1.02781	1.80853	1.33847	1.32222	1.39107	1.06368	1.37762	plum4
A_21_P0001993	ENSG00000286905		int-EMT; ERL-res	0.752022	0.000779032	0.785328	0.000312539	-0.194666	0.470014	0.682543	0.00357501	-0.547347	0.0282012	-0.890863	3.68904e-06	8.50444	0.57422	1.01031	1.45556	1.71565	1.27193	1.27526	0.898102	1.34574	plum4
A_33_P3640101	ENSG00000267213	DPY19L3-DT	int-EMT; ERL-res	0.751469	0.000790004	0.784465	0.00032065	0.582975	0.0177812	0.53282	0.0335837	-0.514882	0.0412644	-0.855982	2.3342e-05	7.29302	0.492425	1.45779	1.64148	1.46331	1.30783	1.54857	0.431056	1.48379	plum4
A_21_P0014252	ENSG00000237036	ZEB1-AS1	int-EMT; ERL-res	0.751469	0.000790004	0.784465	0.00032065	0.194325	0.470807	0.724643	0.00149664	-0.644875	0.00699282	-0.832876	6.20021e-05	6.08882	0.411117	1.4813	1.09071	1.35098	1.18001	1.1229	0.787717	1.24518	plum4
A_19_P00320028		LINC01004	int-EMT; ERL-res	0.720158	0.00165383	0.745241	0.000922537	-0.12955	0.632516	0.786751	0.000299541	-0.578953	0.0187783	-0.831474	6.54777e-05	5.61432	0.379079	0.972699	0.741126	1.65016	0.914138	1.09122	0.97921	1.07387	plum4
