# Supplementary material for: Co-Expression Network Analysis Unveiled lncRNA-mRNA Links Correlated to Epidermal Growth Factor Receptor-Tyrosine Kinase Inhibitor Resistance and/or Intermediate Epithelial-to-Mesenchymal Transition Phenotypes in a Human Non-Small Cell Lung Cancer Cellular Model System
Source: Int J Mol Sci. 2024 Mar 29;25(7):3863. doi: 10.3390/ijms25073863 (PMC11011530; doi:10.3390/ijms25073863)
Supplement: Supplementary file 1 [file ijms-25-03863-s001.zip › Table S1-S6_Fustaino et al.xlsx]

## Sheet: S1_all modules
Table S1. Gene expression data and WGCNA results of whole NSCLC cell line dataset. Data are shown at probe-level. FC = Fold-change; GS = Gene significance; k = connectivity; MM = Module membership; par = parental cell line; pval = p-value.
Probe name	Gene stable ID	Transcript stable ID	Gene name	Gene type	Transcript type	Gene symbol	HCC827_a	HCC827_b	RA1_a	RA1_b	RA2_a	RA2_b	RB1_a	RB1_b	RB1.1_a	RB1.1_b	RB2_a	RB2_b	HCC4006_a	HCC4006_b	RC2.2_a	RC2.2_b	HCC827	RA1	RA2	RB1	RB1.1	RB2	HCC4006	RC2.2	log2 FC (RA1 vs par)	log2 FC (RA2 vs par)	log2 FC (RB1 vs par)	log2 FC (RB1.1 vs par)	log2 FC (RB2 vs par)	log2 FC (RC2.2 vs par)	module Color	GS I vs E	pval GS I vs E	GS ERL resistance	pval GS ERL resistance	GS I vs M	pval GS I vs M	GS Cell lineage	pval GS Cell lineage	MM yellow	pval MM yellow	MM darkviolet	pval MM darkviolet
A_33_P3246448	ENSG00000152049	ENST00000281830	potassium voltage-gated channel subfamily E regulatory subunit 4	protein_coding	protein_coding	KCNE4	5.59758	4.66177	4.64565	4.6147	4.78789	4.62021	5.05866	4.53137	4.96722	4.90688	4.70907	4.94836	4.88264	4.53137	8.68157	9.34388	5.12968	4.63017	4.70405	4.79502	4.93705	4.82872	4.707	9.01272	-0.499501	-0.425623	-0.334659	-0.192625	-0.300958	4.30572	darkviolet	-0.0196332	0.942468	0.10967	0.685979	-0.64775	0.00666419	-0.235007	0.380954	0.00115472	0.996614	0.938685	7.42203e-08
A_21_P0000509			small NF90 (ILF3) associated RNA G2			SNAR-G2	17.9055	17.6571	17.7376	17.6866	17.8324	17.915	16.8848	16.7786	17.1165	17.3768	17.5499	17.4802	18.5012	18.6069	18.7442	18.3347	17.7813	17.7121	17.8737	16.8317	17.2467	17.515	18.554	18.5395	-0.069187	0.0924514	-0.949572	-0.534611	-0.266232	-0.014555	lightblue4	-0.588348	0.0165138	-0.407046	0.117637	-0.64775	0.00666419	-0.751469	0.000790004	-0.00288211	0.991548	0.692572	0.00294258
A_21_P0000744	ENSG00000257698	ENST00000659090	GIHCG inhibitor of miR-200b/200a/429 expression	lncRNA	lncRNA	GIHCG	9.16255	9.65363	11.4224	11.0587	9.96208	10.0785	10.5353	10.85	10.3286	10.1023	10.9243	10.5557	8.83457	9.07297	11.3117	11.3569	9.40809	11.2406	10.0203	10.6926	10.2154	10.74	8.95377	11.3343	1.83249	0.612195	1.28454	0.807345	1.3319	2.38051	magenta4	0.784465	0.00032065	0.751469	0.000790004	-0.5182	0.0397527	0.0626224	0.817784	-0.352874	0.180048	0.306073	0.248945
A_24_P215804	ENSG00000217555	ENST00000345436	chemokine like factor	protein_coding	protein_coding	CKLF	10.9141	10.2108	11.4642	10.9252	11.4118	10.5916	11.961	11.5224	12.1309	11.1061	11.723	11.3918	10.9439	10.4598	10.8874	10.2669	10.5625	11.1947	11.0017	11.7417	11.6185	11.5574	10.7018	10.5771	0.632256	0.43924	1.17924	1.05602	0.994943	-0.124661	lightblue4	0.666795	0.00478488	0.500979	0.0480711	0.582975	0.0177812	0.500979	0.0480711	-0.0603259	0.824368	-0.466945	0.0682307
A_23_P110167	ENSG00000085871	ENST00000616265	microsomal glutathione S-transferase 2	protein_coding	protein_coding	MGST2	12.3382	12.4525	12.1122	11.9954	12.4671	12.1821	12.4363	12.6096	12.5232	12.1467	12.1821	12.2539	13.2602	13.4459	12.3093	12.2996	12.3953	12.0538	12.3246	12.523	12.335	12.218	13.3531	12.3045	-0.341471	-0.0706962	0.127641	-0.0603552	-0.177349	-1.0486	honeydew1	-0.509902	0.0436136	-0.532291	0.0337934	-0.12955	0.632516	-0.375735	0.151513	-0.138776	0.608255	0.0741211	0.785
A_32_P61480	ENSG00000177640	ENST00000454781	cancer susceptibility 2	lncRNA	lncRNA	CASC2	4.13184	5.30833	5.68562	5.53332	5.38693	5.25148	4.94544	6.35094	5.16238	4.99293	6.17991	5.79197	5.68211	5.40939	4.87344	4.47775	4.72009	5.60947	5.31921	5.64819	5.07766	5.98594	5.54575	4.67559	0.889384	0.599117	0.928098	0.35757	1.26585	-0.870157	darkorange	0.196116	0.466647	0.0939336	0.729326	0.64775	0.00666419	0.219179	0.414737	-0.546073	0.0286449	-0.419694	0.105585
A_33_P3414202	ENSG00000076770	ENST00000370853	muscleblind like splicing regulator 3	protein_coding	protein_coding	MBNL3	9.21985	9.27925	9.04448	9.63965	8.19399	8.3958	9.2976	9.30314	9.34714	9.48768	8.75885	9.21071	9.34565	9.77231	8.39151	7.88655	9.24955	9.34207	8.29489	9.30037	9.41741	8.98478	9.55898	8.13903	0.0925171	-0.954654	0.0508193	0.167862	-0.26477	-1.41995	darkviolet	-0.274563	0.303426	-0.344423	0.191435	0.582975	0.0177812	0.0626224	0.817784	0.104218	0.700902	-0.593575	0.0153496
A_33_P3300975	ENSG00000198353	ENST00000430889	homeobox C4	protein_coding	protein_coding	HOXC4	7.23257	7.64779	8.03514	7.7831	8.76601	8.62514	7.68617	7.36181	7.30663	6.81618	7.88035	7.63231	8.21788	8.3559	8.66778	8.74557	7.44018	7.90912	8.69557	7.52399	7.06141	7.75633	8.28689	8.70667	0.468939	1.25539	0.0838063	-0.378776	0.316148	0.419781	darkviolet	-0.0392232	0.885326	0.0939336	0.729326	-0.5182	0.0397527	-0.563602	0.0229882	-0.361962	0.168309	0.629394	0.00899064
A_33_P3263061	ENSG00000147853	ENST00000611749	adenylate kinase 3	protein_coding	protein_coding	AK3	11.2527	11.4671	11.7453	11.7692	10.9956	10.7371	11.9389	11.7578	12.0394	11.4097	11.4254	11.2364	12.902	12.8458	13.9477	13.9051	11.3599	11.7573	10.8664	11.8483	11.7246	11.3309	12.8739	13.9264	0.397339	-0.493563	0.488401	0.364649	-0.0290326	1.05247	darkviolet	-0.313786	0.236604	-0.125245	0.643961	-0.64775	0.00666419	-0.751469	0.000790004	-0.272848	0.306579	0.86606	1.44468e-05
A_33_P3261373	ENSG00000176540	ENST00000319813	olfactory receptor family 4 subfamily C member 5	protein_coding	protein_coding	OR4C5	6.75489	4.66177	4.52159	4.91587	4.84548	4.65284	4.84861	4.70389	4.57553	4.99293	5.25325	4.87958	4.88264	4.66888	4.71424	5.00562	5.70833	4.71873	4.74916	4.77625	4.78423	5.06641	4.77576	4.85993	-0.989596	-0.959168	-0.932072	-0.924097	-0.641914	0.0841715	yellow	-0.11767	0.66428	-0.0626224	0.817784	-0.194325	0.470807	-0.0939336	0.729326	0.924202	3.14906e-07	-0.0747837	0.783121
A_24_P278460	ENSG00000197601	ENST00000354817	fatty acyl-CoA reductase 1	protein_coding	protein_coding	FAR1	8.73047	9.17086	9.59823	9.47839	9.74302	9.62614	9.36133	10.1773	8.98018	9.06861	10.2397	9.95706	8.95837	8.39178	10.3746	10.7569	8.95067	9.53831	9.68458	9.76933	9.0244	10.0984	8.67508	10.5657	0.587642	0.733911	0.818667	0.0737303	1.1477	1.89067	magenta4	0.706018	0.00223956	0.688847	0.00316597	-0.64775	0.00666419	-0.0313112	0.908356	-0.338833	0.199221	0.497548	0.0498727
A_21_P0010885	ENSG00000214881	ENST00000422205	transmembrane protein 14B	processed_pseudogene	processed_pseudogene	TMEM14DP	12.75	13.2582	13.3175	12.9771	13.5062	13.3778	12.5177	12.7389	12.4819	12.3834	13.3093	13.1681	11.5545	11.5213	12.7847	12.9113	13.0041	13.1473	13.442	12.6283	12.4326	13.2387	11.5379	12.848	0.143156	0.437882	-0.375803	-0.571496	0.234586	1.31009	indianred4	0.392232	0.132932	0.375735	0.151513	0.12955	0.632516	0.438357	0.0894308	0.0412672	0.87939	-0.121866	0.652995
A_23_P89762			PH domain and leucine rich repeat protein phosphatase 1			PHLPP1	9.47972	8.50544	8.53958	8.17133	8.42797	8.30663	8.69664	7.97782	8.16553	8.41937	8.28294	8.01889	8.20671	7.43411	7.87056	7.15418	8.99258	8.35546	8.3673	8.33723	8.29245	8.15092	7.82041	7.51237	-0.63712	-0.625279	-0.655349	-0.700127	-0.841659	-0.308037	darkseagreen3	-0.0784465	0.772752	-0.156556	0.562578	0.64775	0.00666419	0.626224	0.00945035	0.684145	0.00346721	-0.595394	0.0149598
A_23_P109034	ENSG00000124145	ENST00000372733	syndecan 4	protein_coding	protein_coding	SDC4	14.823	14.4498	14.4779	14.3695	13.7643	13.6078	14.3514	14.6009	14.4006	14.5135	13.9142	14.3667	13.5272	13.2674	13.0321	12.7966	14.6364	14.4237	13.6861	14.4762	14.457	14.1404	13.3973	12.9144	-0.212685	-0.950332	-0.160249	-0.17938	-0.495965	-0.482932	darkviolet	0.11767	0.66428	-0.0313112	0.908356	0.64775	0.00666419	0.751469	0.000790004	0.416246	0.10878	-0.824072	8.66402e-05
A_33_P3261031	ENSG00000270921	ENST00000605013		processed_pseudogene	processed_pseudogene	CICP23	8.20304	8.19329	8.7878	8.42384	8.45391	8.47358	8.22091	8.19445	8.48281	8.32867	8.9197	8.32059	7.08481	7.05765	7.85953	7.59059	8.19817	8.60582	8.46375	8.20768	8.40574	8.62014	7.07123	7.72506	0.407651	0.265578	0.00951	0.207573	0.421977	0.653831	honeydew1	0.745241	0.000922537	0.594913	0.015062	0.64775	0.00666419	0.751469	0.000790004	0.106111	0.695707	-0.513374	0.0419654
A_33_P3365553	ENSG00000284614	ENST00000641497	asparagine synthetase (glutamine-hydrolyzing)	unprocessed_pseudogene	unprocessed_pseudogene		5.55842	5.60177	5.19044	5.42626	5.33538	5.3772	5.45327	5.77396	5.70347	6.05155	5.36959	5.39553	6.41257	6.74399	5.43879	5.48482	5.58009	5.30835	5.35629	5.61361	5.87751	5.38256	6.57828	5.4618	-0.271743	-0.223796	0.0335213	0.297415	-0.197531	-1.11648	magenta4	-0.549125	0.0275906	-0.563602	0.0229882	-0.194325	0.470807	-0.407046	0.117637	-0.103743	0.702204	0.0127636	0.962582
A_23_P103837	ENSG00000143569	ENST00000343815	ubiquitin associated protein 2 like	protein_coding	protein_coding	UBAP2L	12.2348	11.0898	11.0561	11.4361	11.6225	11.6322	10.8221	10.6836	10.7286	11.6919	10.7321	11.0585	11.458	11.0507	12.4609	11.5829	11.6623	11.2461	11.6274	10.7528	11.2103	10.8953	11.2543	12.0219	-0.416235	-0.0349725	-0.909513	-0.452042	-0.767016	0.767585	plum1	-0.274563	0.303426	-0.125245	0.643961	-0.453425	0.0777414	-0.25049	0.349417	0.438875	0.0890095	0.543547	0.0295404
A_33_P3402035	ENSG00000076604	ENST00000262395	TNF receptor associated factor 4	protein_coding	protein_coding	TRAF4	10.2688	10.7558	10.8229	11.1389	11.4077	11.5153	10.9275	10.4935	10.7353	10.2959	10.9105	10.7796	10.611	11.0204	9.17703	9.60247	10.5123	10.9809	11.4615	10.7105	10.5156	10.8451	10.8157	9.38975	0.468581	0.949172	0.198192	0.00330307	0.332771	-1.42594	darkviolet	0.313786	0.236604	0.125245	0.643961	0.64775	0.00666419	0.375735	0.151513	-0.127663	0.637524	-0.757208	0.00068212
A_23_P11543	ENSG00000179163	ENST00000374479	alpha-L-fucosidase 1	protein_coding	protein_coding	FUCA1	11.4046	11.8392	11.1363	10.9434	10.1563	10.1951	11.794	12.3514	11.4863	11.5494	11.3173	11.6033	12.2997	12.2913	10.4921	11.0463	11.6219	11.0398	10.1757	12.0727	11.5178	11.4603	12.2955	10.7692	-0.582013	-1.44615	0.450861	-0.104015	-0.161549	-1.52629	saddlebrown	-0.470679	0.0657604	-0.500979	0.0480711	0.323875	0.221052	-0.0939336	0.729326	-0.0237066	0.930556	-0.280874	0.291991
A_21_P0014120	ENSG00000248932	ENST00000653359	uncharacterized LOC100507291	lncRNA	lncRNA	COPB2-DT	9.23384	9.92815	10.0049	9.97775	9.04857	9.10685	10.6113	10.5841	10.3058	9.64199	10.4493	10.1534	6.38316	6.5157	7.45764	7.63968	9.581	9.9913	9.07771	10.5977	9.9739	10.3013	6.44943	7.54866	0.410307	-0.503286	1.0167	0.392908	0.720328	1.09923	lightblue4	0.588348	0.0165138	0.469668	0.0664223	0.64775	0.00666419	0.751469	0.000790004	0.0926269	0.732962	-0.656005	0.00578846
A_24_P120109	ENSG00000163214	ENST00000457308	DExH-box helicase 57	protein_coding	protein_coding	DHX57	5.00562	6.02271	6.94471	6.28135	7.28048	6.88188	6.69087	6.20365	6.37449	6.09011	5.65642	6.13699	5.89178	5.7039	5.25679	5.20945	5.51416	6.61303	7.08118	6.44726	6.2323	5.8967	5.79784	5.23312	1.09886	1.56701	0.933096	0.718137	0.38254	-0.56472	midnightblue	0.666795	0.00478488	0.469668	0.0664223	0.64775	0.00666419	0.563602	0.0229882	-0.401735	0.122972	-0.533753	0.033216
A_33_P3350056	ENSG00000259827	ENST00000567563	metallothionein 1X	lncRNA	lncRNA		14.8504	14.5539	16.5029	16.8001	14.7707	15.3699	15.3119	15.2798	15.2096	15.0107	15.9774	15.7909	16.073	15.9344	16.4908	16.1716	14.7021	16.6515	15.0703	15.2959	15.1102	15.8841	16.0037	16.3312	1.94935	0.368127	0.593717	0.408004	1.18198	0.327529	grey60	0.156893	0.561728	0.25049	0.349417	-0.38865	0.136826	-0.469668	0.0664223	-0.349855	0.184063	0.45135	0.0792815
A_32_P202703	ENSG00000278903	ENST00000624576	uncharacterized LOC102724951	lncRNA	lncRNA		8.52625	9.35121	9.70779	9.47573	9.15114	9.19806	9.21561	9.44837	9.15521	9.18247	10.225	10.1464	6.2234	5.91811	6.53673	7.07146	8.93873	9.59176	9.1746	9.33199	9.16884	10.1857	6.07075	6.8041	0.653027	0.235863	0.393257	0.230108	1.24696	0.733341	indianred4	0.588348	0.0165138	0.469668	0.0664223	0.64775	0.00666419	0.751469	0.000790004	0.059415	0.826982	-0.698025	0.00263869
A_24_P787889	ENSG00000206140	ENST00000449424	transmembrane protein 191B	protein_coding	retained_intron	TMEM191C	10.7682	10.7152	9.6403	9.82284	11.0425	11.2833	9.32045	9.46859	9.58326	9.7727	9.76409	9.99223	11.3696	11.4521	8.77097	8.86428	10.7417	9.73157	11.1629	9.39452	9.67798	9.87816	11.4108	8.81763	-1.01009	0.42127	-1.34714	-1.06368	-0.863496	-2.59322	brown4	-0.627572	0.00925272	-0.626224	0.00945035	0.64775	0.00666419	0	1	0.190828	0.478981	-0.385053	0.140815
A_24_P238257	ENSG00000180336	ENST00000472403	meiosis specific with coiled-coil domain	protein_coding	nonsense_mediated_decay	MEIOC	6.95746	6.73407	7.60918	6.49635	8.38316	8.36009	7.3072	6.63345	6.86573	6.43045	7.24198	6.73428	7.29059	7.23182	5.69435	6.45327	6.84577	7.05276	8.37163	6.97032	6.64809	6.98813	7.26121	6.07381	0.206997	1.52586	0.124556	-0.197677	0.142365	-1.1874	blue2	0.0392232	0.885326	-0.0939336	0.729326	0.582975	0.0177812	0.25049	0.349417	-0.0180496	0.947102	-0.447079	0.0825217
A_33_P3227225	ENSG00000236516	ENST00000451959		processed_pseudogene	processed_pseudogene	KLF2P4	4.96433	5.55266	5.55842	5.34207	5.93073	5.96866	5.73386	5.45429	5.16238	5.35204	5.97154	5.42521	7.65262	7.23182	6.87996	6.30435	5.2585	5.45024	5.9497	5.59408	5.25721	5.69838	7.44222	6.59216	0.191744	0.6912	0.335577	-0.0012875	0.439876	-0.850063	honeydew1	-0.196116	0.466647	-0.156556	0.562578	-0.64775	0.00666419	-0.751469	0.000790004	-0.414794	0.110146	0.556984	0.0250123
A_23_P203658	ENSG00000073921	ENST00000393346	phosphatidylinositol binding clathrin assembly protein	protein_coding	protein_coding	PICALM	10.4077	10.3324	10.6552	10.2501	11.4175	11.1801	10.4087	10.0107	10.0386	10.188	9.98935	10.1705	11.3623	10.8413	11.376	10.6343	10.37	10.4526	11.2988	10.2097	10.1133	10.0799	11.1018	11.0051	0.0826049	0.928779	-0.160333	-0.256723	-0.290095	-0.0966478	lightblue4	-0.353009	0.179869	-0.219179	0.414737	-0.38865	0.136826	-0.532291	0.0337934	-0.140109	0.60478	0.48984	0.0541022
A_23_P206140	ENSG00000140403	ENST00000394855	DnaJ heat shock protein family (Hsp40) member A4	protein_coding	protein_coding	DNAJA4	6.09671	6.80494	5.67419	5.29461	6.12023	6.25444	5.19967	7.65732	5.60547	5.69522	6.74062	6.27088	12.2492	12.3858	12.1883	12.591	6.45082	5.4844	6.18733	6.42849	5.65035	6.50575	12.3175	12.3897	-0.966422	-0.263489	-0.022332	-0.800474	0.0549254	0.0721918	indianred4	-0.549125	0.0275906	-0.375735	0.151513	-0.64775	0.00666419	-0.751469	0.000790004	-0.2398	0.371031	0.793774	0.00024176
A_23_P14389	ENSG00000100813	ENST00000557515	apoptotic chromatin condensation inducer 1	protein_coding	protein_coding	ACIN1	11.7538	10.9014	10.6717	11.4704	11.2444	11.04	10.7907	10.7719	10.8246	11.553	10.9569	11.0855	9.26664	9.76609	11.1255	9.76069	11.3276	11.071	11.1422	10.7813	11.1888	11.0212	9.51636	10.4431	-0.256562	-0.185393	-0.54632	-0.138802	-0.306396	0.92672	grey60	0.235339	0.380262	0.187867	0.485956	0.194325	0.470807	0.500979	0.0480711	0.454072	0.0772655	-0.372738	0.155067
A_23_P106016	ENSG00000184304	ENST00000331968	protein kinase D1	protein_coding	protein_coding	PRKD1	4.52634	4.71113	4.80846	4.52619	4.67903	4.63955	4.77654	4.36487	4.65044	4.57006	4.95276	4.65609	9.8556	9.7824	9.22965	9.35102	4.61873	4.66732	4.65929	4.5707	4.61025	4.80442	9.819	9.29034	0.0485926	0.0405552	-0.0480278	-0.00848539	0.185691	-0.52866	indianred4	-0.353009	0.179869	-0.281801	0.290334	-0.64775	0.00666419	-0.751469	0.000790004	-0.257215	0.336192	0.772098	0.000457276
A_33_P3323435	ENSG00000006432	ENST00000554752	mitogen-activated protein kinase kinase kinase 9	protein_coding	protein_coding	MAP3K9	12.3197	12.0255	11.2877	11.2475	11.2706	11.0269	11.1284	10.8316	11.3011	11.6474	11.012	11.014	10.5722	10.6354	10.5259	10.1587	12.1726	11.2676	11.1488	10.98	11.4743	11.013	10.6038	10.3423	-0.904981	-1.02378	-1.19256	-0.698297	-1.15957	-0.261514	darkseagreen3	0	1	-0.125245	0.643961	0.64775	0.00666419	0.751469	0.000790004	0.641973	0.00733745	-0.641718	0.00736839
A_21_P0011375	ENSG00000259479	ENST00000561384	sorbitol dehydrogenase	transcribed_unprocessed_pseudogene	processed_transcript	SORD2P	9.80534	9.39071	8.28352	9.026	8.63424	8.66272	7.98939	9.12557	7.84608	9.62947	8.87575	9.20533	6.6488	6.77293	7.51076	6.50134	9.59802	8.65476	8.64848	8.55748	8.73777	9.04054	6.71087	7.00605	-0.94326	-0.94954	-1.04054	-0.86025	-0.557482	0.295182	indianred4	0.0392232	0.885326	-0.0313112	0.908356	0.64775	0.00666419	0.751469	0.000790004	0.439486	0.0885142	-0.643751	0.00712479
A_21_P0014742	ENSG00000213062	ENST00000392097		lncRNA	lncRNA		6.23481	6.68102	6.92815	6.84627	6.59058	6.85487	6.58167	6.69653	6.59292	6.67419	8.11097	6.97082	5.72195	5.5517	5.60084	5.52943	6.45792	6.88721	6.72273	6.6391	6.63356	7.5409	5.63683	5.56513	0.429294	0.26481	0.181184	0.17564	1.08298	-0.0716948	indianred4	0.627572	0.00925272	0.407046	0.117637	0.64775	0.00666419	0.751469	0.000790004	-0.0387901	0.886585	-0.683359	0.00351981
A_23_P144096	ENSG00000114737	ENST00000348721	cytokine inducible SH2 containing protein	protein_coding	protein_coding	CISH	11.3473	10.9619	10.1295	10.103	9.4739	9.28951	10.2159	10.1292	10.8234	10.4372	9.71013	9.79502	10.3983	10.3128	8.868	8.77664	11.1546	10.1162	9.3817	10.1725	10.6303	9.75258	10.3555	8.82232	-1.0384	-1.77292	-0.982086	-0.524347	-1.40205	-1.53322	navajowhite	-0.627572	0.00925272	-0.626224	0.00945035	0.64775	0.00666419	0.25049	0.349417	0.511896	0.0426611	-0.666841	0.00478092
A_33_P3299510	ENSG00000260428	ENST00000567180	scleraxis bHLH transcription factor	protein_coding	protein_coding	SCX	8.06331	7.34013	7.15133	7.41759	7.60929	7.3411	7.77231	7.3379	7.59316	7.78156	7.01994	7.39205	8.01411	7.86776	9.16624	8.79796	7.70172	7.28446	7.4752	7.55511	7.68736	7.20599	7.94093	8.9821	-0.417259	-0.226522	-0.146612	-0.0143584	-0.495726	1.04117	darkviolet	-0.509902	0.0436136	-0.281801	0.290334	-0.64775	0.00666419	-0.688847	0.00316597	0.0973764	0.719772	0.889891	3.91476e-06
A_23_P76705	ENSG00000126216	ENST00000261965	tubulin gamma complex associated protein 3	protein_coding	protein_coding	TUBGCP3	8.84048	8.96727	9.29484	8.75102	9.51795	9.64019	8.92889	9.01585	8.83871	9.21489	8.92852	9.27234	10.2392	10.1003	9.79802	9.85028	8.90388	9.02293	9.57907	8.97237	9.0268	9.10043	10.1697	9.82415	0.119051	0.67519	0.0684924	0.122923	0.196551	-0.345598	indianred4	-0.235339	0.380262	-0.187867	0.485956	-0.64775	0.00666419	-0.751469	0.000790004	-0.351543	0.18181	0.600645	0.0138776
A_23_P63896	ENSG00000026103	ENST00000690268	Fas cell surface death receptor	protein_coding	protein_coding	FAS	8.96723	9.51746	9.60911	9.95135	9.10774	9.18995	9.94101	10.3276	9.86781	10.0005	9.75095	9.75711	11.6465	11.7569	8.40626	9.08667	9.24234	9.78023	9.14885	10.1343	9.93416	9.75403	11.7017	8.74646	0.537885	-0.0934946	0.891974	0.691817	0.511689	-2.95521	magenta4	-0.0784465	0.772752	-0.156556	0.562578	0.64775	0.00666419	-0.0313112	0.908356	-0.294868	0.267569	-0.296269	0.265196
A_24_P355944	ENSG00000125266	ENST00000646441	ephrin B2	protein_coding	protein_coding	EFNB2	11.0213	11.6803	12.0011	11.8133	11.1322	11.5779	11.9962	12.0367	11.739	11.7858	12.5905	12.32	9.6675	9.91784	10.008	10.7061	11.3508	11.9072	11.355	12.0164	11.7624	12.4552	9.79267	10.3571	0.55639	0.00421405	0.665618	0.411572	1.10441	0.564387	indianred4	0.706018	0.00223956	0.563602	0.0229882	0.64775	0.00666419	0.751469	0.000790004	-0.0283753	0.91692	-0.639968	0.00758344
A_23_P101374	ENSG00000167600	ENST00000310054	cytochrome P450 family 2 subfamily S member 1	protein_coding	protein_coding	CYP2S1	10.2783	9.16697	8.09496	8.65366	9.35061	9.61991	8.07882	8.23275	7.95631	9.09407	8.45591	8.61001	10.1591	10.0645	8.22408	7.23743	9.72263	8.37431	9.48526	8.15578	8.52519	8.53296	10.1118	7.73076	-1.34832	-0.237371	-1.56685	-1.19744	-1.18967	-2.38102	brown4	-0.706018	0.00223956	-0.688847	0.00316597	0.453425	0.0777414	-0.0313112	0.908356	0.420632	0.104727	-0.309471	0.243459
A_24_P54390	ENSG00000152689	ENST00000402538	RAS guanyl releasing protein 3	protein_coding	protein_coding	RASGRP3	7.6425	8.39533	8.61125	8.48834	7.77777	7.8496	8.1827	8.42836	7.91223	7.73365	8.92852	8.78688	8.52381	8.47345	6.96217	7.29534	8.01892	8.5498	7.81368	8.30553	7.82294	8.8577	8.49863	7.12875	0.530881	-0.205233	0.286614	-0.195976	0.838783	-1.36987	orangered4	0.0784465	0.772752	-0.0626224	0.817784	0.64775	0.00666419	0.219179	0.414737	-0.231144	0.389056	-0.666339	0.00482427
A_23_P101521	ENSG00000161652	ENST00000293405	IZUMO family member 2	protein_coding	protein_coding	IZUMO2	4.73168	4.72975	4.82503	4.48362	4.78263	4.79668	4.84944	4.63724	4.85384	4.84249	4.76475	4.68647	7.82053	8.30393	5.08455	5.00013	4.73072	4.65432	4.78965	4.74334	4.84816	4.72561	8.06223	5.04234	-0.0763916	0.0589387	0.0126262	0.117449	-0.00510733	-3.01989	honeydew1	-0.235339	0.380262	-0.187867	0.485956	-0.64775	0.00666419	-0.751469	0.000790004	-0.189124	0.482991	0.180186	0.504275
A_33_P3379526							4.41573	5.84392	5.41995	5.6987	5.30833	5.7039	5.46658	5.37612	5.40673	5.45121	6.70195	5.42521	5.01541	5.29576	5.60084	5.30263	5.12982	5.55933	5.50612	5.42135	5.42897	6.06358	5.15559	5.45174	0.429504	0.376292	0.291527	0.299144	0.933758	0.29615	indianred4	0.431455	0.0951836	0.407046	0.117637	0.194325	0.470807	0.407046	0.117637	-0.56664	0.0221024	-0.084155	0.756664
A_21_P0012132							7.55507	4.5999	4.5999	4.58495	4.91363	4.81537	4.80251	4.82495	4.60362	4.32417	5.16238	4.70907	4.84548	4.2992	4.94544	4.88874	6.07749	4.59243	4.8645	4.81373	4.46389	4.93573	4.57234	4.91709	-1.48506	-1.21298	-1.26376	-1.61359	-1.14176	0.344747	yellow	-0.0196332	0.942468	0.0470014	0.86277	-0.453425	0.0777414	-0.125337	0.643715	0.941998	5.07607e-08	-0.0201391	0.940988
A_33_P3278313	ENSG00000174099	ENST00000355192	methionine sulfoxide reductase B3	protein_coding	protein_coding	MSRB3	4.23121	5.34872	8.71059	8.69076	8.85302	9.20319	6.31713	6.13571	4.96722	4.71595	7.57317	7.22249	6.90426	7.06474	9.28786	10.1227	4.78997	8.70068	9.02811	6.22642	4.84159	7.39783	6.9845	9.70528	3.91071	4.23814	1.43645	0.0516204	2.60787	2.72078	navajowhite	0.392232	0.132932	0.438357	0.0894308	-0.64775	0.00666419	-0.375735	0.151513	-0.468081	0.0674716	0.574595	0.0199072
A_33_P3306973	ENSG00000255836	ENST00000538078		processed_pseudogene	processed_pseudogene		8.82555	9.58308	9.06386	9.12056	9.87822	9.90475	9.47053	8.99727	9.15932	8.66656	9.04874	8.56665	8.12848	8.45095	8.62674	9.42751	9.20432	9.09221	9.89149	9.2339	8.91294	8.80769	8.28971	9.02712	-0.112109	0.687167	0.0295808	-0.291381	-0.396624	0.737407	royalblue	0.392232	0.132932	0.344423	0.191435	0.12955	0.632516	0.469668	0.0664223	-0.0664131	0.806942	-0.121249	0.654651
A_21_P0004992							12.153	10.9839	11.4221	11.5948	11.4657	11.6197	11.6102	10.8392	11.8171	11.4716	11.0392	10.8436	11.443	11.2597	12.3567	11.8069	11.5684	11.5085	11.5427	11.2247	11.6444	10.9414	11.3513	12.0818	-0.0599872	-0.025732	-0.34375	0.075955	-0.627012	0.730444	darkorange	0.0392232	0.885326	0.125245	0.643961	-0.582975	0.0177812	-0.219179	0.414737	0.406332	0.118345	0.538962	0.0312206
A_21_P0005597							4.70907	4.38801	4.69348	4.23121	4.84548	4.53137	4.56795	4.5999	4.52159	4.20211	4.92629	5.01401	4.71252	5.85018	4.94544	5.12282	4.54854	4.46234	4.68843	4.58392	4.36185	4.97015	5.28135	5.03413	-0.0861972	0.139886	0.0353842	-0.18669	0.42161	-0.247222	indianred4	-0.235339	0.380262	-0.125245	0.643961	-0.582975	0.0177812	-0.626224	0.00945035	-0.103846	0.701922	0.417267	0.107827
A_33_P3282898	ENSG00000137076	ENST00000378192	talin 1	protein_coding	retained_intron	TLN1	12.4679	11.7209	12.6663	11.9132	12.3031	11.8958	12.8	11.7491	13.0019	11.7923	12.6212	12.0855	7.53284	7.15955	8.0484	7.73068	12.0944	12.2897	12.0994	12.2746	12.3971	12.3533	7.3462	7.88954	0.195325	0.00501981	0.18018	0.302693	0.258927	0.543343	indianred4	0.549125	0.0275906	0.438357	0.0894308	0.64775	0.00666419	0.751469	0.000790004	0.261645	0.327639	-0.760012	0.000633978
A_23_P122001	ENSG00000113318	ENST00000265081	mutS homolog 3	protein_coding	protein_coding	MSH3	10.5666	11.0114	10.8376	10.4692	10.9469	10.9552	11.0269	11.0318	11.0864	10.7168	11.3049	10.9675	10.1264	10.5282	9.09216	9.03652	10.789	10.6534	10.9511	11.0294	10.9016	11.1362	10.3273	9.06434	-0.135641	0.162034	0.240337	0.112587	0.347163	-1.263	darkviolet	0.470679	0.0657604	0.25049	0.349417	0.64775	0.00666419	0.720158	0.00165383	0.0476592	0.860867	-0.949648	1.92502e-08
A_23_P122508	ENSG00000168631	ENST00000636043	mucin like 3	protein_coding	protein_coding	MUCL3	7.19019	7.25638	6.07923	6.16309	6.58225	6.60019	5.90507	5.86952	6.04406	6.2024	6.25845	5.89338	4.96479	5.04625	5.50251	5.45399	7.22329	6.12116	6.59122	5.8873	6.12323	6.07592	5.00552	5.47825	-1.10212	-0.632066	-1.33599	-1.10006	-1.14737	0.472732	indianred4	0	1	0	1	0.64775	0.00666419	0.751469	0.000790004	0.53741	0.0318053	-0.479877	0.0599548
A_19_P00322002	ENSG00000231721	ENST00000451786	long intergenic non-protein coding RNA, p53 induced transcript	lncRNA	lncRNA	LINC-PINT	5.33538	6.68102	6.81398	6.55315	6.71939	6.60501	7.29261	7.78933	6.75321	7.38802	7.49085	7.33343	6.12735	6.57648	6.59805	7.33455	6.0082	6.68356	6.6622	7.54097	7.07062	7.41214	6.35191	6.9663	0.675363	0.654	1.53277	1.06241	1.40394	0.614387	brown4	0.666795	0.00478488	0.626224	0.00945035	0.12955	0.632516	0.313112	0.237666	-0.649945	0.00642172	-0.0317469	0.907086
A_19_P00320028			long intergenic non-protein coding RNA 1004			LINC01004	5.29576	6.6101	6.97513	6.87613	6.92741	6.46071	8.05613	7.15006	6.73344	7.0007	6.8496	7.2387	6.09737	6.09605	6.91867	7.23317	5.95293	6.92563	6.69406	7.6031	6.86707	7.04415	6.09671	7.07592	0.972699	0.741126	1.65016	0.914138	1.09122	0.97921	plum4	0.745241	0.000922537	0.720158	0.00165383	-0.12955	0.632516	0.187867	0.485956	-0.629841	0.00892724	0.0616927	0.820448
A_23_P114883	ENSG00000122176	ENST00000647586	fibromodulin	protein_coding	protein_coding	FMOD	4.35709	4.46614	4.56885	4.45528	4.4661	4.51507	4.34168	4.28067	4.52754	4.37201	4.18686	4.40088	11.3165	11.4766	9.03197	8.88604	4.41161	4.51206	4.49059	4.31118	4.44977	4.29387	11.3965	8.959	0.100451	0.0789747	-0.100437	0.0381599	-0.117741	-2.43754	honeydew1	-0.392232	0.132932	-0.313112	0.237666	-0.64775	0.00666419	-0.751469	0.000790004	-0.242596	0.365308	0.652136	0.00618668
A_24_P42066			gamma-glutamyltransferase light chain family member 3			GGTLC3	9.65547	9.06978	9.35177	9.91396	10.376	10.4059	9.28236	9.45417	8.68683	9.21489	8.57282	9.39329	8.10558	8.11878	9.01367	8.24012	9.36263	9.63287	10.3909	9.36827	8.95086	8.98305	8.11218	8.6269	0.270236	1.02832	0.00563753	-0.411772	-0.379576	0.514716	indianred4	0.431455	0.0951836	0.344423	0.191435	0.5182	0.0397527	0.688847	0.00316597	0.246211	0.357981	-0.379172	0.147504
A_21_P0007322							6.86302	6.29059	5.7039	5.42626	5.7151	6.01437	5.00562	5.63753	5.46454	5.48179	5.41995	5.42521	5.32755	5.27379	5.04712	4.85486	6.57681	5.56508	5.86473	5.32157	5.47317	5.42258	5.30067	4.95099	-1.01173	-0.712075	-1.25524	-1.10364	-1.15422	-0.34968	darkolivegreen	-0.0784465	0.772752	-0.187867	0.485956	0.582975	0.0177812	0.657536	0.00563667	0.733715	0.00121577	-0.498179	0.0495377
A_33_P3404480	ENSG00000082126	ENST00000315506	membrane palmitoylated protein 4	protein_coding	protein_coding	MPP4	3.3663	4.5999	4.84548	4.7228	4.94544	5.14783	4.69696	4.37503	4.48381	4.81217	5.0728	4.85642	4.58495	4.45737	8.82063	9.67342	3.9831	4.78414	5.04664	4.53599	4.64799	4.96461	4.52116	9.24702	0.801039	1.06353	0.552892	0.664886	0.981505	4.72586	darkviolet	0.588348	0.0165138	0.594913	0.015062	-0.64775	0.00666419	-0.156556	0.562578	-0.340597	0.196742	0.929534	1.91731e-07
A_23_P110288	ENSG00000138780	ENST00000394730	glutathione S-transferase C-terminal domain containing	protein_coding	protein_coding	GSTCD	8.14067	8.175	8.52916	7.91498	9.30111	9.24274	7.84689	8.17343	7.74678	8.27659	7.5771	8.19918	8.91652	8.59073	8.22561	8.06134	8.15783	8.22207	9.27193	8.01016	8.01169	7.88814	8.75362	8.14348	0.064234	1.11409	-0.147677	-0.146148	-0.269692	-0.610146	lightblue4	-0.196116	0.466647	-0.219179	0.414737	0	1	-0.25049	0.349417	-0.11004	0.684969	0.0250289	0.926692
A_21_P0001847	ENSG00000224165	ENST00000421904	DNAJC27 antisense RNA 1	lncRNA	lncRNA	DNAJC27-AS1	12.6653	10.91	11.3665	11.9614	11.6421	11.4413	11.7379	10.8865	11.9842	11.4226	10.9664	11.0093	11.6825	11.0821	12.1941	11.6064	11.7876	11.664	11.5417	11.3122	11.7034	10.9878	11.3823	11.9003	-0.123662	-0.245961	-0.475433	-0.084275	-0.799802	0.517969	darkorange	-0.0392232	0.885326	0	1	-0.38865	0.136826	-0.187867	0.485956	0.596315	0.0147653	0.278544	0.296183
A_33_P3325018	ENSG00000068912	ENST00000689943	endoplasmic reticulum lectin 1	protein_coding	nonsense_mediated_decay	ERLEC1	11.8218	12.3666	12.1917	12.7304	11.9617	11.9719	12.7176	13.018	12.7407	12.3507	12.3452	12.5423	13.1398	13.2339	12.4669	13.0938	12.0942	12.4611	11.9668	12.8678	12.5457	12.4438	13.1868	12.7804	0.366883	-0.127403	0.773581	0.451469	0.349564	-0.406465	indianred4	-0.196116	0.466647	-0.156556	0.562578	-0.323875	0.221052	-0.594913	0.015062	-0.495339	0.0510586	0.302054	0.25553
A_23_P123308	ENSG00000133863	ENST00000643185	testis expressed 15, meiosis and synapsis associated	protein_coding	protein_coding	TEX15	5.7902	7.06581	6.86346	6.51743	7.30449	7.48366	5.76494	6.18329	5.78175	6.17742	7.72048	7.24991	6.49657	6.0998	6.47215	7.38147	6.42801	6.69044	7.39408	5.97411	5.97959	7.48519	6.29819	6.92681	0.262435	0.966067	-0.453893	-0.44842	1.05719	0.628624	navajowhite	0.235339	0.380262	0.25049	0.349417	-0.12955	0.632516	0.0313112	0.908356	-0.346989	0.187929	0.151029	0.576619
A_33_P3412975	ENSG00000177045	ENST00000317578	SIX homeobox 5	protein_coding	protein_coding	SIX5	12.1164	11.9257	12.2409	12.5092	11.6386	11.7556	12.6852	12.7845	12.7689	12.7921	12.0206	12.4527	13.1384	13.0961	13.6235	13.613	12.021	12.375	11.6971	12.7349	12.7805	12.2366	13.1172	13.6182	0.353989	-0.323942	0.713822	0.759452	0.215566	0.500971	skyblue4	-0.196116	0.466647	-0.0313112	0.908356	-0.64775	0.00666419	-0.751469	0.000790004	-0.262574	0.325862	0.716322	0.0017987
A_23_P11652	ENSG00000162607	ENST00000371146	ubiquitin specific peptidase 1	protein_coding	protein_coding	USP1	12.4683	13.2442	13.6296	13.5246	13.4152	13.4902	13.2486	13.2446	13.1851	12.777	13.9715	13.673	12.0001	12.2748	11.9872	12.6923	12.8562	13.5771	13.4527	13.2466	12.9811	13.8223	12.1374	12.3397	0.72086	0.596451	0.390321	0.124817	0.966004	0.202304	indianred4	0.706018	0.00223956	0.532291	0.0337934	0.64775	0.00666419	0.720158	0.00165383	-0.18617	0.489977	-0.590141	0.016107
A_33_P3312601	ENSG00000204518	ENST00000376221	arylacetamide deacetylase like 4	protein_coding	protein_coding	AADACL4	3.99716	4.83604	4.82336	4.91587	4.91363	5.01122	4.62021	6.07881	4.94836	4.66533	4.78789	4.35974	4.25973	4.60362	4.58495	4.9901	4.4166	4.86962	4.96242	5.34951	4.80684	4.57382	4.43167	4.78752	0.453012	0.545821	0.932909	0.39024	0.157213	0.355851	lightblue4	0.549125	0.0275906	0.500979	0.0480711	0.064775	0.811624	0.281801	0.290334	-0.43076	0.0957775	-0.0689502	0.799704
A_23_P434518	ENSG00000106003	ENST00000402506	LFNG O-fucosylpeptide 3-beta-N-acetylglucosaminyltransferase	protein_coding	protein_coding	LFNG	11.1367	9.76539	10.2305	10.8544	9.99656	9.99815	10.3707	9.79355	10.584	10.2156	9.87829	9.75562	10.12	10.0984	10.9503	10.0051	10.4511	10.5425	9.99736	10.0821	10.3998	9.81695	10.1092	10.4777	0.0913852	-0.45371	-0.368928	-0.0512546	-0.634111	0.368563	darkorange	-0.0392232	0.885326	-0.0313112	0.908356	-0.323875	0.221052	-0.156556	0.562578	0.563387	0.023052	0.202496	0.451975
A_23_P119907	ENSG00000163516	ENST00000409849	ankyrin repeat and zinc finger peptidyl tRNA hydrolase 1	protein_coding	protein_coding	ANKZF1	12.0689	11.3711	11.2622	11.1775	11.2352	10.9674	11.326	11.6283	11.2048	11.9938	10.5281	11.1757	9.87441	9.45228	9.56137	9.19258	11.72	11.2199	11.1013	11.4772	11.5993	10.8519	9.66335	9.37697	-0.500138	-0.618703	-0.242842	-0.120712	-0.868103	-0.286375	grey60	0.0784465	0.772752	-0.0313112	0.908356	0.64775	0.00666419	0.751469	0.000790004	0.435451	0.0918216	-0.786888	0.000298311
A_21_P0010960							6.79827	4.69696	4.69348	5.21431	4.94544	4.65284	4.62021	4.25265	4.52159	4.71595	5.0728	4.94836	4.40726	4.80251	4.62387	4.85486	5.74761	4.9539	4.79914	4.43643	4.61877	5.01058	4.60488	4.73937	-0.793717	-0.948477	-1.31118	-1.12884	-0.737035	0.134484	yellow	-0.0784465	0.772752	-0.0626224	0.817784	0.064775	0.811624	0.187867	0.485956	0.906663	1.28899e-06	-0.108165	0.690087
A_33_P3284404	ENSG00000100321	ENST00000328933	synaptogyrin 1	protein_coding	protein_coding	SYNGR1	7.46989	7.17866	8.62331	8.61223	8.31529	8.42384	6.39446	6.91251	5.76404	5.54206	7.34707	7.19137	7.95529	7.75864	10.5689	10.4896	7.32428	8.61777	8.36956	6.65349	5.65305	7.26922	7.85696	10.5293	1.29349	1.04528	-0.670792	-1.67123	-0.0550629	2.67229	darkviolet	-0.0784465	0.772752	0.0626224	0.817784	-0.64775	0.00666419	-0.500979	0.0480711	-0.114054	0.674057	0.808156	0.000151854
A_32_P215938	ENSG00000160360	ENST00000440944	G protein signaling modulator 1	protein_coding	protein_coding	GPSM1	12.5181	12.3791	12.5315	12.2673	13.0946	13.084	12.9539	12.0434	12.913	12.1303	12.0954	12.0241	12.3816	12.2641	13.8038	13.7831	12.4486	12.3994	13.0893	12.4987	12.5217	12.0598	12.3228	13.7935	-0.0492071	0.640682	0.0500658	0.0730897	-0.388839	1.47063	darkviolet	0.0392232	0.885326	0.156556	0.562578	-0.64775	0.00666419	-0.313112	0.237666	-0.0767255	0.777619	0.763281	0.000581431
A_33_P3325808	ENSG00000230101	ENST00000480063		processed_pseudogene	processed_pseudogene	TUBB3P2	11.5166	10.3695	11.4509	10.6914	12.0731	11.3408	10.7894	9.93014	10.9271	10.4304	11.4068	10.8201	10.9002	9.98517	11.8378	10.3737	10.9431	11.0711	11.707	10.3598	10.6787	11.1134	10.4427	11.1058	0.128047	0.763884	-0.5833	-0.264338	0.170351	0.663095	thistle4	0.156893	0.561728	0.187867	0.485956	0	1	0.125245	0.643961	0.259579	0.331612	0.0905541	0.738742
A_23_P101960	ENSG00000152518	ENST00000282388	ZFP36 ring finger protein like 2	protein_coding	protein_coding	ZFP36L2	11.2447	11.1943	12.2221	11.651	12.0622	12.1393	11.9053	11.0079	12.1143	11.1987	11.5388	11.3728	10.8677	10.7449	10.2376	10.6457	11.2195	11.9365	12.1007	11.4566	11.6565	11.4558	10.8063	10.4416	0.717029	0.881234	0.237103	0.437017	0.236288	-0.364678	indianred4	0.666795	0.00478488	0.407046	0.117637	0.64775	0.00666419	0.751469	0.000790004	0.00643744	0.981123	-0.679916	0.00375758
A_19_P00318261	ENSG00000226950	ENST00000441504	small nucleolar RNA, H/ACA box 26	lncRNA	lncRNA	DANCR	8.69935	9.27925	9.91266	10.3731	10.5278	10.5971	9.36485	9.72946	9.28157	9.20617	10.5412	10.4326	7.31246	8.03531	9.21021	8.89112	8.9893	10.1429	10.5625	9.54716	9.24387	10.4869	7.67388	9.05067	1.15358	1.57315	0.557856	0.25457	1.49763	1.37678	royalblue	0.745241	0.000922537	0.657536	0.00563667	0.582975	0.0177812	0.657536	0.00563667	-0.142222	0.599287	-0.318381	0.229438
A_23_P140602	ENSG00000261147	ENST00000561573	neugrin, neurite outgrowth associated	protein_coding	nonsense_mediated_decay		12.1443	11.5752	11.3883	11.3848	11.058	11.0314	11.1585	11.6381	10.8809	11.5672	11.1953	11.5051	12.6006	12.2784	12.5836	12.13	11.8598	11.3866	11.0447	11.3983	11.2241	11.3502	12.4395	12.3568	-0.473203	-0.815065	-0.461437	-0.635678	-0.509542	-0.082664	indianred4	-0.745241	0.000922537	-0.594913	0.015062	-0.64775	0.00666419	-0.720158	0.00165383	0.158999	0.55642	0.640694	0.00749365
A_23_P104025	ENSG00000198860	ENST00000423085	tRNA splicing endonuclease subunit 15	protein_coding	protein_coding	TSEN15	8.53594	9.76314	10.0638	9.61902	9.53076	9.7924	9.39771	10.0096	9.33179	9.25752	10.3229	10.1941	9.50335	9.67467	9.828	10.5512	9.14954	9.84141	9.66158	9.70366	9.29465	10.2585	9.58901	10.1896	0.691869	0.51204	0.554122	0.145114	1.10895	0.600605	orangered1	0.274563	0.303426	0.344423	0.191435	-0.38865	0.136826	-0.187867	0.485956	-0.677194	0.00395451	0.353	0.179881
A_33_P3215028	ENSG00000198663	ENST00000359359	chromosome 6 open reading frame 89	protein_coding	protein_coding	C6orf89	10.7144	10.5583	10.9715	10.4828	10.6622	10.7391	10.3344	10.0686	10.6336	10.0832	10.7008	10.1983	11.742	11.5206	11.0842	11.2085	10.6363	10.7271	10.7006	10.2015	10.3584	10.4495	11.6313	11.1464	0.0908117	0.0642983	-0.434852	-0.27794	-0.186798	-0.484949	indianred4	-0.509902	0.0436136	-0.407046	0.117637	-0.64775	0.00666419	-0.751469	0.000790004	-0.0931916	0.73139	0.530947	0.0343303
A_33_P3228722	ENSG00000141556	ENST00000576677	tubulin folding cofactor D	protein_coding	retained_intron	TBCD	8.96898	8.51336	10.1081	8.92565	9.53916	9.39027	9.06344	8.49904	9.31508	8.72238	9.52821	9.10999	9.20365	8.9459	8.98206	8.98121	8.74117	9.51688	9.46471	8.78124	9.01873	9.3191	9.07478	8.98163	0.775712	0.723545	0.0400671	0.27756	0.577932	-0.0931434	coral	0.313786	0.236604	0.313112	0.237666	0.2591	0.332538	0.0939336	0.729326	-0.0994738	0.71397	-0.106337	0.695089
A_24_P71973	ENSG00000128052	ENST00000263923	kinase insert domain receptor	protein_coding	protein_coding	KDR	3.80734	4.69696	4.73301	4.49984	4.98013	4.76486	4.75821	4.94251	4.24792	4.71595	5.2252	4.53915	7.88884	7.50854	6.12735	5.72962	4.25215	4.61642	4.8725	4.85036	4.48193	4.88217	7.69869	5.92848	0.364273	0.620349	0.598212	0.229786	0.630027	-1.77021	honeydew1	-0.11767	0.66428	-0.0939336	0.729326	-0.64775	0.00666419	-0.751469	0.000790004	-0.420323	0.10501	0.466831	0.068307
A_23_P215175	ENSG00000285292	ENST00000222388	ABCF2-H2BE1 readthrough	protein_coding	protein_coding	ABCF2-H2BE1	13.7209	12.8768	12.928	13.0142	12.9305	12.8565	12.3747	12.5728	12.3085	13.3867	12.34	12.9322	12.1142	11.476	12.607	11.7945	13.2988	12.9711	12.8935	12.4737	12.8476	12.6361	11.7951	12.2008	-0.327743	-0.405346	-0.825119	-0.451249	-0.662727	0.405667	grey60	0.196116	0.466647	0.125245	0.643961	0.38865	0.136826	0.626224	0.00945035	0.57245	0.0204816	-0.418373	0.106801
A_19_P00806765	ENSG00000226124	ENST00000416668	formiminotransferase cyclodeaminase N-terminal like	protein_coding	protein_coding	FTCDNL1	6.29462	6.6434	7.42941	6.78627	7.03703	6.80413	6.80594	7.08414	6.96974	7.06255	7.24852	6.87996	7.86689	7.90895	7.23422	7.21674	6.46901	7.10784	6.92058	6.94504	7.01615	7.06424	7.88792	7.22548	0.638826	0.451569	0.476032	0.547137	0.595231	-0.662442	grey60	0	1	0	1	-0.38865	0.136826	-0.626224	0.00945035	-0.577487	0.0191525	0.305245	0.250292
A_21_P0004505	ENSG00000178722	ENST00000667197	chromosome 5 putative open reading frame 64	lncRNA	lncRNA	C5orf64	7.63843	4.53137	4.20944	4.23121	4.72451	4.7108	4.39659	4.37503	4.45532	4.38801	4.6257	4.53915	4.86108	4.45737	6.06002	4.06608	6.0849	4.22032	4.71765	4.38581	4.42166	4.58242	4.65922	5.06305	-1.86458	-1.36725	-1.69909	-1.66324	-1.50248	0.403821	yellow	-0.470679	0.0657604	-0.407046	0.117637	0	1	-0.125245	0.643961	0.85032	3.00969e-05	0.139424	0.606565
A_23_P11032	ENSG00000065923	ENST00000616978	solute carrier family 9 member A7	protein_coding	protein_coding	SLC9A7	10.5926	10.459	10.7652	10.6217	10.4769	10.4135	10.9427	10.7446	10.6095	10.8155	10.1519	10.4219	11.709	11.7146	11.6089	10.8229	10.5258	10.6935	10.4452	10.8436	10.7125	10.2869	11.7118	11.2159	0.167693	-0.0805389	0.317875	0.186712	-0.23886	-0.495899	honeydew1	-0.274563	0.303426	-0.219179	0.414737	-0.582975	0.0177812	-0.720158	0.00165383	-0.197255	0.46401	0.511035	0.0430704
A_32_P57810	ENSG00000141576	ENST00000269391	ring finger protein 157	protein_coding	protein_coding	RNF157	9.06221	8.89093	7.77108	7.8535	9.42279	9.12932	8.24377	8.48463	8.39097	9.17063	8.04951	8.28265	5.47876	5.61654	10.8431	9.95576	8.97657	7.81229	9.27606	8.3642	8.7808	8.16608	5.54765	10.3994	-1.16428	0.299483	-0.612371	-0.19577	-0.810491	4.85176	magenta4	0.235339	0.380262	0.313112	0.237666	-0.64775	0.00666419	0	1	0.167969	0.534061	0.385561	0.140246
A_23_P214678	ENSG00000112514	ENST00000374500	cutA divalent cation tolerance homolog	protein_coding	protein_coding	CUTA	14.8691	14.8829	14.9244	14.9723	14.9844	15.033	15.0154	14.8045	14.9943	14.7229	14.9679	14.8654	16.2736	16.3649	17.5042	17.5499	14.876	14.9483	15.0087	14.9099	14.8586	14.9167	16.3193	17.5271	0.0723245	0.132708	0.0339322	-0.0174042	0.040661	1.20781	darkviolet	-0.235339	0.380262	-0.0626224	0.817784	-0.64775	0.00666419	-0.751469	0.000790004	-0.233209	0.384715	0.955882	7.7613e-09
A_24_P11575	ENSG00000150938	ENST00000280527	cysteine rich transmembrane BMP regulator 1	protein_coding	protein_coding	CRIM1	6.16113	5.96542	7.69675	5.95419	7.51533	6.39231	6.77272	5.2992	6.63572	4.99293	7.9963	6.19721	7.7026	6.09605	7.82585	7.88417	6.06327	6.82547	6.95382	6.03596	5.81432	7.09675	6.89933	7.85501	0.762197	0.890548	-0.0273108	-0.248951	1.03348	0.955682	grey60	0.0784465	0.772752	0.187867	0.485956	-0.5182	0.0397527	-0.407046	0.117637	-0.200964	0.455478	0.508202	0.0444379
A_33_P3240972			golgin A6 family like 7			GOLGA6L7	7.70994	5.78627	5.74315	6.14974	5.78463	5.94324	5.52356	5.7013	5.86341	6.1267	6.45532	5.60455	6.16113	6.15101	7.288	6.00211	6.7481	5.94645	5.86394	5.61243	5.99505	6.02994	6.15607	6.64505	-0.801659	-0.884168	-1.13568	-0.75305	-0.718168	0.488983	yellow	-0.509902	0.0436136	-0.407046	0.117637	-0.453425	0.0777414	-0.469668	0.0664223	0.691165	0.00302537	0.359516	0.171417
A_21_P0004440	ENSG00000283897	ENST00000639283		lncRNA	lncRNA		6.05934	5.224	4.80251	4.32192	4.68649	4.26208	4.39659	4.41573	5.57931	5.35204	4.6257	4.78626	5.61194	5.85018	6.42206	6.68847	5.64167	4.56221	4.47429	4.40616	5.46567	4.70598	5.73106	6.55526	-1.07946	-1.16738	-1.23551	-0.175994	-0.935688	0.824202	indianred4	-0.706018	0.00223956	-0.438357	0.0894308	-0.64775	0.00666419	-0.688847	0.00316597	0.237844	0.375062	0.729955	0.00132645
A_23_P106463	ENSG00000180304	ENST00000326005	ornithine decarboxylase antizyme 2	protein_coding	protein_coding	OAZ2	12.8116	12.5933	12.2048	11.9144	12.1824	12.1461	12.2567	12.332	12.1172	12.4187	12.1736	12.315	13.0166	13.206	13.7175	13.4055	12.7025	12.0596	12.1643	12.2943	12.2679	12.2443	13.1113	13.5615	-0.642868	-0.538197	-0.408128	-0.434535	-0.45817	0.450193	indianred4	-0.784465	0.00032065	-0.500979	0.0480711	-0.64775	0.00666419	-0.751469	0.000790004	0.0492704	0.856208	0.842709	4.16931e-05
A_23_P36187	ENSG00000288149	ENST00000671813	synaptotagmin 8	protein_coding	protein_coding	SYT8	8.88922	7.51841	5.1267	5.34207	6.17773	5.89557	5.00562	5.01401	5.1267	5.89026	5.65642	5.36084	6.04029	5.66533	5.51076	6.15798	8.20381	5.23438	6.03665	5.00982	5.50848	5.50863	5.85281	5.83437	-2.96943	-2.16716	-3.194	-2.69533	-2.69518	-0.0184416	yellow	-0.628262	0.00915266	-0.564017	0.0228657	-0.324443	0.220197	-0.21934	0.414385	0.781421	0.000350642	-0.00883689	0.974089
A_23_P104563	ENSG00000110090	ENST00000376618	carnitine palmitoyltransferase 1A	protein_coding	protein_coding	CPT1A	6.75454	7.14488	7.58065	7.59547	6.96999	7.02312	6.92715	7.28467	7.42046	7.28246	7.47841	7.74347	10.4562	10.9873	9.87876	9.18151	6.94971	7.58806	6.99655	7.10591	7.35146	7.61094	10.7218	9.53013	0.638352	0.0468426	0.156203	0.401754	0.66123	-1.19163	indianred4	-0.11767	0.66428	-0.0939336	0.729326	-0.64775	0.00666419	-0.751469	0.000790004	-0.33025	0.211569	0.629817	0.00893069
A_19_P00801041							6.72579	6.71188	6.71166	6.48432	6.90726	6.87075	6.69087	6.66489	6.98406	6.8392	7.02825	6.74567	7.89368	7.93939	8.97925	8.74099	6.71883	6.59799	6.88901	6.67788	6.91163	6.88696	7.91654	8.86012	-0.120844	0.170171	-0.0409559	0.192796	0.168126	0.943582	darkviolet	-0.313786	0.236604	-0.125245	0.643961	-0.64775	0.00666419	-0.751469	0.000790004	-0.233479	0.384149	0.938061	7.95382e-08
A_23_P82762	ENSG00000172748	ENST00000320552	zinc finger protein 596	protein_coding	protein_coding	ZNF596	4.58495	5.91438	6.13121	5.92184	5.88034	5.73724	5.78463	6.48482	5.79401	6.27612	7.12703	6.87344	5.76321	5.85018	5.97226	6.44139	5.24967	6.02652	5.80879	6.13473	6.03506	7.00023	5.8067	6.20682	0.776857	0.559127	0.885058	0.785396	1.75057	0.400126	darkorange	0.470679	0.0657604	0.500979	0.0480711	-0.12955	0.632516	0.0626224	0.817784	-0.681488	0.00364744	0.0467518	0.863492
A_24_P336577	ENSG00000197852	ENST00000444059	inka box actin regulator 2	protein_coding	processed_transcript	INKA2	10.4321	8.8623	9.30784	9.55165	9.24915	9.15719	9.74693	9.08609	9.73309	9.37941	9.29928	9.15418	9.28439	9.2775	9.92771	9.51893	9.64721	9.42974	9.20317	9.41651	9.55625	9.22673	9.28095	9.72332	-0.217463	-0.444038	-0.230694	-0.0909545	-0.420476	0.442371	darkorange	0.0784465	0.772752	0.125245	0.643961	-0.453425	0.0777414	-0.156556	0.562578	0.690237	0.00308108	0.257221	0.33618
A_33_P3368144							6.97405	5.73131	5.48633	5.42626	5.49285	5.51963	5.52356	5.41995	5.26561	5.48179	5.78545	5.4584	5.21553	5.44811	5.78136	5.50779	6.35268	5.45629	5.50624	5.47176	5.3737	5.62192	5.33182	5.64457	-0.896391	-0.846444	-0.880929	-0.978983	-0.73076	0.312754	yellow	-0.0784465	0.772752	-0.0313112	0.908356	-0.38865	0.136826	0.125245	0.643961	0.918106	5.32311e-07	-0.000721282	0.997885
A_33_P3384108	ENSG00000173638	ENST00000311124	solute carrier family 19 member 1	protein_coding	protein_coding	SLC19A1	10.0351	9.83906	10.2201	10.2922	10.0615	10.2851	9.74391	9.55663	9.90487	10.0135	10.0785	10.1661	11.0974	11.0345	11.4909	10.8684	9.93708	10.2561	10.1733	9.65027	9.95916	10.1223	11.066	11.1796	0.319068	0.236267	-0.286808	0.0220837	0.185226	0.113625	lightblue4	-0.235339	0.380262	-0.125245	0.643961	-0.64775	0.00666419	-0.751469	0.000790004	-0.20152	0.454206	0.789463	0.000276006
A_23_P36531	ENSG00000127324	ENST00000393330	tetraspanin 8	protein_coding	protein_coding	TSPAN8	11.3882	11.2518	11.3088	10.3711	6.14847	5.61194	9.53949	9.89468	10.7486	10.6856	7.66133	7.54351	10.3035	10.5023	7.288	7.96705	11.32	10.84	5.88021	9.71708	10.7171	7.60242	10.4029	7.62752	-0.480031	-5.43978	-1.6029	-0.602869	-3.71756	-2.77534	saddlebrown	-0.470679	0.0657604	-0.500979	0.0480711	0.2591	0.332538	0.156556	0.562578	0.291985	0.272495	-0.33023	0.211599
A_33_P3236030	ENSG00000138639	ENST00000509709	Rho GTPase activating protein 24	protein_coding	retained_intron	ARHGAP24	5.79197	6.1	6.67904	6.16459	4.66355	4.79441	6.92054	6.85214	6.35094	6.8895	7.0718	6.78136	6.45635	6.43358	5.62205	5.57931	5.94599	6.42181	4.72898	6.88634	6.62022	6.92658	6.44497	5.60068	0.475826	-1.21701	0.94035	0.674232	0.980589	-0.844288	navajowhite1	0.313786	0.236604	0.125245	0.643961	0.38865	0.136826	0.25049	0.349417	-0.153158	0.571193	-0.363355	0.166557
A_21_P0001650			uncharacterized LOC107985466			LOC107985466	4.53527	5.46658	4.71595	4.32192	4.64385	4.76486	4.39659	4.33091	4.52159	4.13184	5.67551	4.41995	4.46759	4.25029	4.20211	4.57553	5.00092	4.51893	4.70435	4.36375	4.32672	5.04773	4.35894	4.38882	-0.481988	-0.296568	-0.637174	-0.674206	0.0468072	0.0298797	darkseagreen4	-0.0392232	0.885326	-0.0626224	0.817784	0.194325	0.470807	0.313112	0.237666	-0.013076	0.961666	-0.235972	0.378945
A_24_P383850	ENSG00000075151	ENST00000686579	eukaryotic translation initiation factor 4 gamma 3	protein_coding	protein_coding	EIF4G3	8.84593	8.57424	8.92091	8.64262	9.25385	9.30869	9.6865	9.14298	9.43241	9.17438	8.49904	8.67381	8.16757	8.407	8.59695	7.94599	8.71008	8.78176	9.28127	9.41474	9.3034	8.58642	8.28729	8.27147	0.0716786	0.571186	0.704658	0.593311	-0.123664	-0.015819	indianred4	0.627572	0.00925272	0.469668	0.0664223	0.582975	0.0177812	0.688847	0.00316597	0.0826503	0.760896	-0.553392	0.0261667
A_23_P354791	ENSG00000166833	ENST00000360655	neuron navigator 2	protein_coding	protein_coding	NAV2	7.99294	7.13587	6.65598	7.03892	7.27029	7.07146	6.72451	6.86302	6.25384	7.19476	6.57175	7.34873	7.40594	7.2972	8.10493	7.61022	7.5644	6.84745	7.17088	6.79377	6.7243	6.96024	7.35157	7.85757	-0.716956	-0.393525	-0.770635	-0.840103	-0.604164	0.506001	plum1	-0.627572	0.00925272	-0.407046	0.117637	-0.64775	0.00666419	-0.626224	0.00945035	0.398086	0.126733	0.622972	0.00994122
A_23_P103110	ENSG00000185022	ENST00000538320	MAF bZIP transcription factor F	protein_coding	protein_coding	MAFF	10.5002	10.0776	10.9582	10.9847	11.0515	10.8439	11.8099	11.862	11.2308	11.7118	10.991	11.0316	9.66183	9.7312	11.4836	10.4172	10.2889	10.9714	10.9477	11.836	11.4713	11.0113	9.69651	10.9504	0.682507	0.658774	1.54703	1.18237	0.722339	1.25386	honeydew1	0.784465	0.00032065	0.720158	0.00165383	0.194325	0.470807	0.438357	0.0894308	-0.0970292	0.720733	-0.149769	0.579839
A_23_P344853	ENSG00000163811	ENST00000407426	WD repeat domain 43	protein_coding	protein_coding	WDR43	12.1939	12.2321	12.7242	12.56	13.2027	13.3106	12.6585	12.0596	12.577	12.0606	12.4304	12.5943	11.6767	11.4814	11.6243	11.5751	12.213	12.6421	13.2566	12.359	12.3188	12.5124	11.5791	11.5997	0.429092	1.04359	0.146005	0.105764	0.299351	0.0206162	indianred4	0.627572	0.00925272	0.438357	0.0894308	0.64775	0.00666419	0.751469	0.000790004	0.0186831	0.945248	-0.581958	0.0180294
A_24_P134235	ENSG00000088247	ENST00000600480	KH-type splicing regulatory protein	protein_coding	protein_coding	KHSRP	9.52809	8.27838	8.84813	8.87987	8.99462	9.08048	8.43306	8.40786	8.53382	9.32931	8.55627	8.71467	7.7484	7.60617	8.62674	7.61655	8.90323	8.864	9.03755	8.42046	8.93156	8.63547	7.67729	8.12164	-0.0392302	0.134319	-0.482768	0.0283288	-0.267762	0.444354	grey60	0.392232	0.132932	0.313112	0.237666	0.38865	0.136826	0.594913	0.015062	0.526156	0.0362981	-0.432913	0.0939475
A_23_P53646	ENSG00000187109	ENST00000618691	nucleosome assembly protein 1 like 1	protein_coding	protein_coding	NAP1L1	12.5848	13.023	13.9368	13.8911	14.7486	14.6673	13.5117	13.4251	12.9146	12.3848	14.1922	14.0578	12.1372	12.4081	13.6694	14.1232	12.8039	13.914	14.7079	13.4684	12.6497	14.125	12.2726	13.8963	1.11008	1.90406	0.664518	-0.154213	1.32114	1.62364	royalblue	0.627572	0.00925272	0.626224	0.00945035	-0.064775	0.811624	0.25049	0.349417	-0.263013	0.325025	0.108738	0.688523
A_23_P431505	ENSG00000285459	ENST00000643658		lncRNA	lncRNA		4.1799	4.99435	4.3174	3.98012	4.38801	4.53137	4.11373	4.207	4.3174	3.91885	4.70907	4.11373	5.82853	5.50084	5.73893	5.45121	4.58712	4.14876	4.45969	4.16037	4.11812	4.4114	5.66468	5.59507	-0.438358	-0.127432	-0.426756	-0.468997	-0.175719	-0.0696139	indianred4	-0.550336	0.0271807	-0.407646	0.117045	-0.650027	0.00641276	-0.752577	0.00076816	-0.271065	0.309876	0.7231	0.00154929
A_21_P0009162	ENSG00000233098	ENST00000692759	CCDC144NL antisense RNA 1	lncRNA	lncRNA	CCDC144NL-AS1	4.39659	5.11504	4.5999	4.58495	4.85953	4.81537	4.71595	4.5999	4.80896	4.66533	5.13314	5.15291	5.32755	5.59991	7.25059	7.3768	4.75582	4.59243	4.83745	4.65793	4.73714	5.14302	5.46373	7.3137	-0.163387	0.0816356	-0.0978871	-0.018674	0.387208	1.84997	darkviolet	-0.314131	0.236061	-0.125337	0.643715	-0.648886	0.00653784	-0.752022	0.000779032	-0.299137	0.260376	0.962351	2.60246e-09
A_33_P3230976	ENSG00000085377	ENST00000369110	prolyl endopeptidase	protein_coding	protein_coding	PREP	9.83566	9.8296	9.53208	9.48394	9.33473	9.50383	8.47788	9.09428	8.55782	9.57513	9.4343	9.51625	10.6179	10.1592	9.40574	9.50218	9.83263	9.50801	9.41928	8.78608	9.06647	9.47528	10.3885	9.45396	-0.324616	-0.413351	-1.04654	-0.766153	-0.357349	-0.934579	honeydew1	-0.784465	0.00032065	-0.751469	0.000790004	0	1	-0.313112	0.237666	0.116683	0.666944	0.152276	0.573437
A_23_P106675	ENSG00000197943	ENST00000564138	phospholipase C gamma 2	protein_coding	protein_coding	PLCG2	4.66705	4.86975	5.46083	5.15958	5.4118	5.696	6.48824	6.93132	5.38023	5.1829	5.79256	5.88495	5.93908	5.83261	6.65057	7.0344	4.7684	5.3102	5.5539	6.70978	5.28157	5.83876	5.88585	6.84249	0.541803	0.785504	1.94138	0.513167	1.07036	0.956642	darkseagreen3	0.196116	0.466647	0.281801	0.290334	-0.582975	0.0177812	-0.563602	0.0229882	-0.474509	0.063295	0.592664	0.0155477
A_23_P72096	ENSG00000115008	ENST00000263339	interleukin 1 alpha	protein_coding	protein_coding	IL1A	5.31332	6.69265	10.8151	10.7877	7.31676	7.62781	13.2873	13.8668	12.7491	12.4972	11.3391	11.6986	4.35789	4.30742	4.36887	4.48752	6.00299	10.8014	7.47229	13.5771	12.6232	11.5189	4.33265	4.42819	4.79844	1.4693	7.57407	6.62019	5.51589	0.0955416	lightblue4	0.784465	0.00032065	0.626224	0.00945035	0.64775	0.00666419	0.751469	0.000790004	-0.19106	0.478437	-0.634241	0.00832202
A_32_P231086	ENSG00000259404	ENST00000558550	golgin A6 family like 9	transcribed_unprocessed_pseudogene	processed_transcript	EFL1P1	7.94764	8.90755	8.53418	8.50432	9.03999	9.05359	9.08119	8.81127	8.62033	8.40221	8.8323	8.78688	9.2911	9.34412	8.98206	9.97271	8.42759	8.51925	9.04679	8.94623	8.51127	8.80959	9.31761	9.47738	0.0916595	0.619196	0.518641	0.0836812	0.381997	0.159774	grey60	-0.274563	0.303426	-0.156556	0.562578	-0.453425	0.0777414	-0.657536	0.00563667	-0.609209	0.0122452	0.607462	0.0125652
A_23_P31073	ENSG00000118513	ENST00000341911	MYB proto-oncogene, transcription factor	protein_coding	protein_coding	MYB	9.7629	10.0603	9.77915	10.0286	6.34485	6.38424	10.0977	10.1478	10.9304	10.3265	10.0426	9.78504	8.62068	8.95083	6.00913	6.43619	9.91159	9.90388	6.36454	10.1228	10.6285	9.91382	8.78575	6.22266	-0.00771148	-3.54704	0.211165	0.716899	0.00223441	-2.5631	lightblue4	0.313786	0.236604	0.125245	0.643961	0.5182	0.0397527	0.563602	0.0229882	0.161809	0.549372	-0.715644	0.00182535
A_32_P85591			H2B.W histone 4, pseudogene			H2BW4P	8.45776	6.04576	6.79543	6.99223	6.85603	7.10754	6.10721	5.76072	5.92184	6.37177	5.85953	5.97226	6.62822	6.57648	7.79157	7.93664	7.25176	6.89383	6.98179	5.93396	6.14681	5.91589	6.60235	7.8641	-0.357932	-0.269972	-1.3178	-1.10496	-1.33587	1.26175	orangered4	-0.235339	0.380262	-0.125245	0.643961	-0.64775	0.00666419	-0.375735	0.151513	0.546763	0.0284039	0.599635	0.0140809
A_33_P3318002	ENSG00000204967	ENST00000618834	protocadherin alpha 4	protein_coding	protein_coding	PCDHA4	8.90586	8.71312	7.93516	7.80886	7.25059	7.17133	7.43267	8.00229	8.34859	8.74882	7.46684	7.83684	7.93221	7.9656	5.33762	5.48482	8.80949	7.87201	7.21096	7.71748	8.54871	7.65184	7.94891	5.41122	-0.937474	-1.59852	-1.09201	-0.260782	-1.15765	-2.53769	darkviolet	-0.470679	0.0657604	-0.500979	0.0480711	0.64775	0.00666419	0.344423	0.191435	0.374373	0.15312	-0.860661	1.87671e-05
A_21_P0000144	ENSG00000230601	ENST00000436752	testis expressed 48	protein_coding	protein_coding	TEX48	6.92407	7.69566	8.30399	9.05477	6.89822	7.50903	7.54327	7.69631	8.15165	7.71703	8.81908	8.76129	10.7099	11.2122	9.08651	9.35101	7.30987	8.67938	7.20363	7.61979	7.93434	8.79019	10.9611	9.21876	1.36952	-0.106239	0.309928	0.624476	1.48032	-1.74233	grey60	-0.156893	0.561728	-0.125245	0.643961	-0.64775	0.00666419	-0.751469	0.000790004	-0.408342	0.116359	0.408932	0.115781
A_23_P110961	ENSG00000060762	ENST00000341756	mitochondrial pyruvate carrier 1	protein_coding	protein_coding	MPC1	10.2168	10.7469	10.7717	11.5033	10.3781	10.5746	10.7031	11.0583	10.8876	10.2868	11.4194	11.3303	13.0948	13.495	12.3211	12.7277	10.4819	11.1375	10.4763	10.8807	10.5872	11.3749	13.2949	12.5244	0.655665	-0.00555142	0.39882	0.105327	0.892993	-0.770521	indianred4	-0.156893	0.561728	-0.125245	0.643961	-0.64775	0.00666419	-0.751469	0.000790004	-0.379402	0.147238	0.612778	0.0116111
A_24_P817863	ENSG00000144406	ENST00000673920	unc-80 homolog, NALCN channel complex subunit	protein_coding	protein_coding	UNC80	3.9248	4.99435	4.94836	4.97441	5.02375	6.01437	4.88874	4.96578	4.83604	4.71595	4.92629	4.75655	4.30148	4.33091	5.01401	4.57553	4.45957	4.96138	5.51906	4.92726	4.776	4.84142	4.31619	4.79477	0.501812	1.05948	0.467684	0.316426	0.381846	0.478577	royalblue	0.470679	0.0657604	0.469668	0.0664223	0.12955	0.632516	0.344423	0.191435	-0.472133	0.0648161	-0.0935526	0.730386
A_23_P213518	ENSG00000153113	ENST00000395812	calpastatin	protein_coding	protein_coding	CAST	12.8464	13.2978	12.8389	12.8897	13.6796	13.6558	13.6785	13.6367	13.1714	12.5204	13.6249	13.478	12.0453	12.3726	12.2173	12.5487	13.0721	12.8643	13.6677	13.6576	12.8459	13.5514	12.209	12.383	-0.20779	0.595631	0.58556	-0.226118	0.479369	0.174006	indianred4	0.549125	0.0275906	0.407046	0.117637	0.582975	0.0177812	0.720158	0.00165383	-0.0238218	0.930219	-0.564961	0.0225885
A_23_P112113	ENSG00000164961	ENST00000318410	WASH complex subunit 5	protein_coding	protein_coding	WASHC5	12.0731	12.4285	12.0924	12.3134	12.0707	12.1677	12.0931	12.3369	12.2086	12.3128	12.199	12.4147	12.2678	12.2014	13.0395	13.4419	12.2508	12.2029	12.1192	12.215	12.2607	12.3068	12.2346	13.2407	-0.0479106	-0.13161	-0.0358118	0.00990991	0.0560411	1.00603	darkviolet	-0.0784465	0.772752	0.0626224	0.817784	-0.64775	0.00666419	-0.407046	0.117637	-0.24031	0.369983	0.888419	4.27882e-06
A_33_P3222744	ENSG00000152926	ENST00000282869	zinc finger protein 117	protein_coding	protein_coding	ZNF117	7.23257	7.94745	8.50823	8.67287	7.1827	6.99682	9.20949	9.04106	8.99311	8.45224	9.00913	9.29598	7.22746	7.12831	6.31628	6.68847	7.59001	8.59055	7.08976	9.12528	8.72268	9.15256	7.17789	6.50237	1.00054	-0.500247	1.53526	1.13267	1.56254	-0.675517	lightblue4	0.509902	0.0436136	0.281801	0.290334	0.64775	0.00666419	0.657536	0.00563667	-0.148	0.584374	-0.704695	0.00230203
A_24_P3415	ENSG00000074211	ENST00000382599	protein phosphatase 2 regulatory subunit Bgamma	protein_coding	protein_coding	PPP2R2C	4.70907	5.30833	5.59525	5.41098	9.78164	9.88205	4.69696	4.5999	4.60362	4.77148	6.12992	5.91998	9.33999	9.87764	10.0015	10.6477	5.0087	5.50311	9.83184	4.64843	4.68755	6.02495	9.60882	10.3246	0.49441	4.82314	-0.360273	-0.321155	1.01625	0.715759	lightblue4	-0.156893	0.561728	0	1	-0.64775	0.00666419	-0.657536	0.00563667	-0.308722	0.244662	0.696824	0.0027033
A_23_P362228	ENSG00000249087	ENST00000454117	ZNF436 antisense RNA 1	lncRNA	lncRNA	ZNF436-AS1	8.12711	8.69892	8.77432	8.4669	8.72024	8.67386	10.2238	10.1201	9.77319	9.64808	8.80342	8.93535	7.65262	8.18115	11.0511	11.42	8.41301	8.62061	8.69705	10.1719	9.71063	8.86939	7.91689	11.2355	0.2076	0.284038	1.75893	1.29762	0.456373	3.31865	brown4	0.706018	0.00223956	0.688847	0.00316597	-0.64775	0.00666419	-0.0313112	0.908356	-0.269905	0.312032	0.602877	0.0134367
A_24_P782308	ENSG00000049759	ENST00000400345	NEDD4 like E3 ubiquitin protein ligase	protein_coding	protein_coding	NEDD4L	8.17773	8.76632	8.06356	8.22573	8.67524	8.70455	7.86824	8.31402	7.30663	7.70962	8.29706	8.34041	7.08879	6.65463	7.93406	8.5499	8.47203	8.14465	8.6899	8.09113	7.50813	8.31873	6.87171	8.24198	-0.327377	0.21787	-0.380896	-0.9639	-0.153293	1.37027	saddlebrown	0.235339	0.380262	0.219179	0.414737	-0.064775	0.811624	0.375735	0.151513	0.104108	0.701202	-0.0167082	0.951028
A_33_P3846177			beta-1,4-N-acetyl-galactosaminyltransferase 1			B4GALNT1	6.35259	7.57305	8.60525	9.06053	8.4847	9.16113	8.36741	8.76922	7.63764	7.67066	9.44174	9.54939	7.11926	7.64948	8.03463	8.27845	6.96282	8.83289	8.82291	8.56832	7.65415	9.49557	7.38437	8.15654	1.87006	1.86009	1.60549	0.691326	2.53275	0.772166	indianred4	0.745241	0.000922537	0.720158	0.00165383	0.38865	0.136826	0.375735	0.151513	-0.542355	0.0299706	-0.112607	0.677983
A_23_P59388	ENSG00000151914	ENST00000370765	dystonin	protein_coding	protein_coding	DST	8.42462	9.54596	8.72941	8.76254	9.05299	9.33675	8.4936	8.33504	8.44631	8.46525	9.18658	8.87551	8.22468	8.33315	6.87075	7.5094	8.98529	8.74597	9.19487	8.41432	8.45578	9.03104	8.27892	7.19008	-0.23932	0.209579	-0.57097	-0.529515	0.0457513	-1.08884	blue2	0.353009	0.179869	0.156556	0.562578	0.64775	0.00666419	0.751469	0.000790004	0.0148069	0.956596	-0.811351	0.000136243
A_33_P3238290	ENSG00000042062	ENST00000327979	RIPOR family member 3	protein_coding	protein_coding	RIPOR3	5.25738	6.04576	5.90989	6.10721	5.73471	5.50084	7.40034	7.7628	7.30976	7.21644	7.48608	7.43345	5.35093	5.53332	4.43462	4.42625	5.65157	6.00855	5.61777	7.58157	7.2631	7.45977	5.44213	4.43044	0.356983	-0.033798	1.93	1.61153	1.8082	-1.01169	lightblue4	0.627572	0.00925272	0.375735	0.151513	0.64775	0.00666419	0.657536	0.00563667	-0.165646	0.539814	-0.729103	0.00135261
A_23_P99891	ENSG00000140406	ENST00000267984	talin rod domain containing 1	protein_coding	protein_coding	TLNRD1	12.1648	12.383	12.1449	12.0802	12.9824	13.2413	12.2409	11.8365	12.6314	11.8165	12.1816	12.0674	12.065	12.5054	11.7594	11.9123	12.2739	12.1125	13.1119	12.0387	12.2239	12.1245	12.2852	11.8358	-0.16135	0.83797	-0.23519	-0.0499675	-0.149354	-0.449348	skyblue4	-0.0392232	0.885326	-0.156556	0.562578	0.5182	0.0397527	0.344423	0.191435	-0.0180297	0.94716	-0.325568	0.218508
A_33_P3411313	ENSG00000221891	ENST00000408897		processed_pseudogene	processed_pseudogene	FAM218BP	9.02332	6.74357	7.62125	7.35204	7.56902	6.75468	7.81378	7.39446	8.28555	6.89973	7.88417	6.96362	6.89973	6.52209	7.99435	6.76715	7.88345	7.48665	7.16185	7.60412	7.59264	7.42389	6.71091	7.38075	-0.3968	-0.721595	-0.279325	-0.290806	-0.459552	0.66984	darkorange	0.333764	0.206456	0.297675	0.262825	0	1	0.297675	0.262825	0.653447	0.00604941	-0.116568	0.667254
A_23_P41948	ENSG00000040275	ENST00000265295	spindle apparatus coiled-coil protein 1	protein_coding	protein_coding	SPDL1	10.2715	10.897	11.2883	11.1277	11.2185	11.3803	10.6184	11.0189	10.6793	10.8734	11.6056	11.4534	12.5825	12.4924	13.1682	13.93	10.5842	11.208	11.2994	10.8186	10.7764	11.5295	12.5374	13.5491	0.623774	0.715152	0.234404	0.192121	0.945263	1.01167	darkviolet	-0.11767	0.66428	0.0313112	0.908356	-0.64775	0.00666419	-0.751469	0.000790004	-0.416293	0.108736	0.882478	6.05262e-06
A_23_P160849	ENSG00000158869	ENST00000490414	Fc fragment of IgE receptor Ig	protein_coding	processed_transcript	FCER1G	12.3563	10.9664	11.4822	11.705	11.8144	11.6158	11.65	10.8086	12.067	11.4656	11.3468	11.1121	11.5883	10.992	12.0755	11.3824	11.6614	11.5936	11.7151	11.2293	11.7663	11.2294	11.2901	11.7289	-0.0677698	0.0537471	-0.432068	0.104911	-0.431949	0.438806	darkorange	0.11767	0.66428	0.125245	0.643961	-0.194325	0.470807	0.0313112	0.908356	0.532745	0.0336133	0.16207	0.548719
A_24_P823684			heat shock protein 90 alpha family class B member 1			HSP90AB1	13.3328	13.0259	12.9196	12.9096	13.2758	13.2564	12.553	12.894	12.3957	13.2756	12.2416	13.2671	14.5621	13.8754	14.296	14.1196	13.1793	12.9146	13.2661	12.7235	12.8357	12.7544	14.2187	14.2078	-0.264765	0.0867547	-0.45586	-0.343673	-0.424988	-0.0109469	indianred4	-0.627572	0.00925272	-0.438357	0.0894308	-0.64775	0.00666419	-0.751469	0.000790004	-0.0513876	0.850093	0.714904	0.00185479
A_23_P43079	ENSG00000164941	ENST00000523731	integrator complex subunit 8	protein_coding	protein_coding	INTS8	9.919	10.6805	10.722	10.3303	10.1713	10.3766	10.3516	10.7245	10.5114	10.3659	10.9205	10.7934	9.41078	9.41927	7.56772	8.56093	10.2997	10.5262	10.2739	10.5381	10.4386	10.8569	9.41503	8.06432	0.226424	-0.025806	0.23834	0.138878	0.557205	-1.3507	darkviolet	0.549125	0.0275906	0.313112	0.237666	0.64775	0.00666419	0.751469	0.000790004	0.0271905	0.920378	-0.934285	1.19145e-07
A_23_P126869	ENSG00000142619	ENST00000375460	peptidyl arginine deiminase 3	protein_coding	protein_coding	PADI3	4.66355	5.69913	5.87036	5.7151	5.27029	4.91886	8.24377	8.94251	7.7093	8.27496	5.97154	6.4823	7.10066	7.23182	7.2009	6.937	5.18134	5.79273	5.09457	8.59314	7.99213	6.22692	7.16624	7.06895	0.611389	-0.0867691	3.4118	2.81079	1.04558	-0.0972896	darkmagenta	0.235339	0.380262	0.219179	0.414737	-0.12955	0.632516	-0.25049	0.349417	-0.430034	0.0964001	0.108312	0.689686
A_23_P137543	ENSG00000160094	ENST00000539719	zinc finger protein 362	protein_coding	protein_coding	ZNF362	10.9045	10.6695	9.8105	10.0698	9.48211	9.51265	10.1337	10.1608	10.8258	10.614	9.59666	9.87034	11.4112	11.4145	11.6526	11.596	10.787	9.94016	9.49738	10.1472	10.7199	9.7335	11.4128	11.6243	-0.846869	-1.28965	-0.63982	-0.0671	-1.05353	0.211513	indianred4	-0.745241	0.000922537	-0.469668	0.0664223	-0.64775	0.00666419	-0.751469	0.000790004	0.0843873	0.756012	0.672563	0.00430869
A_23_P113161	ENSG00000116667	ENST00000235307	chromosome 1 open reading frame 21	protein_coding	protein_coding	C1orf21	4.04393	3.93585	4.16226	4.20266	3.85529	3.88168	4.14835	4.10029	3.6231	3.55882	4.13698	3.92868	4.71607	4.64799	6.97997	7.47332	3.98989	4.18246	3.86849	4.12432	3.59096	4.03283	4.68203	7.22664	0.192573	-0.121403	0.134432	-0.398926	0.0429444	2.54461	darkviolet	-0.392232	0.132932	-0.187867	0.485956	-0.64775	0.00666419	-0.751469	0.000790004	-0.16716	0.536062	0.980274	2.95825e-11
A_33_P3270599	ENSG00000198467	ENST00000378292	tropomyosin 2	protein_coding	protein_coding	TPM2	9.67149	9.25558	9.80077	9.89401	9.93173	9.69835	10.9298	10.3019	10.401	10.5951	9.59569	9.90651	9.08638	9.29304	11.1324	11.0149	9.46353	9.84739	9.81504	10.6158	10.4981	9.7511	9.18971	11.0737	0.383859	0.351507	1.15231	1.03453	0.287571	1.88397	brown4	0.745241	0.000922537	0.720158	0.00165383	-0.64775	0.00666419	-0.0313112	0.908356	-0.140442	0.603912	0.496962	0.0501852
A_33_P3330911	ENSG00000064787	ENST00000395961	brain enriched myelin associated protein 1	protein_coding	protein_coding	BCAS1	4.77478	5.25148	4.48783	4.65104	4.5058	4.47166	5.59245	5.45429	5.49285	5.10852	5.61194	4.9248	12.0642	12.4116	4.53137	4.70216	5.01313	4.56944	4.48873	5.52337	5.30068	5.26837	12.2379	4.61677	-0.443691	-0.524394	0.510246	0.287556	0.255246	-7.62112	honeydew1	-0.392232	0.132932	-0.438357	0.0894308	0.194325	0.470807	-0.219179	0.414737	-0.187524	0.486768	0.0277947	0.918615
A_24_P493287							8.5714	6.89595	7.37368	7.08647	7.91158	8.10664	7.6425	6.95601	7.34873	7.48079	7.41534	6.89557	6.52013	6.73344	7.63027	6.26385	7.73367	7.23007	8.00911	7.29926	7.41476	7.15546	6.62678	6.94706	-0.503601	0.275437	-0.434418	-0.318916	-0.578215	0.320279	honeydew1	0.353009	0.179869	0.25049	0.349417	0.194325	0.470807	0.500979	0.0480711	0.614428	0.0113268	-0.292725	0.271225
A_21_P0011326	ENSG00000255346	ENST00000260364	NADPH oxidase 5	protein_coding	protein_coding	NOX5	9.03127	8.54448	9.27285	9.78887	9.29462	9.04448	9.90035	9.34565	9.41535	8.68157	9.13659	9.03433	8.52123	8.38208	8.68157	8.67298	8.78788	9.53086	9.16955	9.623	9.04846	9.08546	8.45166	8.67727	0.742984	0.381674	0.835122	0.260581	0.297583	0.225615	indianred4	0.745241	0.000922537	0.65802	0.00558934	0.616441	0.0109874	0.673687	0.00422049	0.044891	0.868881	-0.440282	0.0878716
A_21_P0011975	ENSG00000226383	ENST00000635799	long intergenic non-protein coding RNA 1876	lncRNA	lncRNA	LINC01876	4.37503	6.09011	5.53381	5.34207	5.93811	5.36194	5.95492	6.22821	5.5517	5.97226	5.85953	5.60455	5.6591	5.40939	4.71424	4.79441	5.23257	5.43794	5.65002	6.09157	5.76198	5.73204	5.53424	4.75432	0.205372	0.417453	0.858998	0.529412	0.499471	-0.77992	orangered4	0.156893	0.561728	0.0626224	0.817784	0.64775	0.00666419	0.407046	0.117637	-0.552096	0.0265933	-0.596109	0.0148085
A_19_P00808883	ENSG00000269001	ENST00000601072		transcribed_unprocessed_pseudogene	processed_transcript		7.90181	8.34596	8.3208	7.90942	8.75947	8.73873	8.42075	8.0292	8.58953	8.15228	7.93857	8.15908	5.86418	5.79197	5.73893	5.43671	8.12388	8.11511	8.7491	8.22497	8.37091	8.04882	5.82808	5.58782	-0.00877219	0.625215	0.101091	0.247025	-0.0750588	-0.240258	indianred4	0.549125	0.0275906	0.313112	0.237666	0.64775	0.00666419	0.751469	0.000790004	0.153621	0.570016	-0.808945	0.000147866
A_21_P0003212	ENSG00000286909	ENST00000667447		lncRNA	lncRNA		9.19998	9.71132	9.38899	8.90468	9.77365	9.64909	9.79685	9.67934	10.0124	9.47215	9.6786	9.49891	11.3241	11.4512	10.7652	10.9074	9.45565	9.14684	9.71137	9.7381	9.74228	9.58876	11.3876	10.8363	-0.308811	0.255723	0.282449	0.286631	0.133108	-0.551318	indianred4	-0.313786	0.236604	-0.25049	0.349417	-0.64775	0.00666419	-0.751469	0.000790004	-0.352141	0.181017	0.630605	0.00881977
A_23_P334608	ENSG00000169919	ENST00000304895	glucuronidase beta	protein_coding	protein_coding	GUSB	13.3034	13.7113	14.5191	14.4114	13.1742	12.9919	15.3976	15.5382	15.0888	14.9358	15.1468	15.1608	13.0717	13.1602	13.3748	13.2581	13.5074	14.4653	13.0831	15.4679	15.0123	15.1538	13.1159	13.3165	0.957883	-0.424317	1.96056	1.50497	1.6464	0.200554	lightblue4	0.549125	0.0275906	0.469668	0.0664223	0.38865	0.136826	0.532291	0.0337934	-0.183745	0.495746	-0.495129	0.0511725
A_21_P0009821	ENSG00000228705	ENST00000689171	long intergenic non-protein coding RNA 659	lncRNA	lncRNA	LINC00659	4.49984	5.78627	5.7364	6.04576	6.01471	6.06069	5.74315	7.16616	5.95274	5.59572	6.21189	5.92925	6.70757	6.65463	6.26209	5.76652	5.14305	5.89108	6.0377	6.45465	5.77423	6.07057	6.6811	6.01431	0.748026	0.894653	1.3116	0.631178	0.927519	-0.666795	yellow	-0.0392232	0.885326	-0.0626224	0.817784	-0.12955	0.632516	-0.407046	0.117637	-0.72104	0.0016219	0.103294	0.703441
A_23_P593	ENSG00000159592	ENST00000290795	GC-rich promoter binding protein 1 like 1	protein_coding	protein_coding	GPBP1L1	12.1819	12.0956	12.5978	11.6081	12.4956	12.2987	12.8405	12.2257	12.7462	12.0278	11.8389	11.8505	11.9079	11.4193	11.1585	11.3715	12.1388	12.103	12.3971	12.5331	12.387	11.8447	11.6636	11.265	-0.0357965	0.258381	0.394339	0.248257	-0.294049	-0.398606	indianred4	0.353009	0.179869	0.156556	0.562578	0.64775	0.00666419	0.657536	0.00563667	0.127458	0.638067	-0.684971	0.00341271
A_33_P3272189	ENSG00000135953	ENST00000258436	major facilitator superfamily domain containing 9	protein_coding	protein_coding	MFSD9	11.0972	10.9979	10.6656	10.4157	11.0748	10.8883	11.2025	10.7696	11.2171	10.9443	10.8167	10.616	8.60421	9.12646	9.35032	8.67981	11.0475	10.5406	10.9816	10.986	11.0807	10.7163	8.86533	9.01506	-0.50693	-0.065978	-0.0615102	0.033144	-0.33121	0.14973	indianred4	0.196116	0.466647	0.125245	0.643961	0.64775	0.00666419	0.751469	0.000790004	0.294449	0.268282	-0.751858	0.000782287
A_21_P0000477	ENSG00000221102	ENST00000408175	small nucleolar RNA, H/ACA box 11B	snoRNA	snoRNA	SNORA11B	10.0093	9.82846	10.0789	9.58079	10.6798	10.4238	9.77844	9.94905	9.92606	9.44895	10.3198	9.75833	8.64419	9.50423	9.30827	8.22325	9.9189	9.82984	10.5518	9.86374	9.68751	10.0391	9.07421	8.76576	-0.0890583	0.632896	-0.0551592	-0.231394	0.120167	-0.308454	indianred4	0.353009	0.179869	0.187867	0.485956	0.64775	0.00666419	0.720158	0.00165383	0.191954	0.476343	-0.661914	0.00521992
A_23_P13907	ENSG00000017427	ENST00000337514	insulin like growth factor 1	protein_coding	protein_coding	IGF1	6.95171	7.11268	4.89651	5.05176	4.75286	4.88624	4.64079	4.56484	4.91786	4.733	4.6052	4.61975	5.94477	6.20332	4.54564	4.72499	7.0322	4.97413	4.81955	4.60281	4.82543	4.61247	6.07405	4.63532	-2.05806	-2.21265	-2.42938	-2.20677	-2.41972	-1.43873	magenta4	-0.784465	0.00032065	-0.751469	0.000790004	0.38865	0.136826	0	1	0.524372	0.0370526	-0.157098	0.56121
A_33_P3364089	ENSG00000257046	ENST00000540229	solute carrier organic anion transporter family member 1B3	protein_coding	protein_coding	SLCO1B3-SLCO1B7	8.74588	9.54373	9.33025	8.98855	10.2408	10.0458	8.50767	8.67871	7.91821	8.39874	9.13819	8.82789	4.33091	5.25384	4.53137	4.37503	9.14481	9.1594	10.1433	8.59319	8.15848	8.98304	4.79237	4.4532	0.0145961	0.99847	-0.551615	-0.986329	-0.161765	-0.339174	indianred4	0.313786	0.236604	0.187867	0.485956	0.64775	0.00666419	0.751469	0.000790004	0.190346	0.480113	-0.777921	0.000387957
A_21_P0005032	ENSG00000233237	ENST00000436803	long intergenic non-protein coding RNA 472	lncRNA	lncRNA	LINC00472	3.90387	5.18115	6.20945	6.23002	6.75112	6.63345	5.47674	5.35974	5.1059	4.77148	6.4078	5.76652	4.46759	4.73639	5.30947	5.29347	4.54251	6.21973	6.69229	5.41824	4.93869	6.08716	4.60199	5.30147	1.67723	2.14978	0.875736	0.396185	1.54465	0.699474	royalblue	0.706018	0.00223956	0.688847	0.00316597	0.38865	0.136826	0.438357	0.0894308	-0.475788	0.0624875	-0.140261	0.604385
A_33_P3247589	ENSG00000281998	ENST00000633786	LHX1 divergent transcript	lncRNA	lncRNA	LHX1-DT	3.77806	4.99435	4.71595	4.7228	4.85953	4.86881	4.18981	5.11504	4.9248	4.66533	5.41995	5.16867	4.68474	4.60362	6.395	6.27496	4.3862	4.71938	4.86417	4.65242	4.79507	5.29431	4.64418	6.33498	0.333173	0.477968	0.266221	0.408863	0.908107	1.6908	darkviolet	0.392232	0.132932	0.438357	0.0894308	-0.64775	0.00666419	-0.156556	0.562578	-0.501972	0.0475593	0.762272	0.000597253
A_33_P3338166	ENSG00000163545	ENST00000367157	NUAK family kinase 2	protein_coding	protein_coding	NUAK2	11.8809	12.1194	12.0277	11.7837	13.9093	13.7743	12.3376	11.804	11.9083	11.5556	11.3403	10.948	11.1635	11.1854	13.5589	13.542	12.0002	11.9057	13.8418	12.0708	11.732	11.1441	11.1745	13.5505	-0.0944756	1.84162	0.0706473	-0.268204	-0.85601	2.37598	saddlebrown	0.235339	0.380262	0.313112	0.237666	-0.38865	0.136826	0.0626224	0.817784	-0.0710847	0.793627	0.511748	0.0427316
A_23_P118392			ras related dexamethasone induced 1			RASD1	11.5928	12.2449	10.7034	9.84247	10.3443	9.76395	11.3994	10.9212	11.3012	10.4691	10.5826	9.83093	14.9017	14.935	11.4338	11.1884	11.9189	10.273	10.0541	11.1603	10.8851	10.2067	14.9183	11.3111	-1.6459	-1.86471	-0.758533	-1.03372	-1.71211	-3.60722	honeydew1	-0.784465	0.00032065	-0.751469	0.000790004	-0.5182	0.0397527	-0.563602	0.0229882	-0.0346174	0.898723	0.189235	0.482729
A_23_P77401	ENSG00000103381	ENST00000381774	calcineurin like phosphoesterase domain containing 1	protein_coding	protein_coding	CPPED1	10.6126	10.8431	10.8399	10.6462	10.9315	10.7332	10.4077	10.5147	10.563	10.2131	11.0929	10.8872	10.3931	10.334	8.85282	9.00435	10.7278	10.743	10.8324	10.4612	10.388	10.9901	10.3636	8.92859	0.0151991	0.104521	-0.266658	-0.339792	0.262241	-1.435	darkviolet	0.274563	0.303426	0.0939336	0.729326	0.64775	0.00666419	0.688847	0.00316597	0.125582	0.643062	-0.927285	2.37453e-07
A_24_P268160	ENSG00000156171	ENST00000484310	DNA damage regulated autophagy modulator 2	protein_coding	protein_coding	DRAM2	11.8147	12.2675	12.0282	11.6911	11.2782	11.2427	12.355	13.1594	12.276	12.4702	12.0635	12.1025	11.1728	11.0733	10.6607	10.9575	12.0411	11.8597	11.2605	12.7572	12.3731	12.083	11.123	10.8091	-0.181428	-0.780634	0.716091	0.331992	0.0419256	-0.313936	lightblue4	0.431455	0.0951836	0.219179	0.414737	0.64775	0.00666419	0.751469	0.000790004	0.0675439	0.803715	-0.715015	0.00185035
A_33_P3230588			uncharacterized LOC105379420			LOC105379420	7.08879	7.24258	7.69457	7.32587	7.59432	7.27219	7.12638	7.00878	6.7628	6.92184	7.57317	8.17586	5.21553	5.61654	5.46454	5.88034	7.16568	7.51022	7.43326	7.06758	6.84232	7.87452	5.41604	5.67244	0.344538	0.267575	-0.0981033	-0.323365	0.708835	0.256407	indianred4	0.509902	0.0436136	0.375735	0.151513	0.64775	0.00666419	0.751469	0.000790004	0.138236	0.609663	-0.68788	0.00322614
A_21_P0008871	ENSG00000261613	ENST00000563449	uncharacterized LOC645644	lncRNA	lncRNA		8.16922	7.7628	7.91569	8.19668	8.3072	7.96308	8.26576	7.53235	7.62308	7.6819	7.84862	7.80524	6.7026	6.64746	6.64701	6.99258	7.96601	8.05618	8.13514	7.89906	7.65249	7.82693	6.67503	6.81979	0.0901771	0.16913	-0.0669502	-0.31352	-0.139077	0.144765	indianred4	0.392232	0.132932	0.25049	0.349417	0.64775	0.00666419	0.751469	0.000790004	0.325817	0.218135	-0.679389	0.00379509
A_21_P0012967	ENSG00000248103	ENST00000412295		lncRNA	lncRNA		8.62964	6.44139	6.49235	6.01471	7.20869	7.14689	6.98975	6.63911	7.08032	6.3404	6.32586	6.544	6.3592	6.6064	6.09473	6.20701	7.53551	6.25353	7.17779	6.81443	6.71036	6.43493	6.4828	6.15087	-1.28198	-0.357725	-0.721083	-0.825153	-1.10058	-0.331928	yellow	-0.0392232	0.885326	-0.156556	0.562578	0.5182	0.0397527	0.407046	0.117637	0.829174	7.15315e-05	-0.34246	0.194147
A_23_P12363	ENSG00000185483	ENST00000371079	receptor tyrosine kinase like orphan receptor 1	protein_coding	protein_coding	ROR1	12.0337	11.9015	10.8108	11.1113	12.2364	12.3492	9.06923	8.66813	8.68287	9.09465	10.2915	10.1065	12.4193	12.1763	11.7492	11.5374	11.9676	10.961	12.2928	8.86868	8.88876	10.199	12.2978	11.6433	-1.00657	0.325202	-3.09894	-3.07886	-1.76861	-0.654488	lightblue4	-0.549125	0.0275906	-0.563602	0.0229882	-0.38865	0.136826	-0.438357	0.0894308	0.172048	0.52403	0.373227	0.154482
A_23_P22761	ENSG00000185960	ENST00000334060	short stature homeobox	protein_coding	protein_coding	SHOX	8.01855	6.32361	5.78381	6.14974	6.12023	6.16113	6.24911	5.93295	6.4946	5.92777	5.47167	6.15734	5.57175	6.07614	6.15987	5.59058	7.17108	5.96678	6.14068	6.09103	6.21119	5.81451	5.82395	5.87523	-1.2043	-1.0304	-1.08005	-0.959892	-1.35657	0.0512792	yellow	-0.156893	0.561728	-0.156556	0.562578	0.12955	0.632516	0.344423	0.191435	0.895099	2.82892e-06	-0.214615	0.42476
A_33_P3519223							11.6188	9.89373	11.9491	10.2128	12.5491	11.7821	11.2257	9.44566	11.5207	9.96281	12.0766	10.4462	8.71032	7.99559	10.0656	8.40048	10.7563	11.081	12.1656	10.3357	10.7418	11.2614	8.35296	9.23304	0.324684	1.40934	-0.420579	-0.0144983	0.505095	0.880086	indianred4	0.509902	0.0436136	0.407046	0.117637	0.5182	0.0397527	0.657536	0.00563667	0.279811	0.293898	-0.465034	0.0695203
A_33_P3212188	ENSG00000130881	ENST00000253193	LDL receptor related protein 3	protein_coding	protein_coding	LRP3	4.70907	4.88874	5.0168	5.38693	5.16867	5.23121	4.96433	4.6671	5.20212	5.48179	5.0728	5.11504	6.50432	6.65463	8.87287	9.15418	4.79891	5.20187	5.19994	4.81572	5.34196	5.09392	6.57948	9.01353	0.402963	0.401035	0.0168127	0.543051	0.295011	2.43405	darkviolet	-0.0784465	0.772752	0.0626224	0.817784	-0.64775	0.00666419	-0.751469	0.000790004	-0.266489	0.318433	0.97533	1.3971e-10
A_21_P0010868							10.1748	8.75499	8.85584	9.64391	8.94773	8.76269	9.03836	8.57637	9.42134	8.8934	8.76601	8.61333	8.59735	8.60513	9.60802	9.06217	9.46492	9.24988	8.85521	8.80736	9.15737	8.68967	8.60124	9.3351	-0.215043	-0.609709	-0.657556	-0.307551	-0.77525	0.733855	darkorange	0.235339	0.380262	0.25049	0.349417	-0.453425	0.0777414	0.0939336	0.729326	0.688948	0.00315969	0.194189	0.471123
A_32_P55840	ENSG00000237634	ENST00000438996	long intergenic non-protein coding RNA 1556	protein_coding	protein_coding	LINC01556	7.60525	7.3479	6.59105	5.92184	6.35094	6.01437	9.05664	8.93055	8.98655	8.47021	6.99152	7.01035	6.21432	6.49735	6.34429	6.37449	7.47657	6.25644	6.18265	8.99359	8.72838	7.00094	6.35583	6.35939	-1.22013	-1.29392	1.51702	1.25181	-0.475636	0.00356004	lightblue4	0.11767	0.66428	0.0313112	0.908356	0.323875	0.221052	0.438357	0.0894308	0.144446	0.59353	-0.414199	0.110709
A_33_P3366575	ENSG00000101888	ENST00000218004	nuclear transport factor 2 like export factor 2	protein_coding	protein_coding	NXT2	8.13587	7.59549	8.73994	8.18433	8.14736	8.47535	8.53394	8.19245	8.74861	7.63685	8.37646	8.46811	7.22053	7.42731	6.59805	6.99929	7.86568	8.46214	8.31136	8.36319	8.19273	8.42229	7.32392	6.79867	0.596456	0.445679	0.497513	0.327052	0.55661	-0.525248	indianred4	0.745241	0.000922537	0.469668	0.0664223	0.64775	0.00666419	0.751469	0.000790004	0.133933	0.620945	-0.800655	0.000194425
A_23_P95930	ENSG00000149948	ENST00000403681	high mobility group AT-hook 2	protein_coding	protein_coding	HMGA2	12.116	12.4208	13.006	13.0907	12.6763	12.8082	12.3558	12.2166	12.4178	11.9286	12.9778	13.1182	9.91457	9.90553	10.1974	10.5713	12.2684	13.0483	12.7423	12.2862	12.1732	13.048	9.91005	10.3843	0.779948	0.473861	0.0178203	-0.0951962	0.779642	0.47428	indianred4	0.588348	0.0165138	0.469668	0.0664223	0.64775	0.00666419	0.751469	0.000790004	0.116197	0.668257	-0.698493	0.00261383
A_21_P0013341	ENSG00000285725	ENST00000650204		lncRNA	lncRNA		7.72259	8.3711	8.9581	8.86704	8.35052	8.23429	9.40773	9.31543	9.11199	8.80443	9.27801	9.16333	9.26576	9.85681	9.44802	9.70984	8.04684	8.91257	8.29241	9.36158	8.95821	9.22067	9.56129	9.57893	0.865724	0.245564	1.31474	0.911368	1.17383	0.0176406	darkolivegreen	0.0392232	0.885326	0.0939336	0.729326	-0.64775	0.00666419	-0.657536	0.00563667	-0.646212	0.00683849	0.444629	0.0844224
A_33_P3726064	ENSG00000238062	ENST00000414876	SPATA3 antisense RNA 1 (head to head)	lncRNA	lncRNA	SPATA3-AS1	4.74986	3.55073	4.37503	4.18486	4.84548	4.7108	4.48381	4.30148	4.28308	4.66533	4.70907	4.35974	6.27438	6.60084	5.07948	5.31854	4.15029	4.27995	4.77814	4.39264	4.4742	4.53441	6.43761	5.19901	0.129652	0.627846	0.242351	0.323908	0.384113	-1.2386	honeydew1	-0.353009	0.179869	-0.281801	0.290334	-0.64775	0.00666419	-0.751469	0.000790004	-0.0989958	0.715291	0.429375	0.0969682
A_33_P3239102	ENSG00000278662	ENST00000610657		protein_coding	protein_coding	GOLGA6L10	12.8309	11.8742	13.196	12.0733	13.0185	12.7578	13.5175	12.9099	13.66	12.6972	12.9817	12.7239	13.3041	12.7276	12.576	12.3494	12.3526	12.6347	12.8881	13.2137	13.1786	12.8528	13.0158	12.4627	0.282091	0.535575	0.861175	0.826035	0.500257	-0.553098	yellowgreen	0.196116	0.466647	0.0939336	0.729326	0.5182	0.0397527	0.187867	0.485956	-0.00491875	0.985576	-0.276691	0.29954
A_21_P0010355	ENSG00000231253	ENST00000653890	long intergenic non-protein coding RNA 1640	lncRNA	lncRNA	LINC01640	8.40713	5.8834	6.09407	6.50631	6.28886	6.41706	6.53964	6.0396	6.5859	6.57222	6.50134	6.36002	6.09737	6.05256	6.55098	5.98939	7.14527	6.30019	6.35296	6.28962	6.57906	6.43068	6.07497	6.27019	-0.845079	-0.792308	-0.855648	-0.566207	-0.71459	0.19522	yellow	0.274563	0.303426	0.219179	0.414737	0.12955	0.632516	0.281801	0.290334	0.929443	1.93435e-07	-0.155737	0.564649
A_24_P110831	ENSG00000131620	ENST00000316296	anoctamin 1	protein_coding	protein_coding	ANO1	3.80734	4.46147	4.1799	3.66532	4.35974	4.11112	4.45737	4.207	4.16489	3.84547	4.2969	4.25502	5.89178	5.85018	4.32192	4.37503	4.1344	3.92261	4.23543	4.33219	4.00518	4.27596	5.87098	4.34847	-0.211797	0.101027	0.197782	-0.12922	0.141557	-1.52251	honeydew1	-0.431455	0.0951836	-0.407046	0.117637	-0.453425	0.0777414	-0.594913	0.015062	-0.33302	0.207532	0.191375	0.477699
A_23_P135669	ENSG00000137571	ENST00000260126	solute carrier organic anion transporter family member 5A1	protein_coding	protein_coding	SLCO5A1	5.85564	6.41336	5.47269	5.34207	5.74315	5.94324	5.27146	5.15608	5.30149	4.61286	5.3966	5.11504	6.45069	6.00913	6.11048	6.04302	6.1345	5.40738	5.8432	5.21377	4.95717	5.25582	6.22991	6.07675	-0.727125	-0.291307	-0.920735	-1.17733	-0.878684	-0.153157	lightblue4	-0.745241	0.000922537	-0.594913	0.015062	-0.64775	0.00666419	-0.657536	0.00563667	0.054547	0.840982	0.477842	0.0612058
A_24_P388528	ENSG00000073849	ENST00000169298	ST6 beta-galactoside alpha-2,6-sialyltransferase 1	protein_coding	protein_coding	ST6GAL1	12.0131	12.2671	10.7875	10.7159	10.4853	10.425	11.295	11.5376	12.3168	12.0756	11.3848	11.6116	11.2059	11.3771	10.6677	10.728	12.1401	10.7517	10.4551	11.4163	12.1962	11.4982	11.2915	10.6978	-1.38843	-1.68496	-0.723796	0.0561279	-0.641888	-0.593677	navajowhite	-0.235339	0.380262	-0.313112	0.237666	0.323875	0.221052	0.313112	0.237666	0.328731	0.213805	-0.444305	0.0846759
A_23_P120103	ENSG00000170745	ENST00000403915	potassium voltage-gated channel modifier subfamily S member 3	protein_coding	protein_coding	KCNS3	11.0256	11.5675	9.65229	9.82872	11.6292	11.6847	10.0957	10.2709	10.5432	10.0023	9.73218	9.89462	12.946	13.0945	10.3346	10.8405	11.2965	9.74051	11.6569	10.1833	10.2728	9.8134	13.0202	10.5876	-1.55602	0.360413	-1.11323	-1.02378	-1.48313	-2.43265	honeydew1	-0.627572	0.00925272	-0.626224	0.00945035	-0.323875	0.221052	-0.469668	0.0664223	-0.00283574	0.991684	0.136689	0.613711
A_23_P108492			methionyl-tRNA synthetase 2, mitochondrial			MARS2	7.16382	7.36259	7.62902	7.38557	6.99257	7.2391	6.3709	6.69357	6.5639	7.50107	7.89473	7.7481	6.83134	6.3826	5.86676	6.27993	7.26321	7.5073	7.11583	6.53223	7.03249	7.82141	6.60697	6.07334	0.244089	-0.147377	-0.730973	-0.230722	0.558207	-0.53363	indianred4	0.274563	0.303426	0.0939336	0.729326	0.64775	0.00666419	0.626224	0.00945035	0.125369	0.643629	-0.667427	0.0047307
A_23_P430411	ENSG00000160255	ENST00000397854	integrin subunit beta 2	protein_coding	protein_coding	ITGB2	6.90764	6.55315	5.74315	6.16459	5.6974	6.00492	5.72366	6.65665	5.64925	6.43045	5.93295	6.19721	5.7013	5.64925	5.57742	5.55554	6.73039	5.95387	5.85116	6.19015	6.03985	6.06508	5.67528	5.56648	-0.776525	-0.879235	-0.540242	-0.690543	-0.665312	-0.108793	thistle	-0.0588996	0.828462	-0.172338	0.523318	0.64775	0.00666419	0.673687	0.00422049	0.601558	0.0136959	-0.487538	0.0554151
A_33_P3240497							8.48432	8.43684	8.89434	9.08767	9.13238	8.66944	8.71156	7.9638	9.30997	7.88044	9.2815	8.49173	8.79573	8.09317	9.44802	9.48903	8.46058	8.99101	8.90091	8.33768	8.59521	8.88661	8.44445	9.46853	0.530427	0.440329	-0.122901	0.134629	0.426031	1.02407	darkviolet	0.353009	0.179869	0.407046	0.117637	-0.64775	0.00666419	-0.281801	0.290334	-0.151081	0.576486	0.498457	0.0493906
A_23_P136413			matrix metallopeptidase 17			MMP17	14.3577	12.4491	12.9684	14.1638	12.7699	12.3898	13.434	12.2809	13.5252	12.6461	12.7182	12.6229	12.5454	12.5437	13.7536	12.948	13.4034	13.5661	12.5798	12.8575	13.0856	12.6706	12.5445	13.3508	0.162683	-0.823595	-0.545951	-0.317771	-0.732852	0.806264	darkorange	0.156893	0.561728	0.187867	0.485956	-0.323875	0.221052	0.0313112	0.908356	0.571871	0.0206389	0.147157	0.586542
A_23_P1173	ENSG00000148702	ENST00000542051	hyaluronan binding protein 2	protein_coding	protein_coding	HABP2	8.5072	7.8771	4.74458	4.63458	4.25613	4.17458	4.20854	4.2299	4.57488	4.39469	4.18341	4.06471	5.49211	5.50391	3.98058	4.16642	8.19215	4.68958	4.21535	4.21922	4.48478	4.12406	5.49801	4.0735	-3.50257	-3.9768	-3.97293	-3.70737	-4.06809	-1.42451	deeppink	-0.784465	0.00032065	-0.751469	0.000790004	0.582975	0.0177812	0.0939336	0.729326	0.695859	0.00275622	-0.211796	0.431014
A_23_P111132	ENSG00000215328	ENST00000400040	heat shock protein family A (Hsp70) member 1A	protein_coding	protein_coding	HSPA1A	14.0108	14.0331	14.3257	14.1215	13.1541	13.1811	14.0487	13.647	13.9652	14.1224	14.3912	14.5206	14.0865	14.0753	12.4433	12.5743	14.022	14.2236	13.1676	13.8478	14.0438	14.4559	14.0809	12.5088	0.201651	-0.854339	-0.174139	0.0218273	0.433962	-1.57209	darkviolet	0.0784465	0.772752	-0.0626224	0.817784	0.64775	0.00666419	0.313112	0.237666	0.113368	0.675919	-0.799741	0.000200228
A_33_P3531373	ENSG00000228742	ENST00000602761		lncRNA	lncRNA	LINC02577	9.43313	10.6041	10.7756	11.6123	9.91001	9.92286	11.046	11.074	10.7822	10.5707	11.3516	11.273	5.27029	5.40939	5.52943	5.69609	10.0186	11.1939	9.91644	11.06	10.6765	11.3123	5.33984	5.61276	1.17531	-0.102202	1.04137	0.657822	1.29366	0.272922	indianred4	0.666795	0.00478488	0.532291	0.0337934	0.64775	0.00666419	0.751469	0.000790004	0.0942889	0.728338	-0.783124	0.000333582
A_23_P59285	ENSG00000124827	ENST00000379491	glial cells missing transcription factor 2	protein_coding	protein_coding	GCM2	7.53527	5.84392	4.78626	5.03204	5.03891	5.5812	4.71595	5.34096	5.00842	5.29232	5.16238	5.39553	4.71252	5.40939	5.01401	5.39553	6.6896	4.90915	5.31005	5.02846	5.15037	5.27896	5.06095	5.20477	-1.78045	-1.37954	-1.66114	-1.53923	-1.41064	0.143819	yellow	-0.353009	0.179869	-0.344677	0.191087	-0.0973329	0.719892	0.10967	0.685979	0.889932	3.90519e-06	-0.100774	0.710382
A_23_P88249	ENSG00000100461	ENST00000359890	RNA binding motif protein 23	protein_coding	protein_coding	RBM23	12.1916	11.8377	11.213	11.613	10.1206	10.2352	11.112	11.361	11.1795	12.2245	10.5407	11.2792	11.6715	11.3996	11.7453	11.4825	12.0146	11.413	10.1779	11.2365	11.702	10.9099	11.5355	11.6139	-0.601642	-1.83672	-0.778129	-0.312635	-1.10469	0.0783848	indianred4	-0.588348	0.0165138	-0.500979	0.0480711	-0.453425	0.0777414	-0.313112	0.237666	0.360536	0.170117	0.171432	0.525538
A_23_P103631	ENSG00000117395	ENST00000431635	EBNA1 binding protein 2	protein_coding	protein_coding	EBNA1BP2	16.2571	16.9038	17.2257	17.3139	17.1442	17.1779	16.5718	16.558	16.6268	16.4354	17.5268	17.3018	15.9931	16.2313	15.5281	16.1905	16.5804	17.2698	17.1611	16.5649	16.5311	17.4143	16.1122	15.8593	0.689366	0.580629	-0.0155654	-0.0493304	0.833836	-0.252915	indianred4	0.627572	0.00925272	0.407046	0.117637	0.64775	0.00666419	0.751469	0.000790004	-0.141244	0.601828	-0.64816	0.00661835
A_23_P89431	ENSG00000108691	ENST00000225831	C-C motif chemokine ligand 2	protein_coding	protein_coding	CCL2	4.62306	5.95041	13.7219	13.8306	7.20752	7.45059	5.93768	6.42367	5.21974	4.91231	5.64318	5.636	15.5769	15.7156	15.0896	15.501	5.28673	13.7763	7.32905	6.18068	5.06602	5.63959	15.6463	15.2953	8.48956	2.04232	0.893947	-0.220709	0.352857	-0.350951	indianred4	-0.196116	0.466647	-0.156556	0.562578	-0.64775	0.00666419	-0.751469	0.000790004	-0.346575	0.188492	0.65831	0.00556112
A_33_P3387115	ENSG00000222017	ENST00000409845		lncRNA	lncRNA		5.19475	6.239	5.4584	5.60084	5.27029	5.10328	5.86263	6.63911	5.93884	5.74315	5.93295	6.07347	4.40726	4.45737	4.62387	4.42625	5.71687	5.52962	5.18679	6.25087	5.84099	6.00321	4.43231	4.52506	-0.187255	-0.530089	0.533998	0.124119	0.286334	0.0927495	lightblue4	0.392232	0.132932	0.281801	0.290334	0.64775	0.00666419	0.751469	0.000790004	-0.0173995	0.949005	-0.68723	0.00326707
A_21_P0010751	ENSG00000230092	ENST00000447500		transcribed_unprocessed_pseudogene	processed_transcript		4.2969	5.94104	5.63934	5.90162	5.6974	5.7039	5.37286	5.64925	5.5517	5.84392	5.84235	5.8914	6.96398	7.26971	6.4625	7.15418	5.11897	5.77048	5.70065	5.51106	5.69781	5.86687	7.11684	6.80834	0.651503	0.581674	0.392081	0.578836	0.747899	-0.308502	indianred4	-0.392232	0.132932	-0.281801	0.290334	-0.64775	0.00666419	-0.751469	0.000790004	-0.669144	0.00458613	0.600871	0.0138325
A_33_P3332126	ENSG00000132330	ENST00000480357	selenocysteine lyase	protein_coding	retained_intron	SCLY	11.2197	11.2962	11.5111	11.8673	11.689	12.1765	10.5514	10.8728	10.488	11.1684	11.4154	11.4559	9.3126	9.46081	10.4521	10.2136	11.258	11.6892	11.9328	10.7121	10.8282	11.4356	9.3867	10.3328	0.43124	0.674832	-0.545856	-0.429766	0.177679	0.946147	indianred4	0.470679	0.0657604	0.375735	0.151513	0.64775	0.00666419	0.751469	0.000790004	0.171902	0.524386	-0.434049	0.0929914
A_23_P11279	ENSG00000101901	ENST00000371979	ALG13 UDP-N-acetylglucosaminyltransferase subunit	protein_coding	protein_coding	ALG13	11.0496	12.1503	12.3377	12.3711	11.3517	11.834	11.6697	12.1884	11.9073	12.1317	12.9402	12.707	11.8383	12.1775	11.0078	11.7453	11.5999	12.3544	11.5928	11.9291	12.0195	12.8236	12.0079	11.3766	0.75443	-0.00709166	0.329139	0.419554	1.22366	-0.631338	darkorange	0.274563	0.303426	0.125245	0.643961	0.5182	0.0397527	0.313112	0.237666	-0.435788	0.0915426	-0.461295	0.0720954
A_21_P0000197	ENSG00000196787	ENST00000359193	H2A clustered histone 11	protein_coding	protein_coding	H2AC11	10.3963	11.1121	11.5252	11.6075	11.8129	12.1244	11.4449	11.3882	11.6604	11.1475	10.9214	11.7759	10.4595	11.468	10.0928	10.3852	10.7542	11.5663	11.9686	11.4165	11.404	11.3487	10.9637	10.239	0.812143	1.21441	0.662324	0.649772	0.594455	-0.724727	midnightblue	0.588348	0.0165138	0.344423	0.191435	0.64775	0.00666419	0.532291	0.0337934	-0.298725	0.261065	-0.646936	0.00675601
A_33_P3344991			TBC1 domain family member 3L			TBC1D3L	11.698	10.3398	10.7308	11.1424	10.8635	10.809	11.2614	10.4118	11.2904	10.9926	10.1948	10.3139	10.654	10.3177	11.504	10.6236	11.0189	10.9366	10.8363	10.8366	11.1415	10.2544	10.4859	11.0638	-0.0823168	-0.182665	-0.182283	0.12255	-0.764568	0.577914	darkorange	0.11767	0.66428	0.125245	0.643961	-0.194325	0.470807	0.0939336	0.729326	0.533722	0.0332283	0.155869	0.564316
A_24_P79617	ENSG00000235750	ENST00000444639	KIAA0040	protein_coding	protein_coding	KIAA0040	4.79441	5.66533	5.53381	4.97441	5.30833	5.05798	5.76404	6.11309	6.04234	5.86882	6.00913	5.58025	6.48482	6.06339	4.79603	4.10589	5.22987	5.25411	5.18316	5.93856	5.95558	5.79469	6.27411	4.45096	0.0242399	-0.0467105	0.708693	0.72571	0.56482	-1.82314	orangered4	-0.156893	0.561728	-0.219179	0.414737	0.64775	0.00666419	0	1	-0.302434	0.254902	-0.587147	0.0167909
A_21_P0001263	ENSG00000229484	ENST00000688646	long intergenic non-protein coding RNA 2766	lncRNA	lncRNA	LINC02766	3.7279	4.88874	4.80251	4.79115	4.80251	5.01122	4.6671	4.91438	5.04984	5.07011	4.85953	6.26209	4.82336	4.60362	4.53137	4.81377	4.30832	4.79683	4.90686	4.79074	5.05998	5.56081	4.71349	4.67257	0.488512	0.598545	0.482421	0.751659	1.25249	-0.0409157	pink4	0.43193	0.0947795	0.313343	0.237303	0.389331	0.136079	0.376011	0.151187	-0.586991	0.0168271	-0.18966	0.481727
A_33_P3367301	ENSG00000183153	ENST00000578689	gap junction protein delta 3	protein_coding	protein_coding	GJD3	4.32866	4.53137	4.86263	4.4115	4.5999	4.76486	4.80251	4.82495	4.88111	4.90688	4.96578	4.75655	7.10066	6.95819	6.14083	6.34402	4.43002	4.63706	4.68238	4.81373	4.89399	4.86116	7.02942	6.24242	0.207047	0.252366	0.383712	0.463977	0.431145	-0.787003	indianred4	-0.0392232	0.885326	-0.0313112	0.908356	-0.64775	0.00666419	-0.751469	0.000790004	-0.349585	0.184425	0.633931	0.00836353
A_24_P117029	ENSG00000130164	ENST00000558518	low density lipoprotein receptor	protein_coding	protein_coding	LDLR	14.9452	14.9964	14.2545	13.8124	15.0506	14.7534	15.0848	14.5197	14.4945	14.3097	13.9682	13.9426	15.1829	14.9913	12.7462	13.0385	14.9708	14.0335	14.902	14.8023	14.4021	13.9554	15.0871	12.8923	-0.937305	-0.0687603	-0.168527	-0.568698	-1.01537	-2.19471	darkviolet	-0.549125	0.0275906	-0.563602	0.0229882	0.64775	0.00666419	0.0939336	0.729326	0.214035	0.426044	-0.690898	0.00304136
A_21_P0014840							6.12606	4.80574	4.94836	4.49984	4.81857	4.9701	4.9248	5.1357	5.07011	4.71595	4.78789	5.09011	4.71252	4.66888	5.55362	4.73808	5.4659	4.7241	4.89434	5.03025	4.89303	4.939	4.6907	5.14585	-0.741798	-0.571559	-0.435642	-0.572862	-0.526896	0.455157	yellow	0.196116	0.466647	0.187867	0.485956	-0.12955	0.632516	0.281801	0.290334	0.780937	0.000355614	0.107577	0.691695
A_23_P108922	ENSG00000114978	ENST00000396049	MOB kinase activator 1A	protein_coding	protein_coding	MOB1A	9.43117	9.9029	10.6632	10.0855	11.1249	10.8425	10.8365	10.1973	10.5254	9.71337	9.94034	10.2496	10.1162	10.2653	9.48573	9.5213	9.66703	10.3743	10.9837	10.5169	10.1194	10.0949	10.1907	9.50352	0.707313	1.31663	0.849849	0.452354	0.427912	-0.68723	midnightblue	0.431455	0.0951836	0.281801	0.290334	0.64775	0.00666419	0.313112	0.237666	-0.361661	0.16869	-0.477028	0.061711
A_23_P138680			interleukin 15 receptor subunit alpha			IL15RA	10.3277	10.2302	10.1462	10.2911	10.0551	9.93636	10.6878	10.739	10.4554	10.6391	10.3104	10.4773	11.4876	11.2774	10.2303	9.9262	10.279	10.2187	9.99575	10.7134	10.5472	10.3939	11.3825	10.0782	-0.0603034	-0.28321	0.434403	0.268273	0.114915	-1.30423	saddlebrown	-0.313786	0.236604	-0.344423	0.191435	0.453425	0.0777414	-0.125245	0.643961	-0.127078	0.639079	-0.168346	0.53313
A_19_P00317872	ENSG00000249859	ENST00000651587	Pvt1 oncogene	lncRNA	lncRNA	PVT1	11.3721	11.4592	11.0809	11.1513	11.5027	11.4248	10.9319	11.343	10.8008	11.2859	11.0762	11.2065	9.21394	9.17477	10.0003	9.72003	11.4156	11.1161	11.4638	11.1374	11.0434	11.1413	9.19435	9.86017	-0.299549	0.0481484	-0.278198	-0.372282	-0.274312	0.665815	indianred4	0.11767	0.66428	0.0939336	0.729326	0.64775	0.00666419	0.751469	0.000790004	0.282355	0.289345	-0.630117	0.00888832
A_23_P52058	ENSG00000059588	ENST00000040877	TAR (HIV-1) RNA binding protein 1	protein_coding	protein_coding	TARBP1	8.34887	9.09226	9.46608	9.02245	9.55675	9.06533	9.53758	9.30969	9.15078	8.99391	9.32376	9.37035	10.3489	10.0423	9.77409	10.5296	8.72056	9.24427	9.31104	9.42364	9.07234	9.34705	10.1956	10.1519	0.523702	0.590475	0.703072	0.351781	0.626489	-0.0437327	indianred4	-0.11767	0.66428	-0.0313112	0.908356	-0.64775	0.00666419	-0.751469	0.000790004	-0.616862	0.0109175	0.641269	0.00742316
A_23_P115036	ENSG00000117408	ENST00000372343	importin 13	protein_coding	protein_coding	IPO13	11.0396	9.79941	10.2302	10.2838	10.2025	10.1535	10.069	9.86145	10.0152	10.7085	9.78474	9.8605	9.47953	9.0292	10.8112	9.45607	10.4195	10.257	10.178	9.96521	10.3618	9.82262	9.25436	10.1336	-0.16251	-0.241511	-0.454292	-0.057692	-0.59688	0.879268	thistle	0.353009	0.179869	0.281801	0.290334	0	1	0.407046	0.117637	0.561294	0.0236793	-0.0595252	0.826666
A_23_P121695	ENSG00000156234	ENST00000286758	C-X-C motif chemokine ligand 13	protein_coding	protein_coding	CXCL13	4.3174	4.50183	4.13184	4.79115	5.32192	4.47166	4.02513	4.53137	4.38801	4.25973	4.6257	4.25502	4.52942	6.20701	4.20211	4.32192	4.40961	4.4615	4.89679	4.27825	4.32387	4.44036	5.36822	4.26201	0.0518852	0.48718	-0.131366	-0.0857453	0.030744	-1.1062	antiquewhite2	-0.235339	0.380262	-0.281801	0.290334	0.2591	0.332538	-0.0939336	0.729326	-0.149566	0.58036	-0.0455472	0.86698
A_21_P0008531							11.0473	8.75499	9.39426	10.187	9.24057	8.85565	9.83999	8.63504	9.80758	9.08755	8.67838	8.66317	10.4262	9.69038	10.122	8.95283	9.90113	9.79061	9.04811	9.23751	9.44756	8.67077	10.0583	9.53739	-0.110514	-0.85302	-0.663613	-0.453564	-1.23035	-0.520886	darkorange	-0.392232	0.132932	-0.344423	0.191435	-0.194325	0.470807	-0.313112	0.237666	0.551218	0.0268851	0.130396	0.630277
A_23_P410224	ENSG00000285312	ENST00000646332	chromosome 6 open reading frame 52	protein_coding	protein_coding	C6orf52	8.01855	8.49485	9.49851	9.15228	8.89207	9.10685	8.94796	8.85599	8.97096	8.3835	10.1355	9.56188	6.65955	6.71789	6.71123	6.58754	8.2567	9.3254	8.99946	8.90197	8.67723	9.84868	6.68872	6.64939	1.06869	0.742757	0.645271	0.420529	1.59198	-0.0393304	indianred4	0.745241	0.000922537	0.500979	0.0480711	0.64775	0.00666419	0.751469	0.000790004	-0.0138577	0.959376	-0.743257	0.00096839
A_21_P0011031	ENSG00000251323	ENST00000513207	long intergenic non-protein coding RNA 2728	lncRNA	lncRNA	LINC02728	4.5999	4.88874	5.77231	4.94544	6.00913	5.89557	5.86263	5.06608	5.43254	5.14465	5.67551	5.42521	4.94544	5.25384	5.01401	4.91138	4.74432	5.35887	5.95235	5.46436	5.28859	5.55036	5.09964	4.9627	0.614554	1.20803	0.720038	0.544275	0.806042	-0.13694	midnightblue	0.647896	0.00664791	0.54835	0.0278557	0.582975	0.0177812	0.360344	0.170361	-0.406117	0.118558	-0.321801	0.224195
A_32_P516818	ENSG00000174899	ENST00000651325	solute carrier family 66 member 1 like	transcribed_unitary_pseudogene	processed_transcript	SLC66A1L	6.93406	7.80806	7.60548	7.17913	7.36495	7.56462	6.59386	7.2246	6.33818	6.81618	7.92583	7.4432	9.19483	9.23818	8.0524	8.36318	7.37106	7.3923	7.46479	6.90923	6.57718	7.68452	9.21651	8.20779	0.0212463	0.0937315	-0.461828	-0.793879	0.313459	-1.00872	orangered1	-0.470679	0.0657604	-0.375735	0.151513	-0.64775	0.00666419	-0.751469	0.000790004	-0.304751	0.251099	0.480924	0.0593192
A_23_P94819	ENSG00000262334	ENST00000632000	rabphilin 3A like (without C2 domains)	protein_coding	protein_coding	RPH3AL	11.6105	10.9698	10.9258	10.9827	10.2111	10.1059	11.9757	11.9466	11.9563	12.0509	10.6093	10.9542	12.9954	12.6962	11.599	10.8997	11.2902	10.9542	10.1585	11.9612	12.0036	10.7818	12.8458	11.2493	-0.335941	-1.13168	0.670975	0.713416	-0.508413	-1.59642	royalblue	-0.431455	0.0951836	-0.438357	0.0894308	0.064775	0.811624	-0.313112	0.237666	0.0168915	0.950492	0.0395654	0.884332
A_24_P366607	ENSG00000180440	ENST00000315190	serine rich and transmembrane domain containing 1	protein_coding	protein_coding	SERTM1	6.43332	4.94251	4.5999	4.7228	4.80251	4.7108	4.6671	4.85642	4.52159	4.50382	4.78789	5.74146	5.5343	5.5517	4.43462	4.54495	5.68791	4.66135	4.75665	4.76176	4.5127	5.26468	5.543	4.48979	-1.02656	-0.931262	-0.926155	-1.17521	-0.423236	-1.05321	plum4	-0.666795	0.00478488	-0.657536	0.00563667	0.5182	0.0397527	0.0626224	0.817784	0.660581	0.00534415	-0.226129	0.399715
A_23_P500799	ENSG00000138794	ENST00000265164	caspase 6	protein_coding	protein_coding	CASP6	13.0347	13.0857	11.9951	11.4518	12.8024	12.4699	11.4973	11.9342	11.6667	12.0004	12.1584	12.189	12.1802	12.0607	11.716	11.5919	13.0602	11.7234	12.6362	11.7158	11.8336	12.1737	12.1204	11.654	-1.33674	-0.424012	-1.34441	-1.22663	-0.88644	-0.46647	darkolivegreen	-0.509902	0.0436136	-0.532291	0.0337934	0.323875	0.221052	0.187867	0.485956	0.489169	0.0544826	-0.31676	0.231951
A_23_P82523	ENSG00000085563	ENST00000622132	ATP binding cassette subfamily B member 1	protein_coding	protein_coding	ABCB1	7.06661	7.59336	7.74639	7.57346	8.8969	8.71587	5.25214	5.35435	5.0675	5.54221	7.62092	7.62394	4.43592	4.42903	11.748	12.0524	7.32998	7.65993	8.80639	5.30325	5.30486	7.62243	4.43248	11.9002	0.32994	1.4764	-2.02674	-2.02513	0.292443	7.46775	saddlebrown	0.431455	0.0951836	0.469668	0.0664223	-0.64775	0.00666419	0	1	-0.0343059	0.89963	0.699896	0.00254045
A_21_P0000536	ENSG00000225264	ENST00000442865	zinc and ring finger 2	transcribed_processed_pseudogene	processed_transcript	ZNRF2P2	10.0082	6.17086	5.85914	5.95419	6.06204	6.38424	5.98939	6.22821	5.74104	6.21553	6.50134	5.90839	6.12735	6.3253	6.59805	6.24911	8.08951	5.90667	6.22314	6.1088	5.97829	6.20486	6.22632	6.42358	-2.18285	-1.86637	-1.98071	-2.11123	-1.88465	0.197256	yellow	-0.392232	0.132932	-0.281801	0.290334	-0.5182	0.0397527	-0.344423	0.191435	0.958714	4.91438e-09	0.0088959	0.973916
A_33_P3281139	ENSG00000123200	ENST00000679008	zinc finger CCCH-type containing 13	protein_coding	protein_coding	ZC3H13	7.69523	8.46729	8.81963	8.06962	8.175	8.16192	7.97835	7.96795	8.02721	8.08514	8.84328	8.60189	9.12214	8.78571	8.44863	9.22611	8.08126	8.44462	8.16846	7.97315	8.05618	8.72258	8.95392	8.83737	0.363366	0.0872038	-0.108108	-0.02508	0.641328	-0.116552	orangered1	-0.196116	0.466647	-0.125245	0.643961	-0.453425	0.0777414	-0.563602	0.0229882	-0.492453	0.0526398	0.472618	0.0645039
A_23_P500130	ENSG00000107104	ENST00000382303	KN motif and ankyrin repeat domains 1	protein_coding	protein_coding	KANK1	10.3169	10.5702	10.5583	11.1641	10.8019	10.6806	10.7355	10.348	11.1933	10.7272	10.2872	10.2804	12.184	12.2338	11.9089	12.2348	10.4436	10.8612	10.7413	10.5417	10.9602	10.2838	12.2089	12.0719	0.417612	0.297705	0.098169	0.516653	-0.15979	-0.137041	indianred4	-0.235339	0.380262	-0.125245	0.643961	-0.64775	0.00666419	-0.751469	0.000790004	-0.326762	0.216726	0.725682	0.001462
A_23_P216017	ENSG00000197217	ENST00000356206	ectonucleoside triphosphate diphosphohydrolase 4	protein_coding	protein_coding	ENTPD4	8.6825	8.35184	7.99612	7.89472	7.93553	7.73217	7.96127	8.41956	7.69131	8.7878	7.83842	8.27358	9.50916	9.15114	9.60403	9.11651	8.51717	7.94542	7.83385	8.19042	8.23955	8.056	9.33015	9.36027	-0.571747	-0.683319	-0.326752	-0.277615	-0.461172	0.0301232	indianred4	-0.666795	0.00478488	-0.469668	0.0664223	-0.64775	0.00666419	-0.751469	0.000790004	0.0211554	0.938015	0.687835	0.00322894
A_32_P72341	ENSG00000213186	ENST00000543469	tripartite motif containing 59	protein_coding	protein_coding	TRIM59	10.134	10.3508	10.3115	10.3557	11.1061	10.9034	9.68748	9.85968	9.68617	9.81178	10.0684	10.1716	11.5281	11.4668	11.9397	12.0543	10.2424	10.3336	11.0047	9.77358	9.74897	10.12	11.4975	11.997	0.0912178	0.762304	-0.468832	-0.49344	-0.12243	0.499524	lightblue4	-0.470679	0.0657604	-0.25049	0.349417	-0.64775	0.00666419	-0.751469	0.000790004	-0.227645	0.396476	0.833375	6.08046e-05
A_23_P309701	ENSG00000175354	ENST00000309660	protein tyrosine phosphatase non-receptor type 2	protein_coding	protein_coding	PTPN2	8.12072	8.97271	9.5766	9.33392	9.13779	9.23362	9.21257	9.20903	9.22366	9.07121	9.5782	9.41356	8.01959	8.18441	7.37273	8.15664	8.54672	9.45526	9.18571	9.2108	9.14744	9.49588	8.102	7.76468	0.908546	0.638989	0.664086	0.60072	0.949162	-0.337318	indianred4	0.784465	0.00032065	0.563602	0.0229882	0.64775	0.00666419	0.688847	0.00316597	-0.225526	0.401006	-0.761246	0.000613701
A_21_P0013984	ENSG00000162433	ENST00000545314	adenylate kinase 4	protein_coding	protein_coding	AK4	12.6419	12.5699	12.7949	12.1469	12.4612	12.3189	11.707	11.8185	11.861	12.1633	12.1875	12.3171	10.6947	10.4214	9.25672	9.57713	12.6059	12.4709	12.39	11.7627	12.0122	12.2523	10.558	9.41693	-0.134985	-0.215867	-0.84318	-0.593724	-0.353581	-1.14112	darkviolet	0.0784465	0.772752	-0.0626224	0.817784	0.64775	0.00666419	0.751469	0.000790004	0.306401	0.248412	-0.895087	2.83115e-06
A_21_P0002736	ENSG00000226320	ENST00000424786	long intergenic non-protein coding RNA 1811	lncRNA	lncRNA	LINC01811	6.56033	5.06877	4.82336	4.7228	4.80251	4.94544	4.39659	4.73131	4.63299	4.38801	7.04559	6.15734	4.68474	5.01541	4.94544	4.61654	5.81455	4.77308	4.87397	4.56395	4.5105	6.60147	4.85007	4.78099	-1.04147	-0.940579	-1.2506	-1.30405	0.786915	-0.0690859	yellow	-0.313786	0.236604	-0.344677	0.191087	0.0324443	0.905053	0.10967	0.685979	0.496322	0.0505281	-0.19245	0.475181
A_23_P375566	ENSG00000166263	ENST00000376352	syntaxin binding protein 4	protein_coding	protein_coding	STXBP4	8.33539	8.91719	9.3126	8.7442	9.44944	9.23362	8.7934	8.44734	8.67425	8.61137	8.98526	9.03433	7.72771	7.61033	7.32291	7.77231	8.62629	9.0284	9.34153	8.62037	8.64281	9.00979	7.66902	7.54761	0.402113	0.715242	-0.00591713	0.0165211	0.383507	-0.121406	indianred4	0.588348	0.0165138	0.407046	0.117637	0.64775	0.00666419	0.751469	0.000790004	-0.0185678	0.945585	-0.719299	0.0016854
A_23_P100392	ENSG00000103363	ENST00000409906	elongin B	protein_coding	protein_coding	ELOB	11.1733	11.1279	11.6028	11.4424	11.8014	12.0737	11.2773	11.1215	11.0818	11.2649	11.6318	11.7075	10.3809	10.4497	12.0603	12.1309	11.1506	11.5226	11.9375	11.1994	11.1734	11.6697	10.4153	12.0956	0.37202	0.786931	0.0487757	0.0227485	0.51904	1.68031	magenta4	0.627572	0.00925272	0.626224	0.00945035	-0.582975	0.0177812	0.0313112	0.908356	-0.0841684	0.756627	0.385462	0.140357
A_23_P161446	ENSG00000057608	ENST00000380191	GDP dissociation inhibitor 2	protein_coding	protein_coding	GDI2	12.0465	11.9076	12.2787	11.7776	12.2398	12.2683	11.6459	11.6408	11.589	11.8212	11.4453	11.895	14.2429	13.5348	13.5179	13.6335	11.9771	12.0281	12.2541	11.6433	11.7051	11.6701	13.8888	13.5757	0.0510797	0.277013	-0.33372	-0.271987	-0.306932	-0.313137	indianred4	-0.549125	0.0275906	-0.407046	0.117637	-0.64775	0.00666419	-0.751469	0.000790004	-0.181774	0.500462	0.732447	0.00125221
A_33_P3233978	ENSG00000134452	ENST00000397269	F-box DNA helicase 1	protein_coding	protein_coding	FBH1	7.37232	6.46301	5.97871	6.66356	6.53089	6.45301	6.18239	6.68211	6.27263	6.85759	6.11178	6.76611	8.8255	8.12977	9.04439	7.8572	6.91767	6.32113	6.49195	6.43225	6.56511	6.43895	8.47764	8.4508	-0.596534	-0.425714	-0.485412	-0.352557	-0.478717	-0.026837	indianred4	-0.588348	0.0165138	-0.407046	0.117637	-0.64775	0.00666419	-0.751469	0.000790004	0.020604	0.939628	0.735127	0.00117623
A_21_P0002073	ENSG00000237837	ENST00000422600		lncRNA	lncRNA		13.7473	12.4878	12.8929	13.0224	12.92	12.5512	13.2699	12.4615	13.1621	12.8175	12.4679	12.4612	13.4029	12.9039	13.6355	13.1409	13.1176	12.9576	12.7356	12.8657	12.9898	12.4645	13.1534	13.3882	-0.159939	-0.381963	-0.251891	-0.127767	-0.653022	0.234779	darkorange	-0.353009	0.179869	-0.25049	0.349417	-0.5182	0.0397527	-0.438357	0.0894308	0.462382	0.0713401	0.454951	0.0766229
A_33_P3239152	ENSG00000177548	ENST00000358201	rabaptin, RAB GTPase binding effector protein 2	protein_coding	protein_coding	RABEP2	12.0318	11.6133	11.7448	12.0134	12.0383	12.0833	11.8205	11.504	11.9428	11.7241	11.2734	11.7345	14.0785	13.815	13.1096	12.9123	11.8225	11.8791	12.0608	11.6623	11.8334	11.5039	13.9468	13.0109	0.056553	0.238261	-0.160292	0.010887	-0.318601	-0.935869	honeydew1	-0.392232	0.132932	-0.313112	0.237666	-0.64775	0.00666419	-0.751469	0.000790004	-0.144101	0.594421	0.590527	0.0160205
A_33_P3385782	ENSG00000178665	ENST00000411863	zinc finger protein 713	protein_coding	nonsense_mediated_decay	ZNF713	8.70951	8.73619	8.3208	8.06962	6.21219	6.6193	7.99965	8.08962	8.21219	8.27234	8.20625	8.42443	6.45069	6.81498	6.20701	6.18239	8.72285	8.19521	6.41574	8.04463	8.24226	8.31534	6.63284	6.1947	-0.527644	-2.30711	-0.678221	-0.480588	-0.407513	-0.438136	lavenderblush2	-0.11767	0.66428	-0.219179	0.414737	0.64775	0.00666419	0.657536	0.00563667	0.36133	0.169109	-0.702327	0.00241729
A_33_P3232280	ENSG00000064102	ENST00000261191	integrator complex subunit 13	protein_coding	protein_coding	INTS13	11.3949	11.7604	11.5906	11.4991	11.566	11.6704	11.5939	12.0148	11.4612	11.6745	11.7629	11.8129	10.353	10.3755	10.2452	10.405	11.5777	11.5449	11.6182	11.8044	11.5678	11.7879	10.3642	10.3251	-0.0328033	0.0405181	0.226684	-0.00985803	0.210226	-0.039116	indianred4	0.509902	0.0436136	0.344423	0.191435	0.64775	0.00666419	0.751469	0.000790004	0.116295	0.667992	-0.802552	0.000182822
A_23_P50646	ENSG00000234465	ENST00000599207	phospholipase A2 inhibitor and LY6/PLAUR domain containing	protein_coding	protein_coding	PINLYP	8.39741	6.69697	7.03308	7.78953	7.23212	7.35838	7.14163	6.87843	7.12056	6.7243	6.11178	6.84686	6.79725	7.29347	10.1773	10.491	7.54719	7.4113	7.29525	7.01003	6.92243	6.47932	7.04536	10.3342	-0.135881	-0.251939	-0.537157	-0.624757	-1.06786	3.28882	darkviolet	-0.0392232	0.885326	0.0939336	0.729326	-0.64775	0.00666419	-0.375735	0.151513	0.155686	0.56478	0.892295	3.3765e-06
A_23_P117734	ENSG00000183060	ENST00000332728	LysM domain containing 4	protein_coding	protein_coding	LYSMD4	8.58457	9.1052	8.60516	8.69503	9.31746	9.44986	8.4694	8.50986	8.73957	8.56232	8.80597	8.91669	9.47759	9.53722	9.6184	9.96679	8.84489	8.6501	9.38366	8.48963	8.65095	8.86133	9.5074	9.7926	-0.194787	0.538775	-0.355253	-0.193938	0.0164439	0.285192	lightblue4	-0.431455	0.0951836	-0.219179	0.414737	-0.64775	0.00666419	-0.751469	0.000790004	-0.305505	0.249868	0.764289	0.000565975
A_24_P658584	ENSG00000111961	ENST00000367467	SAM and SH3 domain containing 1	protein_coding	protein_coding	SASH1	9.12944	9.32355	9.2565	8.6581	8.86215	8.92722	9.02037	8.99356	8.86998	8.9287	9.5371	9.41187	9.90694	9.6955	9.98789	10.3966	9.2265	8.9573	8.89469	9.00696	8.89934	9.47449	9.80122	10.1922	-0.269194	-0.331808	-0.219531	-0.327154	0.24799	0.39101	indianred4	-0.588348	0.0165138	-0.344423	0.191435	-0.64775	0.00666419	-0.751469	0.000790004	-0.187733	0.486274	0.790385	0.000268366
A_33_P3217356	ENSG00000269113	ENST00000606738	TraB domain containing 2B	protein_coding	protein_coding	TRABD2B	7.71864	7.05562	6.7628	6.68321	7.51865	7.67198	5.8834	6.47573	6.46148	5.9901	6.92333	6.62022	5.09011	5.29576	5.25679	5.18115	7.38713	6.723	7.59532	6.17957	6.22579	6.77177	5.19293	5.21897	-0.664126	0.208188	-1.20756	-1.16134	-0.615358	0.0260348	indianred4	0.0784465	0.772752	0	1	0.64775	0.00666419	0.751469	0.000790004	0.465573	0.0691545	-0.616428	0.0109896
A_23_P209805	ENSG00000138386	ENST00000337386	NGFI-A binding protein 1	protein_coding	protein_coding	NAB1	10.1866	10.6182	11.5989	11.276	11.2212	11.0955	11.6348	11.4536	11.4429	10.8907	11.208	11.4176	10.0265	10.3392	9.5874	9.89257	10.4024	11.4374	11.1584	11.5442	11.1668	11.3128	10.1828	9.73998	1.03503	0.755979	1.1418	0.764416	0.91045	-0.442862	indianred4	0.784465	0.00032065	0.500979	0.0480711	0.64775	0.00666419	0.720158	0.00165383	-0.206069	0.443862	-0.766569	0.000532241
A_24_P64167	ENSG00000095303	ENST00000362012	prostaglandin-endoperoxide synthase 1	protein_coding	protein_coding	PTGS1	10.1814	10.2796	9.56718	9.43583	10.0268	10.0094	11.0621	11.1399	10.4956	10.5479	10.0602	10.6431	5.09011	5.21188	8.4397	8.62514	10.2305	9.50151	10.0181	11.101	10.5217	10.3516	5.15099	8.53242	-0.729008	-0.212407	0.87049	0.2912	0.121095	3.38143	honeydew1	0.392232	0.132932	0.313112	0.237666	0.64775	0.00666419	0.751469	0.000790004	0.194692	0.469953	-0.42016	0.105158
A_23_P106617	ENSG00000103175	ENST00000219454	WAP four-disulfide core domain 1	protein_coding	protein_coding	WFDC1	4.55786	4.5376	4.31508	4.27211	4.39625	4.36639	4.35875	4.14669	4.24872	4.3483	4.41674	4.35903	5.59983	5.39556	4.51059	4.47057	4.54773	4.2936	4.38132	4.25272	4.29851	4.38788	5.49769	4.49058	-0.254131	-0.166411	-0.295006	-0.249219	-0.159845	-1.00712	honeydew1	-0.784465	0.00032065	-0.751469	0.000790004	-0.64775	0.00666419	-0.626224	0.00945035	-0.0548276	0.840174	0.20648	0.442934
A_23_P25698	ENSG00000100652	ENST00000216540	solute carrier family 10 member 1	protein_coding	protein_coding	SLC10A1	4.53527	5.42521	5.1267	5.60084	5.58025	5.23121	5.15355	5.01401	5.26561	4.90688	6.4078	5.36084	5.29806	5.07011	5.14082	4.9901	4.98024	5.36377	5.40573	5.08378	5.08625	5.88432	5.18409	5.06546	0.38353	0.425496	0.103541	0.106008	0.904081	-0.118625	darkseagreen4	0.196116	0.466647	0.125245	0.643961	0.38865	0.136826	0.25049	0.349417	-0.455148	0.0764794	-0.197822	0.4627
A_24_P289726	ENSG00000108344	ENST00000264639	proteasome 26S subunit, non-ATPase 3	protein_coding	protein_coding	PSMD3	14.3836	13.8616	13.9132	14.0099	13.2306	13.3325	13.5256	13.7696	13.3255	14.2946	13.5617	14.1707	13.2579	13.0051	14.3917	13.7881	14.1226	13.9616	13.2815	13.6476	13.81	13.8662	13.1315	14.0899	-0.161075	-0.84109	-0.475003	-0.312611	-0.256439	0.958416	antiquewhite2	0.11767	0.66428	0.156556	0.562578	-0.38865	0.136826	0.156556	0.562578	0.411439	0.113347	0.164425	0.542847
A_23_P117546	ENSG00000100485	ENST00000216373	SOS Ras/Rho guanine nucleotide exchange factor 2	protein_coding	protein_coding	SOS2	9.21864	9.72467	9.22121	8.9613	8.93026	8.75282	9.50865	9.57018	9.90231	9.49014	9.18897	8.97849	10.5505	10.771	9.35752	9.65814	9.47166	9.09125	8.84154	9.53942	9.69623	9.08373	10.6607	9.50783	-0.380401	-0.630115	0.06776	0.22457	-0.387922	-1.1529	indianred4	-0.549125	0.0275906	-0.500979	0.0480711	-0.323875	0.221052	-0.532291	0.0337934	-0.192555	0.474935	0.16971	0.529769
A_21_P0008862	ENSG00000259495	ENST00000656160		lncRNA	lncRNA		7.98522	6.72622	6.75363	6.65329	7.19552	7.14689	6.73407	6.66489	6.948	6.74399	6.90313	6.85759	6.45069	6.1605	7.01472	7.47091	7.35572	6.70346	7.1712	6.69948	6.846	6.88036	6.3056	7.24281	-0.652256	-0.184512	-0.656236	-0.509722	-0.475359	0.937218	yellow	0.313786	0.236604	0.313112	0.237666	-0.5182	0.0397527	0.125245	0.643961	0.704018	0.0023345	0.212582	0.429266
A_33_P3397865	ENSG00000105048	ENST00000588981	troponin T1, slow skeletal type	protein_coding	protein_coding	TNNT1	14.7635	14.9495	14.0228	14.0348	14.5482	14.6151	14.7502	14.7183	14.9997	14.6311	14.1157	14.3071	15.2538	15.5565	12.2952	12.4488	14.8565	14.0288	14.5816	14.7342	14.8154	14.2114	15.4052	12.372	-0.827655	-0.274818	-0.122249	-0.0410769	-0.64506	-3.03317	darkviolet	-0.706018	0.00223956	-0.688847	0.00316597	0.64775	0.00666419	0	1	0.134482	0.6195	-0.780919	0.000355802
A_21_P0011774	ENSG00000188051	ENST00000593461	transmembrane protein 221	protein_coding	retained_intron	TMEM221	7.86438	7.85292	7.47294	6.74189	7.40114	7.3208	6.75363	6.38316	7.28944	6.89973	7.56343	6.82337	7.43424	7.41416	6.51175	6.59292	7.85865	7.10741	7.36097	6.5684	7.09459	7.1934	7.4242	6.55234	-0.751234	-0.497677	-1.29025	-0.764062	-0.665249	-0.87186	brown4	-0.627572	0.00925272	-0.626224	0.00945035	0.5182	0.0397527	0.187867	0.485956	0.411369	0.113415	-0.418864	0.106349
A_23_P123265	ENSG00000129103	ENST00000651354	sulfatase modifying factor 2	protein_coding	protein_coding	SUMF2	13.9813	13.2005	12.9106	12.837	11.0193	11.1063	12.9935	13.1025	12.7459	13.2595	12.2734	12.5923	12.2982	11.6948	12.1745	11.7472	13.5909	12.8738	11.0628	13.048	13.0027	12.4329	11.9965	11.9608	-0.717096	-2.5281	-0.542891	-0.58817	-1.15803	-0.0356465	darkviolet	-0.156893	0.561728	-0.187867	0.485956	0.38865	0.136826	0.469668	0.0664223	0.514938	0.0412384	-0.372376	0.155499
A_23_P115922	ENSG00000148730	ENST00000373218	eukaryotic translation initiation factor 4E binding protein 2	protein_coding	protein_coding	EIF4EBP2	12.9379	13.1925	13.2731	13.0628	13.1881	13.1811	13.1009	12.6388	13.4786	12.9207	12.968	12.8952	14.2295	14.3108	13.5016	13.4333	13.0652	13.168	13.1846	12.8699	13.1997	12.9316	14.2701	13.4675	0.102744	0.119353	-0.195361	0.134415	-0.133651	-0.802651	honeydew1	-0.431455	0.0951836	-0.344423	0.191435	-0.582975	0.0177812	-0.720158	0.00165383	-0.265822	0.319693	0.382676	0.143493
A_23_P323801	ENSG00000127325	ENST00000330891	bestrophin 3	protein_coding	protein_coding	BEST3	4.09538	5.38693	5.39338	5.82257	6.57222	7.01472	4.25973	4.207	4.3174	4.71595	5.78545	4.85642	5.05663	4.91438	6.65821	6.45327	4.74116	5.60798	6.79347	4.23337	4.51668	5.32093	4.9855	6.55574	0.866817	2.05231	-0.507793	-0.224482	0.579774	1.57023	navajowhite	0.196116	0.466647	0.281801	0.290334	-0.453425	0.0777414	-0.281801	0.290334	-0.350938	0.182615	0.523859	0.0372713
A_33_P3316728	ENSG00000260357	ENST00000567292		transcribed_unprocessed_pseudogene	processed_transcript	DNM1P34	5.31061	5.42521	5.0168	4.75655	5.24436	4.62021	4.84861	5.23241	4.9248	6.03273	4.70907	4.94836	5.41045	4.70907	5.36303	4.47775	5.36791	4.88667	4.93228	5.04051	5.47877	4.82872	5.05976	4.92039	-0.481234	-0.435625	-0.327394	0.110859	-0.539191	-0.13937	navajowhite	-0.333764	0.206456	-0.32901	0.213394	0.064775	0.811624	0.0783357	0.773065	0.180838	0.502707	-0.157719	0.559643
A_33_P3238866	ENSG00000225648	ENST00000453858	SBDS ribosome maturation factor	transcribed_unprocessed_pseudogene	transcribed_unprocessed_pseudogene	SBDSP1	11.2175	11.6519	12.9467	13.1264	12.2845	12.4819	13.1138	13.2887	13.1559	13.213	13.1618	13.5336	10.935	11.4764	11.9324	11.613	11.4347	13.0366	12.3832	13.2012	13.1845	13.3477	11.2057	11.7727	1.60184	0.948477	1.76652	1.74974	1.91295	0.566935	lightblue4	0.784465	0.00032065	0.720158	0.00165383	0.64775	0.00666419	0.626224	0.00945035	-0.311724	0.239864	-0.469039	0.0668373
A_33_P3330811	ENSG00000176731	ENST00000619594	ribosomal biogenesis factor	protein_coding	protein_coding	RBIS	6.6339	7.48709	7.16679	7.26591	7.32923	7.69979	6.93443	7.57507	7.20044	7.14975	8.06154	7.58871	6.58754	7.10787	6.52552	6.89292	7.06049	7.21635	7.51451	7.25475	7.17509	7.82513	6.8477	6.70922	0.155855	0.454018	0.194253	0.114598	0.764633	-0.138486	darkorange	0.509902	0.0436136	0.344423	0.191435	0.64775	0.00666419	0.657536	0.00563667	-0.296951	0.264044	-0.530412	0.0345461
A_21_P0002999	ENSG00000285614	ENST00000647668		lncRNA	lncRNA		7.0065	5.30833	4.94836	5.29461	4.80251	5.01122	4.9248	5.34096	4.9248	4.90688	5.00562	5.01401	4.33091	4.2992	4.20211	4.32192	6.15742	5.12149	4.90686	5.13288	4.91584	5.00982	4.31505	4.26201	-1.03593	-1.25055	-1.02454	-1.24157	-1.1476	-0.0530369	yellow	0.0392664	0.885201	-0.0626685	0.817652	0.648886	0.00653784	0.752022	0.000779032	0.86996	1.18748e-05	-0.518964	0.0394107
A_21_P0013469	ENSG00000248538	ENST00000523246	uncharacterized LOC157273	lncRNA	lncRNA		9.35159	5.34872	5.34096	5.45121	5.54399	5.51963	5.34429	5.18487	5.30149	5.35204	5.49335	5.52061	5.29806	5.38693	5.07948	5.42521	7.35016	5.39608	5.53181	5.26458	5.32676	5.50698	5.3425	5.25234	-1.95408	-1.81835	-2.08558	-2.02339	-1.84318	-0.0901515	yellow	0	1	-0.0313112	0.908356	0.323875	0.221052	0.344423	0.191435	0.988837	5.62522e-13	-0.155583	0.56504
A_23_P110569	ENSG00000152503	ENST00000282369	tripartite motif containing 36	protein_coding	protein_coding	TRIM36	4.52684	5.84955	6.95143	6.79697	6.77373	6.9781	7.21035	7.41262	7.22449	6.83746	8.10756	7.07897	6.4184	6.57529	5.13268	5.63181	5.18819	6.8742	6.87591	7.31148	7.03098	7.59326	6.49685	5.38224	1.686	1.68772	2.12329	1.84278	2.40507	-1.1146	indianred4	0.784465	0.00032065	0.563602	0.0229882	0.64775	0.00666419	0.563602	0.0229882	-0.571117	0.0208452	-0.552673	0.0264025
A_21_P0012374	ENSG00000227339	ENST00000411753	thyroid hormone receptor associated protein 3	processed_pseudogene	processed_pseudogene	THRAP3P1	6.87113	7.55351	7.43827	7.34624	7.97638	8.18882	7.02652	7.25207	7.12944	7.17648	6.97513	7.59875	6.80373	7.3072	6.68847	6.76155	7.21232	7.39225	8.0826	7.1393	7.15296	7.28694	7.05546	6.72501	0.179932	0.870281	-0.0730235	-0.0593578	0.0746188	-0.330455	blue2	0.313786	0.236604	0.125245	0.643961	0.64775	0.00666419	0.563602	0.0229882	-0.186812	0.488454	-0.478028	0.0610908
A_33_P3399778							5.31061	7.00738	7.68595	7.23691	7.38882	7.63027	6.90914	7.0478	7.04985	7.20945	7.68091	7.5115	7.19075	7.08879	6.395	6.71424	6.15899	7.46143	7.50954	6.97847	7.12965	7.59621	7.13977	6.55462	1.30244	1.35055	0.819481	0.970658	1.43721	-0.585148	yellow	0.509902	0.0436136	0.344423	0.191435	0.64775	0.00666419	0.375735	0.151513	-0.775101	0.000420354	-0.324975	0.219398
A_23_P121253	ENSG00000121858	ENST00000241261	TNF superfamily member 10	protein_coding	protein_coding	TNFSF10	10.4135	10.6823	9.76889	9.37699	9.24518	8.42167	8.94427	9.3537	9.74262	9.36323	8.43792	8.92851	13.1169	12.9219	9.63847	10.1009	10.5479	9.57294	8.83342	9.14898	9.55292	8.68322	13.0194	9.8697	-0.974952	-1.71447	-1.39891	-0.99497	-1.86467	-3.14969	honeydew1	-0.784465	0.00032065	-0.751469	0.000790004	-0.5182	0.0397527	-0.563602	0.0229882	0.0235933	0.930887	0.1929	0.474129
A_21_P0012022	ENSG00000236682	ENST00000433673	MAP3K2 divergent transcript	lncRNA	lncRNA	MAP3K2-DT	4.37503	5.89709	5.44811	5.29461	5.63934	5.45275	5.54882	5.73216	5.34096	5.14465	6.35259	6.03411	4.46759	3.94543	4.43462	4.42625	5.13606	5.37136	5.54604	5.64049	5.2428	6.19335	4.20651	4.43044	0.235306	0.409987	0.504433	0.106748	1.05729	0.223924	indianred4	0.470679	0.0657604	0.375735	0.151513	0.64775	0.00666419	0.657536	0.00563667	-0.256153	0.338262	-0.590685	0.015985
A_24_P331675	ENSG00000206245	ENST00000617503	testis expressed basic protein 1	protein_coding	protein_coding	TSBP1	4.2969	5.32755	4.34428	5.03204	4.4115	4.50382	4.30148	4.5999	4.38801	5.14465	4.85953	5.07547	5.7013	4.33091	4.62387	4.47775	4.81223	4.68816	4.45766	4.45069	4.76633	4.9675	5.0161	4.55081	-0.124064	-0.354568	-0.361532	-0.0458967	0.155274	-0.465294	orangered1	-0.0392232	0.885326	-0.0313112	0.908356	0	1	-0.0626224	0.817784	-0.259996	0.330808	-0.0997764	0.713134
A_24_P458252	ENSG00000230425	ENST00000453416		unprocessed_pseudogene	unprocessed_pseudogene	RSU1P1	7.51373	5.224	5.52258	5.03204	5.27029	5.34429	4.69696	5.2992	4.73301	4.90688	5.47167	5.60455	5.98014	5.7039	5.81938	5.55554	6.36886	5.27731	5.30729	4.99808	4.81994	5.53811	5.84202	5.68746	-1.09155	-1.06157	-1.37078	-1.54892	-0.830752	-0.154558	yellow	-0.549125	0.0275906	-0.469668	0.0664223	-0.582975	0.0177812	-0.594913	0.015062	0.77508	0.000420607	0.192928	0.474064
A_21_P0012676	ENSG00000249244	ENST00000505994	glycerol kinase 3 pseudogene	unprocessed_pseudogene	unprocessed_pseudogene		4.92183	5.94104	5.79197	5.42626	5.58025	5.82615	5.32755	5.49435	6.16428	6.05155	5.82177	7.66988	7.35975	7.17211	7.04985	7.32094	5.43144	5.60912	5.7032	5.41095	6.10791	6.74583	7.26593	7.18539	0.177677	0.271762	-0.0204899	0.676472	1.31439	-0.0805373	indianred4	-0.196116	0.466647	-0.125245	0.643961	-0.5182	0.0397527	-0.626224	0.00945035	-0.458461	0.0740929	0.560891	0.0238014
A_33_P3311863	ENSG00000183020	ENST00000332231	adaptor related protein complex 2 subunit alpha 2	protein_coding	protein_coding	AP2A2	7.95619	7.53077	7.25059	7.48759	7.95737	7.66811	7.36071	7.45661	7.14099	7.50556	6.94251	7.2387	8.01837	7.62457	8.95424	7.97647	7.74348	7.36909	7.81274	7.40866	7.32328	7.09061	7.82147	8.46536	-0.374392	0.0692585	-0.334823	-0.420207	-0.652875	0.643888	darkviolet	-0.588348	0.0165138	-0.375735	0.151513	-0.64775	0.00666419	-0.657536	0.00563667	0.135055	0.617994	0.764037	0.000569799
A_23_P402610	ENSG00000178921	ENST00000314666	phosphoribosylformylglycinamidine synthase	protein_coding	protein_coding	PFAS	10.8156	10.2437	10.882	10.6096	11.1871	11.2265	10.0596	9.67623	9.91527	10.2049	10.4612	10.3434	9.23126	8.73873	10.8338	10.1879	10.5296	10.7458	11.2068	9.86789	10.0601	10.4023	8.98499	10.5108	0.21618	0.677189	-0.661754	-0.469574	-0.127363	1.52583	saddlebrown	0.353009	0.179869	0.344423	0.191435	0	1	0.375735	0.151513	0.261875	0.3272	0.00192258	0.994362
A_23_P105651	ENSG00000165966	ENST00000402685	PDZ domain containing ring finger 4	protein_coding	protein_coding	PDZRN4	3.43461	4.50183	4.69348	4.4115	4.5058	4.86881	4.32866	4.33091	4.63299	4.81217	4.70907	6.85214	4.18734	4.85953	6.19106	4.13184	3.96822	4.55249	4.68731	4.32978	4.72258	5.78061	4.52343	5.16145	0.584272	0.719091	0.361568	0.754361	1.81239	0.638017	pink4	0.353009	0.179869	0.313112	0.237666	0.064775	0.811624	0.0313112	0.908356	-0.422383	0.103139	0.1903	0.480223
A_23_P205830			BTB domain containing 1			BTBD1	11.6954	12.0029	12.4998	11.9389	12.2688	12.1901	12.0725	11.9278	12.0847	11.4282	12.4508	12.0935	13.1283	12.7701	12.6243	12.8494	11.8491	12.2193	12.2295	12.0001	11.7564	12.2721	12.9492	12.7369	0.370196	0.380333	0.150989	-0.0927099	0.42298	-0.212342	indianred4	-0.156893	0.561728	-0.0939336	0.729326	-0.64775	0.00666419	-0.751469	0.000790004	-0.420841	0.104537	0.582077	0.0180002
A_23_P83838	ENSG00000178538	ENST00000317995	carbonic anhydrase 8	protein_coding	protein_coding	CA8	6.76445	4.99435	5.88111	5.7151	4.9248	5.05798	4.80251	5.25502	5.16238	4.81217	5.97154	5.224	4.68474	5.07011	5.16867	5.01819	5.8794	5.7981	4.99139	5.02877	4.98728	5.59777	4.87743	5.09343	-0.0812957	-0.888006	-0.850635	-0.892124	-0.281633	0.216003	yellow	0.11767	0.66428	0.125245	0.643961	0.12955	0.632516	0.281801	0.290334	0.736583	0.00113654	-0.204161	0.448185
A_21_P0013813	ENSG00000231566	ENST00000666464		lncRNA	lncRNA	LINC02595	6.00422	6.1605	5.77231	5.34207	6.16553	5.92184	5.51274	5.20701	4.63299	5.10852	5.97154	6.10721	6.77272	6.49735	6.04234	6.11309	6.08236	5.55719	6.04368	5.35987	4.87075	6.03938	6.63504	6.07771	-0.525168	-0.0386732	-0.722486	-1.21161	-0.0429809	-0.557324	lightblue4	-0.666795	0.00478488	-0.594913	0.015062	-0.453425	0.0777414	-0.594913	0.015062	0.000913945	0.99732	0.34798	0.186587
A_33_P3388636	ENSG00000285796	ENST00000647856		lncRNA	lncRNA		4.84077	6.1605	5.69653	5.67683	5.63934	6.10917	6.11309	6.37232	5.5517	6.1267	6.07748	6.24496	4.90538	4.73639	5.33762	4.61654	5.50063	5.68668	5.87426	6.2427	5.8392	6.16122	4.82089	4.97708	0.186047	0.373621	0.742069	0.338568	0.660583	0.156192	indianred4	0.470679	0.0657604	0.344423	0.191435	0.64775	0.00666419	0.688847	0.00316597	-0.283586	0.287158	-0.579152	0.0187281
A_21_P0003243							10.8051	8.731	9.22724	9.72291	9.48341	9.58988	9.93586	8.9347	9.92349	9.70425	9.42315	8.82232	8.25746	8.8768	10.1793	9.19083	9.76803	9.47508	9.53665	9.43528	9.81387	9.12273	8.56713	9.68508	-0.292955	-0.231386	-0.332752	0.0458403	-0.645297	1.11794	darkorange	0.353009	0.179869	0.344423	0.191435	-0.12955	0.632516	0.25049	0.349417	0.623452	0.00986757	0.0489423	0.857156
A_33_P3305203	ENSG00000100784	ENST00000614987	ribosomal protein S6 kinase A5	protein_coding	protein_coding	RPS6KA5	4.49984	5.97728	6.51816	6.19352	7.3072	6.78095	6.96109	6.28973	6.50705	5.86882	6.28829	6.45275	6.38801	5.95927	5.25679	5.39553	5.23856	6.35584	7.04407	6.62541	6.18793	6.37052	6.17364	5.32616	1.11728	1.80552	1.38685	0.949378	1.13196	-0.847484	midnightblue	0.549125	0.0275906	0.375735	0.151513	0.64775	0.00666419	0.438357	0.0894308	-0.616311	0.0110092	-0.455149	0.0764784
A_24_P91916	ENSG00000101888	ENST00000218004	nuclear transport factor 2 like export factor 2	protein_coding	protein_coding	NXT2	9.59082	10.1888	10.9862	10.6391	9.76746	9.73466	10.4357	10.8033	10.5857	10.1675	11.5166	11.1356	9.97293	9.91938	9.32601	9.92787	9.88983	10.8126	9.75106	10.6195	10.3766	11.3261	9.94615	9.62694	0.922801	-0.138772	0.729642	0.486786	1.43625	-0.319216	indianred4	0.509902	0.0436136	0.344423	0.191435	0.5182	0.0397527	0.469668	0.0664223	-0.279465	0.294522	-0.528678	0.0352522
A_33_P3360412	ENSG00000007541	ENST00000409527	phosphatidylinositol glycan anchor biosynthesis class Q	protein_coding	protein_coding	PIGQ	5.09011	5.42521	4.80251	5.29461	5.18611	5.3772	4.9248	5.25502	4.73301	5.69522	5.19352	5.36084	6.38316	5.58025	6.55098	5.78871	5.25766	5.04856	5.28166	5.08991	5.21412	5.27718	5.98171	6.16985	-0.209097	0.0239984	-0.167744	-0.0435429	0.0195222	0.188142	indianred4	-0.431455	0.0951836	-0.25049	0.349417	-0.64775	0.00666419	-0.720158	0.00165383	-0.229501	0.392532	0.700023	0.00253389
A_23_P23296	ENSG00000081277	ENST00000263946	plakophilin 1	protein_coding	protein_coding	PKP1	4.58495	4.88874	5.09011	5.08613	5.1267	4.7108	4.84861	4.91438	4.88111	4.44707	5.0728	5.25974	6.47421	6.50581	5.16867	5.18115	4.73684	5.08812	4.91875	4.8815	4.66409	5.16627	6.49001	5.17491	0.351273	0.181904	0.144652	-0.0727548	0.429422	-1.3151	honeydew1	-0.196116	0.466647	-0.156556	0.562578	-0.5182	0.0397527	-0.688847	0.00316597	-0.344141	0.191823	0.245098	0.360228
A_23_P118894			proline rich 15 like			PRR15L	9.20879	9.53835	6.15976	6.02265	4.6429	4.60081	7.12707	7.7391	8.99665	7.96822	5.89664	6.2595	9.63996	9.83394	4.53117	5.09812	9.37357	6.0912	4.62186	7.43308	8.48243	6.07807	9.73695	4.81464	-3.28237	-4.75171	-1.94049	-0.891136	-3.2955	-4.92231	magenta4	-0.784465	0.00032065	-0.751469	0.000790004	0.5182	0.0397527	-0.0626224	0.817784	0.278649	0.295993	-0.376542	0.150565
A_33_P3309999	ENSG00000198354	ENST00000360028	DDB1 and CUL4 associated factor 12 like 2	protein_coding	protein_coding	DCAF12L2	8.51914	8.58924	9.25444	9.0435	8.07297	8.14625	8.97118	8.81568	9.41038	9.04196	9.20074	9.00207	8.94325	8.85272	7.11504	6.78095	8.55419	9.14897	8.10961	8.89343	9.22617	9.10141	8.89799	6.94799	0.594775	-0.444583	0.339241	0.671979	0.547214	-1.94999	darkviolet	0.392232	0.132932	0.187867	0.485956	0.64775	0.00666419	0.438357	0.0894308	0.00637321	0.981311	-0.870103	1.17881e-05
A_23_P111929	ENSG00000155100	ENST00000285420	OTU deubiquitinase 6B	protein_coding	protein_coding	OTUD6B	6.01378	6.99888	7.49838	7.32041	7.72655	7.65609	7.27421	6.9959	7.10539	6.96163	7.49222	7.51099	7.11793	7.359	6.04022	6.19989	6.50633	7.4094	7.69132	7.13505	7.03351	7.50161	7.23846	6.12006	0.90307	1.18499	0.628727	0.527178	0.995278	-1.11841	darkviolet	0.392232	0.132932	0.25049	0.349417	0.64775	0.00666419	0.313112	0.237666	-0.487111	0.0556614	-0.638081	0.0078208
A_33_P3627001	ENSG00000134020	ENST00000256404	phosphatidylethanolamine binding protein 4	protein_coding	protein_coding	PEBP4	8.22295	6.53673	7.50457	8.67783	6.63843	6.97889	8.16828	7.07079	8.29124	8.17602	6.71123	6.80494	7.46212	7.41416	8.36755	7.8606	7.37984	8.0912	6.80866	7.61953	8.23363	6.75809	7.43814	8.11408	0.711362	-0.571177	0.239697	0.853791	-0.621753	0.675939	darkorange	0.0784465	0.772752	0.156556	0.562578	-0.323875	0.221052	-0.187867	0.485956	0.256831	0.336939	0.27656	0.29978
A_23_P108932	ENSG00000115306	ENST00000602898	ribosomal protein L23a pseudogene 32	protein_coding	retained_intron	SPTBN1	5.77713	5.78474	6.49436	6.25877	6.01717	5.73677	6.00524	5.49077	5.53244	6.20989	5.66021	6.44034	7.52585	7.15971	7.28334	7.62303	5.78093	6.37656	5.87697	5.748	5.87116	6.05028	7.34278	7.45319	0.595627	0.0960345	-0.0329335	0.0902301	0.269343	0.110408	indianred4	-0.313786	0.236604	-0.156556	0.562578	-0.64775	0.00666419	-0.751469	0.000790004	-0.288931	0.277773	0.759926	0.00063541
A_33_P3264577	ENSG00000264324	ENST00000451608	dynactin subunit 1	protein_coding	nonsense_mediated_decay		13.7924	12.5664	12.4491	12.6589	12.7187	12.6197	12.4096	12.2047	12.2974	12.9793	11.9863	12.2552	13.1409	12.6456	13.8843	12.7941	13.1794	12.554	12.6692	12.3072	12.6383	12.1207	12.8932	13.3392	-0.625421	-0.510229	-0.872244	-0.541095	-1.05868	0.445964	darkorange	-0.509902	0.0436136	-0.344423	0.191435	-0.582975	0.0177812	-0.532291	0.0337934	0.512639	0.0423106	0.52477	0.0368833
A_33_P3330872	ENSG00000005302	ENST00000361672	MSL complex subunit 3	protein_coding	protein_coding	MSL3	4.37503	5.97728	5.39338	5.34207	5.58025	4.76486	5.0396	5.34096	4.76154	5.74315	5.47167	5.68562	6.74357	6.30634	5.78136	6.24911	5.17615	5.36773	5.17256	5.19028	5.25234	5.57865	6.52496	6.01523	0.191575	-0.00359385	0.014125	0.0761926	0.402493	-0.509724	honeydew1	-0.392232	0.132932	-0.344423	0.191435	-0.64775	0.00666419	-0.720158	0.00165383	-0.571211	0.0208194	0.438808	0.0890635
A_24_P398432	ENSG00000186635	ENST00000359373	ArfGAP with RhoGAP domain, ankyrin repeat and PH domain 1	protein_coding	protein_coding	ARAP1	11.6879	10.6614	10.5622	10.7731	10.4081	10.024	11.3239	11.4843	11.0198	11.6755	9.66872	10.7891	10.6826	10.1864	11.2846	10.403	11.1746	10.6677	10.216	11.4041	11.3477	10.2289	10.4345	10.8438	-0.506949	-0.958568	0.229503	0.173047	-0.945685	0.409347	yellow4	0	1	0	1	0.064775	0.811624	0.219179	0.414737	0.422051	0.10344	-0.0504162	0.852897
A_24_P270460	ENSG00000165949	ENST00000614204	interferon alpha inducible protein 27	protein_coding	protein_coding	IFI27	13.9232	13.9304	11.931	11.7455	11.0446	10.5347	11.3172	11.5169	12.2277	11.2394	9.69946	9.77144	15.779	15.9074	9.65654	9.50218	13.9268	11.8382	10.7897	11.417	11.7335	9.73545	15.8432	9.57936	-2.08853	-3.13712	-2.50974	-2.19325	-4.19132	-6.26383	magenta4	-0.784465	0.00032065	-0.751469	0.000790004	0.64775	0.00666419	0	1	0.231069	0.389216	-0.257855	0.334949
A_33_P3309670	ENSG00000109265	ENST00000682029	capping protein inhibiting regulator of actin dynamics	protein_coding	protein_coding	CRACD	3.69695	4.78299	4.62021	4.75655	4.91363	4.65284	4.45737	4.01121	3.89177	4.44707	4.92629	4.70907	4.98156	4.91438	5.41468	5.55554	4.23997	4.68838	4.78323	4.23429	4.16942	4.81768	4.94797	5.48511	0.448409	0.543263	-0.00567811	-0.0705494	0.577712	0.537143	navajowhite	-0.274563	0.303426	-0.0939336	0.729326	-0.64775	0.00666419	-0.720158	0.00165383	-0.575586	0.0196461	0.71396	0.00189293
A_32_P215318	ENSG00000275176	ENST00000619487	acetyl-CoA carboxylase alpha	protein_coding	protein_coding	ACACA	10.1459	9.96267	10.7412	10.4812	11.6045	11.5007	10.2282	10.0354	9.88154	9.86593	9.97723	10.1792	8.55183	8.67535	8.26342	8.03368	10.0543	10.6112	11.5526	10.1318	9.87374	10.0782	8.61359	8.14855	0.556905	1.49828	0.0775106	-0.180566	0.0239017	-0.465041	indianred4	0.549125	0.0275906	0.313112	0.237666	0.64775	0.00666419	0.751469	0.000790004	0.143231	0.596673	-0.721081	0.00162043
A_33_P3362981	ENSG00000224232	ENST00000427818	potassium channel tetramerization domain containing 5	processed_pseudogene	processed_pseudogene	KCTD5P1	9.38617	8.66245	7.602	8.72654	8.35618	8.40328	7.98939	8.91139	7.68912	9.32727	8.1782	8.79918	9.92384	9.34669	9.4699	8.48997	9.02431	8.16427	8.37973	8.45039	8.5082	8.48869	9.63526	8.97993	-0.860036	-0.644578	-0.573913	-0.516108	-0.535617	-0.655328	plum1	-0.627572	0.00925272	-0.532291	0.0337934	-0.38865	0.136826	-0.532291	0.0337934	0.222843	0.406781	0.29718	0.263658
A_24_P102053	ENSG00000197822	ENST00000355237	occludin	protein_coding	protein_coding	OCLN	8.9011	9.60305	8.97495	8.57884	9.78744	9.91919	8.94086	8.73983	9.25816	8.71596	9.30042	9.10763	9.21246	9.41019	7.67187	8.27073	9.25207	8.7769	9.85332	8.84035	8.98706	9.20402	9.31132	7.9713	-0.475176	0.601242	-0.411726	-0.265013	-0.0480498	-1.34002	darkviolet	-0.196116	0.466647	-0.281801	0.290334	0.64775	0.00666419	0.25049	0.349417	-0.0287594	0.915799	-0.647894	0.00664805
A_33_P3401452	ENSG00000124177	ENST00000373233	chromodomain helicase DNA binding protein 6	protein_coding	protein_coding	CHD6	6.76445	7.43697	6.74777	6.97692	7.33483	6.74714	7.12218	7.36181	6.87996	7.17648	6.89349	7.24941	5.24792	5.82257	6.38208	5.72962	7.10071	6.86235	7.04099	7.24199	7.02822	7.07145	5.53524	6.05585	-0.238367	-0.0597265	0.14128	-0.0724889	-0.0292639	0.520605	indianred4	0.313786	0.236604	0.219179	0.414737	0.64775	0.00666419	0.751469	0.000790004	0.0962879	0.722788	-0.597401	0.0145386
A_33_P3356525			uncharacterized LOC102724843			LOC102724843	8.16922	8.47535	8.75942	8.2384	8.74226	8.30663	8.4874	8.02514	7.59316	8.21477	9.09119	9.19537	7.99541	7.39473	7.96705	8.05189	8.32229	8.49891	8.52444	8.25627	7.90397	9.14328	7.69507	8.00947	0.176626	0.202157	-0.066017	-0.418321	0.820993	0.314395	indianred4	0.470679	0.0657604	0.344423	0.191435	0.453425	0.0777414	0.626224	0.00945035	-0.0445029	0.870005	-0.329361	0.212876
A_21_P0013755	ENSG00000196937	ENST00000359943	FAM3 metabolism regulating signaling molecule C	protein_coding	protein_coding	FAM3C	13.9451	14.2395	13.7243	13.688	12.7814	12.6222	13.9361	14.0332	13.8838	13.5092	14.2368	14.3151	12.7467	12.7089	11.6617	12.2795	14.0923	13.7061	12.7018	13.9846	13.6965	14.276	12.7278	11.9706	-0.38619	-1.39052	-0.107692	-0.395836	0.183628	-0.757232	lightblue4	0.0784465	0.772752	-0.0626224	0.817784	0.64775	0.00666419	0.688847	0.00316597	0.233174	0.384788	-0.809172	0.000146735
A_33_P3411338	ENSG00000138792	ENST00000265162	glutamyl aminopeptidase	protein_coding	protein_coding	ENPEP	6.12606	4.94251	4.64565	4.32192	4.87958	5.14783	4.96433	4.85642	4.63299	4.07145	5.00562	5.7151	4.33091	4.20211	4.83762	4.5999	5.53428	4.48378	5.0137	4.91038	4.35222	5.36036	4.26651	4.71876	-1.0505	-0.520577	-0.623906	-1.18206	-0.173923	0.452253	yellow	0.0392232	0.885326	0.0313112	0.908356	0.2591	0.332538	0.469668	0.0664223	0.662662	0.00515126	-0.165669	0.539755
A_33_P3335735	ENSG00000264589	ENST00000653949	MAPT antisense RNA 1	lncRNA	lncRNA	MAPT-AS1	7.27903	5.5708	5.78381	5.34207	5.63208	5.5812	6.06945	5.63753	6.2234	5.74315	5.52012	5.4419	6.43619	5.31174	5.46454	5.26444	6.42491	5.56294	5.60664	5.85349	5.98327	5.48101	5.87397	5.36449	-0.861973	-0.818275	-0.571428	-0.441643	-0.943902	-0.509477	yellow	-0.11767	0.66428	-0.187867	0.485956	0.5182	0.0397527	0.344423	0.191435	0.773216	0.000443227	-0.291653	0.273067
A_23_P114689	ENSG00000282854	ENST00000635693	ArfGAP with SH3 domain, ankyrin repeat and PH domain 3	protein_coding	protein_coding	ASAP3	7.89659	7.46661	7.74367	7.24148	8.4281	8.40284	7.65683	7.63772	7.789	7.73638	7.60341	7.529	9.83712	9.77171	8.6112	8.53005	7.6816	7.49257	8.41547	7.64727	7.76269	7.56621	9.80442	8.57062	-0.189029	0.733865	-0.0343285	0.0810927	-0.115395	-1.23379	honeydew1	-0.353009	0.179869	-0.281801	0.290334	-0.64775	0.00666419	-0.751469	0.000790004	-0.15881	0.556895	0.455886	0.0759427
A_23_P43337	ENSG00000164946	ENST00000380875	FRAS1 related extracellular matrix 1	protein_coding	nonsense_mediated_decay	FREM1	6.08414	5.69913	4.4367	4.58495	4.87958	4.7108	4.52159	4.73131	5.04984	4.61286	4.74651	4.9248	4.86108	4.8313	4.79603	4.72109	5.89164	4.51083	4.79519	4.62645	4.83135	4.83566	4.84619	4.75856	-1.38081	-1.09645	-1.26519	-1.06029	-1.05598	-0.0876282	yellow	-0.549125	0.0275906	-0.563602	0.0229882	-0.12955	0.632516	-0.0626224	0.817784	0.752998	0.000759979	-0.126932	0.639466
A_23_P104464	ENSG00000012779	ENST00000542434	arachidonate 5-lipoxygenase	protein_coding	protein_coding	ALOX5	11.5075	11.6114	11.8013	11.7494	8.88576	8.42515	13.3182	13.3606	13.5784	13.2378	11.6326	11.9305	10.7412	11.0414	4.41527	4.61107	11.5594	11.7754	8.65545	13.3394	13.4081	11.7816	10.8913	4.51317	0.215928	-2.90397	1.78	1.84867	0.222128	-6.37812	darkviolet	0.470679	0.0657604	0.25049	0.349417	0.64775	0.00666419	0.626224	0.00945035	0.118122	0.66306	-0.898718	2.23457e-06
A_21_P0002945							5.59758	5.38693	5.27786	5.24198	5.34762	6.77231	5.18611	5.01401	5.40673	5.32305	6.38019	5.07547	5.12541	5.11893	5.51076	5.52943	5.49226	5.25992	6.05996	5.10006	5.36489	5.72783	5.12217	5.52009	-0.232339	0.567706	-0.392198	-0.127368	0.235572	0.397922	coral3	0.0392232	0.885326	0.0939336	0.729326	-0.38865	0.136826	0.0626224	0.817784	0.116529	0.667358	0.0237292	0.93049
A_21_P0008425	ENSG00000259126	ENST00000557721	long intergenic non-protein coding RNA 2277	lncRNA	lncRNA		4.32866	4.35093	4.05527	4.12927	4.24792	4.40832	4.42205	4.01121	4.02513	3.91885	4.6257	4.14973	5.84156	5.7039	3.84547	3.91287	4.3398	4.09227	4.32812	4.21663	3.97199	4.38772	5.77273	3.87917	-0.247526	-0.0116785	-0.123162	-0.367809	0.0479212	-1.89356	honeydew1	-0.549125	0.0275906	-0.563602	0.0229882	0.64775	0.00666419	0	1	-0.0838234	0.757596	-0.099196	0.714737
A_23_P121545	ENSG00000150625	ENST00000280187	glycoprotein M6A	protein_coding	protein_coding	GPM6A	5.28558	5.88169	5.3535	5.3031	4.52604	4.52096	5.66724	6.25827	5.37381	5.52383	5.31349	5.34126	4.4703	4.33329	5.11441	5.48526	5.58364	5.3283	4.5235	5.96275	5.44882	5.32738	4.40179	5.29983	-0.255336	-1.06014	0.379112	-0.134818	-0.25626	0.898043	lightblue4	0.353009	0.179869	0.313112	0.237666	0.064775	0.811624	0.438357	0.0894308	0.0625671	0.817943	-0.156165	0.563568
A_23_P103919	ENSG00000158850	ENST00000622395	beta-1,4-galactosyltransferase 3	protein_coding	protein_coding	B4GALT3	13.9567	13.5113	13.3847	13.5401	13.3403	13.312	13.6773	13.8305	13.5183	14.2369	13.1978	13.6402	12.91	12.5548	12.6835	12.1605	13.734	13.4624	13.3262	13.7539	13.8776	13.419	12.7324	12.422	-0.271609	-0.407834	0.0198773	0.143601	-0.315009	-0.310377	grey60	0.274563	0.303426	0.125245	0.643961	0.64775	0.00666419	0.751469	0.000790004	0.380895	0.145522	-0.784234	0.000322843
A_21_P0012249	ENSG00000161132	ENST00000438948		unprocessed_pseudogene	unprocessed_pseudogene		11.7973	10.0393	6.98049	7.01332	6.37096	6.30492	6.23541	7.8011	7.92128	8.62131	5.65642	5.86418	8.1429	7.79482	5.14082	4.88874	10.9183	6.99691	6.33794	7.01826	8.27129	5.7603	7.96886	5.01478	-3.92143	-4.5804	-3.90008	-2.64705	-5.15804	-2.95408	deeppink	-0.627572	0.00925272	-0.626224	0.00945035	0.64775	0.00666419	0.25049	0.349417	0.679773	0.0037677	-0.466832	0.0683062
A_21_P0014160	ENSG00000226454	ENST00000442781		lncRNA	lncRNA		7.44061	5.30833	5.59525	5.62113	5.55842	5.48582	5.56985	5.27612	5.69174	5.67154	6.92333	5.31174	5.32755	4.96578	5.55362	5.46352	6.37447	5.60819	5.52212	5.42298	5.68164	6.11753	5.14666	5.50857	-0.766279	-0.852351	-0.951486	-0.692833	-0.256937	0.36191	yellow	0.274563	0.303426	0.281801	0.290334	0.323875	0.221052	0.438357	0.0894308	0.771587	0.000463818	-0.182786	0.498038
A_33_P3378707			p21 (RAC1) activated kinase 2 pseudogene			LOC646214	10.7461	10.9158	11.469	10.9554	11.247	11.3236	11.1803	10.5972	11.1558	10.3037	11.8125	11.3158	10.7522	10.5745	10.4554	10.4829	10.8309	11.2122	11.2853	10.8887	10.7297	11.5642	10.6633	10.4691	0.381285	0.454356	0.0578038	-0.101224	0.733222	-0.19423	coral	0.509902	0.0436136	0.281801	0.290334	0.5182	0.0397527	0.563602	0.0229882	-0.0969388	0.720984	-0.497077	0.0501237
A_23_P408206	ENSG00000167139	ENST00000300504	TBC1 domain family member 21	protein_coding	protein_coding	TBC1D21	3.84861	5.32755	4.84548	4.97441	4.9248	5.63026	4.80251	4.5999	5.1267	4.77148	4.82336	5.1357	4.73131	4.9381	5.36303	6.15798	4.58808	4.90994	5.27753	4.70121	4.94909	4.97953	4.83471	5.7605	0.321868	0.689457	0.113129	0.361013	0.391454	0.925799	navajowhite	0.156893	0.561728	0.25049	0.349417	-0.582975	0.0177812	-0.25049	0.349417	-0.616989	0.0108965	0.576453	0.0194197
A_23_P103511			chromosome 1 open reading frame 226			C1orf226	10.9952	11.1082	10.4845	10.2481	10.8148	10.8812	10.8312	10.1574	11.0143	10.4553	10.5614	10.3802	11.1916	11.3074	9.59214	9.70694	11.0517	10.3663	10.848	10.4943	10.7348	10.4708	11.2495	9.64954	-0.685408	-0.203718	-0.557387	-0.316918	-0.580923	-1.59995	magenta4	-0.745241	0.000922537	-0.720158	0.00165383	0.64775	0.00666419	0	1	0.210669	0.433526	-0.614197	0.0113663
A_23_P166526	ENSG00000128408	ENST00000614167	RIB43A domain with coiled-coils 2	protein_coding	protein_coding	RIBC2	8.51465	9.4937	9.36133	9.42928	7.2854	7.38424	9.26143	9.50693	10.123	9.47934	9.91062	9.75063	10.2173	10.6386	9.08651	9.52424	9.00418	9.3953	7.33482	9.38418	9.80118	9.83062	10.428	9.30537	0.391126	-1.66935	0.380005	0.797009	0.826448	-1.1226	saddlebrown	-0.313786	0.236604	-0.281801	0.290334	0.064775	0.811624	-0.375735	0.151513	-0.271426	0.309207	0.0353443	0.896607
A_24_P97825	ENSG00000198624	ENST00000521308	coiled-coil domain containing 69	protein_coding	processed_transcript	CCDC69	5.52356	5.97728	5.63934	6.07614	5.81057	5.67595	6.96109	7.79563	6.03411	6.5326	7.1743	7.65709	7.06171	6.80373	7.68595	6.65999	5.75042	5.85774	5.74326	7.37836	6.28335	7.4157	6.93272	7.17297	0.107323	-0.00715658	1.62794	0.532936	1.66528	0.240257	darkolivegreen	0.156893	0.561728	0.187867	0.485956	-0.323875	0.221052	-0.375735	0.151513	-0.402693	0.121998	0.308613	0.244838
A_21_P0002048	ENSG00000205054	ENST00000658738	long intergenic non-protein coding RNA 1121	lncRNA	lncRNA	LINC01121	3.9425	4.72451	4.69348	5.13891	4.84548	5.36194	4.45737	4.6348	4.3174	4.61286	5.00562	4.9701	5.29806	5.50084	5.60084	5.8719	4.3335	4.91619	5.10371	4.54609	4.46513	4.98786	5.39945	5.73637	0.582689	0.770208	0.212584	0.131628	0.654356	0.336923	grey60	-0.156893	0.561728	0	1	-0.64775	0.00666419	-0.720158	0.00165383	-0.573421	0.0202201	0.72289	0.00155657
A_33_P3274478	ENSG00000175970	ENST00000344651	unc-119 lipid binding chaperone B	protein_coding	protein_coding	UNC119B	8.32832	7.75112	7.01506	7.69979	6.81338	7.29677	6.45635	7.30748	6.59292	7.937	7.18921	7.78892	7.71414	7.15955	6.90914	7.11439	8.03972	7.35743	7.05507	6.88192	7.26496	7.48906	7.43685	7.01177	-0.682298	-0.984649	-1.15781	-0.774761	-0.550661	-0.425079	thistle	-0.392232	0.132932	-0.438357	0.0894308	0.194325	0.470807	0.156556	0.562578	0.527676	0.0356651	-0.210742	0.433363
A_21_P0000473	ENSG00000239183	ENST00000459229	small nucleolar RNA, H/ACA box 84	snoRNA	snoRNA	SNORA84	8.62331	9.07121	9.6133	9.75533	9.96208	10.3024	9.41475	9.33008	9.25514	9.57681	9.75421	9.51225	7.39406	7.68912	8.53843	8.46097	8.84726	9.68432	10.1322	9.37241	9.41597	9.63323	7.54159	8.4997	0.837055	1.28498	0.525154	0.568714	0.785968	0.958108	indianred4	0.784465	0.00032065	0.626224	0.00945035	0.64775	0.00666419	0.751469	0.000790004	-0.0810583	0.76538	-0.472678	0.0644649
A_21_P0014003	ENSG00000151914	ENST00000650917	dystonin	protein_coding	retained_intron	DST	9.51453	9.7411	9.26752	9.33483	9.93173	9.31522	8.70423	8.66317	8.19514	8.86607	9.01446	9.44657	8.96258	9.07673	9.8554	9.45121	9.62781	9.30117	9.62347	8.6837	8.53061	9.23051	9.01966	9.65331	-0.326639	-0.00433847	-0.944116	-1.09721	-0.397302	0.633652	navajowhite1	-0.274563	0.303426	-0.156556	0.562578	-0.5182	0.0397527	-0.156556	0.562578	0.153334	0.570746	0.392637	0.132496
A_23_P31453	ENSG00000164647	ENST00000297205	STEAP family member 1	protein_coding	protein_coding	STEAP1	11.1555	12.1573	13.2775	13.5601	10.3789	10.6681	13.405	14.1121	13.9025	13.4307	13.5656	13.6342	11.8682	12.2238	9.25672	9.80534	11.6564	13.4188	10.5235	13.7586	13.6666	13.5999	12.046	9.53103	1.76238	-1.13292	2.10213	2.01015	1.94346	-2.51493	lightblue4	0.470679	0.0657604	0.25049	0.349417	0.64775	0.00666419	0.532291	0.0337934	-0.14573	0.590216	-0.747764	0.000866824
A_33_P3854030	ENSG00000204406	ENST00000407073	methyl-CpG binding domain protein 5	protein_coding	protein_coding	MBD5	6.00422	7.35989	7.20915	6.80614	6.63435	6.75468	7.23482	7.60802	7.0868	7.19476	6.97513	7.27641	5.84156	5.64925	6.925	7.58801	6.68205	7.00765	6.69452	7.42142	7.14078	7.12577	5.74541	7.2565	0.325595	0.0124647	0.739368	0.458726	0.443721	1.5111	honeydew1	0.431455	0.0951836	0.438357	0.0894308	-0.12955	0.632516	0.281801	0.290334	-0.349856	0.184062	0.0322676	0.905568
A_23_P379200	ENSG00000161791	ENST00000335154	formin like 3	protein_coding	protein_coding	FMNL3	5.33538	5.06877	5.25148	4.65104	5.73471	5.26795	4.9248	4.96578	5.14465	4.90688	5.13314	4.99293	4.13698	4.41995	6.11048	5.92703	5.20208	4.95126	5.50133	4.94529	5.02577	5.06303	4.27846	6.01876	-0.250819	0.29925	-0.256787	-0.176311	-0.139045	1.74029	magenta4	0.235339	0.380262	0.313112	0.237666	-0.64775	0.00666419	0	1	0.119627	0.659008	0.555537	0.0254727
A_24_P88554	ENSG00000131779	ENST00000369306	peroxisomal biogenesis factor 11 beta	protein_coding	protein_coding	PEX11B	10.6561	10.6268	10.4344	10.3348	10.3268	10.2064	10.7433	10.6942	10.9308	10.3774	10.5876	10.4731	11.4856	11.3558	11.6916	11.6868	10.6415	10.3846	10.2666	10.7188	10.6541	10.5304	11.4207	11.6892	-0.256828	-0.37487	0.0772837	0.0126296	-0.111118	0.26854	indianred4	-0.549125	0.0275906	-0.313112	0.237666	-0.64775	0.00666419	-0.751469	0.000790004	-0.154662	0.567373	0.8035	0.000177245
A_19_P00319946	ENSG00000287692	ENST00000660031		lncRNA	lncRNA		8.16922	4.94251	5.25148	5.8719	5.46964	5.45275	5.52356	5.25502	5.98726	5.89026	5.56795	5.48884	5.75154	5.29576	5.69435	5.39553	6.55586	5.56169	5.46119	5.38929	5.93876	5.5284	5.52365	5.54494	-0.994174	-1.09467	-1.16657	-0.617103	-1.02747	0.0212896	yellow	0.0392232	0.885326	0.0313112	0.908356	0.064775	0.811624	0.0626224	0.817784	0.929775	1.87311e-07	-0.0942289	0.728505
A_33_P3334895	ENSG00000183454	ENST00000396573	glutamate ionotropic receptor NMDA type subunit 2A	protein_coding	protein_coding	GRIN2A	8.01855	7.24258	7.5343	7.40713	7.89472	7.91821	7.50928	7.13635	7.81117	7.30235	7.15892	7.12315	7.93397	7.90294	10.6941	10.0922	7.63056	7.47072	7.90647	7.32281	7.55676	7.14104	7.91845	10.3931	-0.159844	0.275904	-0.307748	-0.0737997	-0.489525	2.47469	darkviolet	-0.470679	0.0657604	-0.25049	0.349417	-0.64775	0.00666419	-0.657536	0.00563667	-0.0230682	0.932422	0.962965	2.32299e-09
A_23_P123905	ENSG00000107371	ENST00000482614	exosome component 3	protein_coding	processed_transcript	EXOSC3	11.2906	12.1901	12.8553	12.1274	11.8229	12.125	11.8592	11.8029	12.0802	11.658	12.8949	12.2731	12.3726	12.3896	10.6388	11.5499	11.7404	12.4913	11.974	11.831	11.8691	12.584	12.3811	11.0943	0.750949	0.233589	0.0906608	0.128729	0.843578	-1.28674	darkorange	-0.11767	0.66428	-0.187867	0.485956	0.64775	0.00666419	0.0939336	0.729326	-0.330193	0.211653	-0.576033	0.019529
A_23_P44768	ENSG00000183735	ENST00000676809	TANK binding kinase 1	protein_coding	nonsense_mediated_decay	TBK1	13.9224	14.0575	14.4335	13.5217	13.8253	13.6124	14.6907	14.7084	14.4287	14.3699	14.6395	14.4547	10.341	9.94755	9.8394	10.3179	13.99	13.9776	13.7189	14.6995	14.3993	14.5471	10.1443	10.0787	-0.0123436	-0.271088	0.709574	0.409312	0.557094	-0.0656174	indianred4	0.549125	0.0275906	0.344423	0.191435	0.64775	0.00666419	0.751469	0.000790004	0.187134	0.487692	-0.814604	0.00012174
A_21_P0001657							6.78259	4.62935	4.71595	4.79115	4.98013	4.65284	4.82813	4.85642	4.9901	4.71595	4.92629	4.94836	4.68474	5.34983	4.79603	4.42625	5.70597	4.75355	4.81648	4.84227	4.85302	4.93732	5.01728	4.61114	-0.952413	-0.889483	-0.863694	-0.852942	-0.768643	-0.406141	yellow	-0.0392664	0.885201	-0.0940028	0.729134	0.389331	0.136079	0.188006	0.485629	0.914295	7.24345e-07	-0.223666	0.405004
A_24_P915692	ENSG00000187109	ENST00000618691	pleckstrin homology like domain family A member 1	protein_coding	protein_coding	NAP1L1	12.0852	11.9386	12.4872	11.9587	11.266	11.1511	12.9196	12.8376	12.576	12.7057	12.264	12.4605	12.2592	11.9326	10.8663	10.7531	12.0119	12.223	11.2085	12.8786	12.6408	12.3622	12.0959	10.8097	0.211086	-0.803344	0.866729	0.628966	0.350339	-1.2862	lightblue4	0.392232	0.132932	0.187867	0.485956	0.64775	0.00666419	0.532291	0.0337934	0.0474358	0.861513	-0.743403	0.000964962
A_23_P501435	ENSG00000149474	ENST00000677174	lysine acetyltransferase 14	protein_coding	protein_coding	KAT14	12.2476	12.6249	11.5213	11.1972	12.1068	11.8852	11.1299	10.8841	11.1678	10.5588	11.6225	11.1855	11.9491	12.1973	12.2685	12.3039	12.4363	11.3593	11.996	11.007	10.8633	11.404	12.0732	12.2862	-1.07701	-0.440255	-1.42925	-1.57293	-1.03223	0.212987	lightblue4	-0.745241	0.000922537	-0.532291	0.0337934	-0.64775	0.00666419	-0.532291	0.0337934	0.199626	0.458547	0.493913	0.0518354
A_33_P3347040	ENSG00000205790	ENST00000381796	DPP9 antisense RNA 1	lncRNA	lncRNA	DPP9-AS1	13.8836	11.6436	12.7717	13.7279	11.752	11.9995	13.5668	12.1901	13.4784	13.585	11.3136	11.6529	12.8089	12.5033	14.1531	13.2151	12.7636	13.2498	11.8757	12.8784	13.5317	11.4833	12.6561	13.6841	0.486205	-0.88788	0.11483	0.768072	-1.28035	1.028	darkorange	-0.0784465	0.772752	0.0313112	0.908356	-0.38865	0.136826	-0.25049	0.349417	0.318136	0.229816	0.366892	0.16216
A_33_P3839897			RNA, U4atac small nuclear (U12-dependent splicing)			RNU4ATAC	5.66177	6.65463	8.77097	7.77561	7.70585	7.99063	8.72648	8.42836	7.60107	7.67651	8.90468	8.71467	7.27	7.64329	5.97226	5.82257	6.1582	8.27329	7.84824	8.57742	7.63879	8.80968	7.45665	5.89741	2.11509	1.69004	2.41922	1.48059	2.65147	-1.55923	indianred4	0.745241	0.000922537	0.532291	0.0337934	0.64775	0.00666419	0.532291	0.0337934	-0.450418	0.0799809	-0.6411	0.00744377
A_21_P0000264			small nucleolar RNA, C/D box 74			SNORD74	8.71885	8.61298	9.11374	9.08302	9.26305	9.41706	8.98005	9.01585	9.55962	9.40863	9.12638	8.86549	7.6116	8.26532	8.72222	7.75905	8.66592	9.09838	9.34005	8.99795	9.48412	8.99594	7.93846	8.24064	0.432464	0.674137	0.332032	0.818204	0.330018	0.302177	indianred4	0.784465	0.00032065	0.657536	0.00563667	0.64775	0.00666419	0.688847	0.00316597	0.0376016	0.89004	-0.564776	0.0226428
A_23_P374689	ENSG00000128683	ENST00000625689	glutamate decarboxylase 1	protein_coding	protein_coding	GAD1	6.664	7.17399	7.602	7.24377	7.06592	6.53673	8.06373	7.61241	7.86651	7.50556	7.64746	7.57613	7.43424	7.22581	8.27073	8.78279	6.91899	7.42288	6.80132	7.83807	7.68603	7.61179	7.33002	8.52676	0.50389	-0.117669	0.919075	0.76704	0.692799	1.19674	brown4	0.470679	0.0657604	0.500979	0.0480711	-0.64775	0.00666419	-0.281801	0.290334	-0.439365	0.0886121	0.616605	0.0109602
A_23_P109072	ENSG00000101115	ENST00000217086	spalt like transcription factor 4	protein_coding	protein_coding	SALL4	4.49984	5.26444	4.94836	4.65104	5.01122	4.86881	4.88874	4.88264	5.08746	4.71595	5.16238	4.9248	8.51385	8.22468	9.68491	9.16961	4.88214	4.7997	4.94002	4.88569	4.9017	5.04359	8.36926	9.42726	-0.082435	0.0578812	0.00354921	0.0195685	0.161459	1.058	darkviolet	-0.392232	0.132932	-0.187867	0.485956	-0.64775	0.00666419	-0.751469	0.000790004	-0.291672	0.273034	0.881695	6.32664e-06
A_23_P384532	ENSG00000172361	ENST00000398545	cilia and flagella associated protein 53	protein_coding	protein_coding	CFAP53	5.94763	6.48583	6.87996	6.04576	5.63208	5.45275	7.11732	7.22068	7.16663	7.04183	6.92333	6.53673	5.43149	5.61654	5.97226	5.39553	6.21673	6.46286	5.54242	7.169	7.10423	6.73003	5.52402	5.68389	0.24613	-0.674314	0.952268	0.8875	0.513298	0.159875	lightblue4	0.549125	0.0275906	0.407046	0.117637	0.5182	0.0397527	0.626224	0.00945035	-0.0839455	0.757253	-0.521717	0.0381964
A_23_P104892			eukaryotic translation initiation factor 4 gamma 2			EIF4G2	15.1938	15.5029	15.469	15.3509	15.3716	15.5503	14.7428	15.0324	14.8464	15.3925	15.4382	15.5766	17.0838	16.6882	16.0462	16.452	15.3483	15.41	15.4609	14.8876	15.1195	15.5074	16.886	16.2491	0.0616383	0.112607	-0.460709	-0.228847	0.159061	-0.636876	honeydew1	-0.431455	0.0951836	-0.344423	0.191435	-0.64775	0.00666419	-0.751469	0.000790004	-0.257846	0.334966	0.580476	0.0183959
A_33_P3249224	ENSG00000136881	ENST00000259407	bile acid-CoA:amino acid N-acyltransferase	protein_coding	protein_coding	BAAT	5.33538	5.91438	5.05798	4.58495	5.03891	5.03754	4.73131	4.41573	4.48381	4.71595	6.14529	5.11504	4.82336	4.73639	6.66888	6.81538	5.62488	4.82147	5.03823	4.57352	4.59988	5.63016	4.77988	6.74213	-0.803414	-0.586657	-1.05136	-1.025	0.00528156	1.96226	darkviolet	-0.313786	0.236604	-0.125245	0.643961	-0.64775	0.00666419	-0.313112	0.237666	0.00347195	0.989818	0.731161	0.00129009
A_23_P113572	ENSG00000177455	ENST00000565089	CD19 molecule	protein_coding	retained_intron	CD19	5.68588	5.95283	5.32541	5.41023	5.44297	5.36558	5.48726	5.39548	5.41334	5.36459	5.39993	5.4603	6.46679	6.56583	5.47427	5.76284	5.81935	5.36782	5.40427	5.44137	5.38897	5.43011	6.51631	5.61856	-0.451532	-0.415078	-0.377982	-0.430384	-0.389238	-0.897755	honeydew1	-0.784465	0.00032065	-0.720158	0.00165383	-0.582975	0.0177812	-0.626224	0.00945035	-0.0349511	0.897752	0.205977	0.44407
A_33_P3418686	ENSG00000138622	ENST00000261917	hyperpolarization activated cyclic nucleotide gated potassium channel 4	protein_coding	protein_coding	HCN4	3.28538	5.32755	3.81697	3.98012	4.4115	4.33091	4.37177	4.49584	4.02513	4.25973	4.33984	4.07413	4.30148	3.82653	5.87575	5.6013	4.30646	3.89855	4.3712	4.4338	4.14243	4.20698	4.06401	5.73852	-0.407917	0.0647396	0.127342	-0.164035	-0.09948	1.67452	darkviolet	0.156893	0.561728	0.25049	0.349417	-0.64775	0.00666419	-0.25049	0.349417	-0.455382	0.0763085	0.728564	0.00136938
A_24_P500422	ENSG00000216775	ENST00000643631	uncharacterized LOC730101	transcribed_unprocessed_pseudogene	processed_transcript		5.88874	6.98264	6.35094	5.85642	6.5265	6.21492	5.93811	6.40034	6.04234	6.47066	7.02825	6.86805	5.01541	4.66888	5.85564	6.3208	6.43569	6.10368	6.37071	6.16922	6.2565	6.94815	4.84214	6.08822	-0.332008	-0.0649774	-0.266463	-0.179189	0.512462	1.24608	indianred4	0.392232	0.132932	0.344423	0.191435	0.38865	0.136826	0.594913	0.015062	-0.048568	0.858238	-0.24091	0.368752
A_33_P3277328	ENSG00000254154	ENST00000464428	CRYZL2P-SEC16B readthrough	lncRNA	retained_intron	CRYZL2P-SEC16B	12.1924	6.79644	6.31628	6.01471	6.56033	6.74714	5.93811	6.32979	6.39874	6.18239	6.32586	6.30435	7.73851	7.81738	6.3581	6.70282	9.49441	6.1655	6.65374	6.13395	6.29057	6.31511	7.77795	6.53046	-3.32891	-2.84067	-3.36046	-3.20384	-3.1793	-1.24749	yellow	-0.784465	0.00032065	-0.751469	0.000790004	-0.38865	0.136826	-0.438357	0.0894308	0.904864	1.46608e-06	-0.0348026	0.898184
A_23_P128930	ENSG00000100519	ENST00000445930	proteasome 26S subunit, ATPase 6	protein_coding	protein_coding	PSMC6	12.8773	13.2651	13.1087	12.9303	12.6657	12.6367	12.5491	12.9618	12.611	13.0238	13.3247	13.2027	14.8011	14.3889	12.9561	13.2462	13.0712	13.0195	12.6512	12.7554	12.8174	13.2637	14.595	13.1012	-0.051716	-0.420021	-0.315768	-0.253817	0.192453	-1.49385	honeydew1	-0.509902	0.0436136	-0.469668	0.0664223	-0.2591	0.332538	-0.500979	0.0480711	-0.203374	0.449976	0.165234	0.540836
A_23_P103256	ENSG00000116785	ENST00000367425	complement factor H related 3	protein_coding	protein_coding	CFHR3	9.51026	10.0361	10.2388	10.0516	5.84057	5.63171	9.87169	10.5434	9.98457	9.98562	9.41238	9.73339	8.75141	8.94406	9.00059	9.51774	9.77316	10.1452	5.73614	10.2075	9.9851	9.57288	8.84773	9.25917	0.372025	-4.03702	0.434374	0.211936	-0.200276	0.411433	darkmagenta	0.235339	0.380262	0.219179	0.414737	0.323875	0.221052	0.438357	0.0894308	0.0551933	0.839121	-0.084468	0.755785
A_32_P377880	ENSG00000168621	ENST00000326524	glial cell derived neurotrophic factor	protein_coding	protein_coding	GDNF	3.80734	4.22881	4.53915	4.85174	4.76652	5.30492	4.73131	4.30148	4.52159	4.77148	4.44293	5.11504	4.58495	4.73639	9.61016	9.61821	4.01807	4.69544	5.03572	4.5164	4.64654	4.77898	4.66067	9.61419	0.677373	1.01765	0.498325	0.628463	0.760913	4.95351	darkviolet	0.431455	0.0951836	0.469668	0.0664223	-0.64775	0.00666419	-0.407046	0.117637	-0.260176	0.330462	0.956916	6.59125e-09
A_23_P65466	ENSG00000129472	ENST00000397762	RAB2B, member RAS oncogene family	protein_coding	protein_coding	RAB2B	9.16738	9.37388	9.48558	9.81248	9.09226	9.15979	10.0296	9.91471	9.96068	9.81668	9.39406	9.59924	8.48375	8.34381	7.76777	8.06154	9.27063	9.64903	9.12603	9.97215	9.88868	9.49665	8.41378	7.91465	0.378396	-0.144605	0.701519	0.618051	0.226021	-0.499127	lightblue4	0.627572	0.00925272	0.375735	0.151513	0.64775	0.00666419	0.751469	0.000790004	0.0627252	0.81749	-0.855021	2.43898e-05
A_23_P118834	ENSG00000131747	ENST00000423485	DNA topoisomerase II alpha	protein_coding	protein_coding	TOP2A	13.1564	13.5073	13.447	13.3173	12.2064	12.1806	13.117	13.8387	12.95	13.7301	13.9227	14.0461	12.5626	12.2543	12.5944	12.918	13.3319	13.3822	12.1935	13.4778	13.3401	13.9844	12.4085	12.7562	0.0503272	-1.13835	0.14598	0.00820705	0.652556	0.347704	lightblue4	0.235339	0.380262	0.187867	0.485956	0.38865	0.136826	0.500979	0.0480711	0.0529259	0.845655	-0.388829	0.136629
A_24_P358054	ENSG00000181358	ENST00000318353	CTAGE family member 10, pseudogene	processed_pseudogene	processed_pseudogene	CTAGE10P	7.86438	7.41177	7.46518	6.62068	7.02963	6.62616	7.45378	7.73619	7.70315	8.05316	7.59921	7.15735	8.68442	7.59805	6.8895	6.25562	7.63808	7.04293	6.8279	7.59499	7.87815	7.37828	8.14124	6.57256	-0.595147	-0.81018	-0.0430899	0.240077	-0.259797	-1.56868	darkviolet	-0.353009	0.179869	-0.407046	0.117637	0.5182	0.0397527	0.0939336	0.729326	0.192684	0.474635	-0.44701	0.0825743
A_21_P0006765	ENSG00000233643	ENST00000441001		lncRNA	lncRNA	LINC02625	4.64385	4.66177	4.78626	5.24198	5.39981	5.34429	4.64565	4.82495	4.48381	4.38801	4.74651	4.63299	5.84156	5.75405	5.01401	5.15101	4.65281	5.01412	5.37205	4.7353	4.43591	4.68975	5.7978	5.08251	0.361311	0.71924	0.0824919	-0.216902	0.0369378	-0.715293	honeydew1	-0.274563	0.303426	-0.219179	0.414737	-0.2591	0.332538	-0.563602	0.0229882	-0.264144	0.322871	0.324742	0.219747
A_21_P0011842	ENSG00000236307	ENST00000446998	eukaryotic translation elongation factor 1 epsilon 1	processed_pseudogene	processed_pseudogene	EEF1E1P1	11.4984	12.2592	12.6708	12.4621	12.3517	12.4326	12.1147	12.4195	11.9251	12.0487	13.259	12.9786	11.5339	11.5657	11.7816	12.213	11.8788	12.5665	12.3921	12.2671	11.9869	13.1188	11.5498	11.9973	0.687648	0.513333	0.388271	0.108065	1.23998	0.447486	indianred4	0.666795	0.00478488	0.594913	0.015062	0.453425	0.0777414	0.532291	0.0337934	-0.343546	0.192643	-0.302101	0.255452
A_33_P3331601	ENSG00000185875	ENST00000376356	threonine synthase like 1	protein_coding	protein_coding	THNSL1	7.70994	8.80725	9.27062	9.53236	8.91242	9.07723	8.24377	8.19445	8.1906	7.98655	9.42315	9.28537	7.1564	7.34651	6.38208	7.05562	8.2586	9.40149	8.99483	8.21911	8.08857	9.35426	7.25145	6.71885	1.14289	0.736228	-0.0394907	-0.170025	1.09566	-0.532605	indianred4	0.627572	0.00925272	0.375735	0.151513	0.64775	0.00666419	0.751469	0.000790004	-0.0914307	0.736296	-0.722578	0.00156744
A_23_P11995	ENSG00000117450	ENST00000447184	peroxiredoxin 1	protein_coding	protein_coding	PRDX1	16.6643	16.9741	17.0937	16.8265	17.0718	17.0706	16.5909	16.9352	16.6666	16.7807	17.2472	17.1566	15.7754	15.783	15.8575	16.0912	16.8192	16.9601	17.0712	16.763	16.7236	17.2019	15.7792	15.9743	0.140921	0.252027	-0.0561327	-0.0955539	0.382688	0.195091	indianred4	0.549125	0.0275906	0.438357	0.0894308	0.64775	0.00666419	0.751469	0.000790004	0.0814545	0.764264	-0.684173	0.00346538
A_23_P113825	ENSG00000148411	ENST00000277554	NACC family member 2	protein_coding	protein_coding	NACC2	10.2765	10.6649	12.0119	12.1378	11.5949	11.404	11.2483	10.7729	11.3285	11.0927	12.0082	11.886	11.9606	12.1308	12.0137	12.2382	10.4707	12.0749	11.4995	11.0106	11.2106	11.9471	12.0457	12.1259	1.60414	1.02874	0.53988	0.739878	1.47636	0.0802204	darkseagreen3	0.156893	0.561728	0.219179	0.414737	-0.582975	0.0177812	-0.594913	0.015062	-0.609779	0.0121421	0.46122	0.072148
A_23_P119857	ENSG00000183891	ENST00000333610	tetratricopeptide repeat domain 32	protein_coding	protein_coding	TTC32	9.79542	10.4066	10.6142	10.2252	10.5718	10.3632	11.6142	11.7087	11.2804	10.9288	10.962	10.8004	8.97154	9.20209	9.25824	9.96111	10.101	10.4197	10.4675	11.6615	11.1046	10.8812	9.08682	9.60967	0.318685	0.366477	1.56045	1.00359	0.780186	0.522855	lightblue4	0.706018	0.00223956	0.594913	0.015062	0.64775	0.00666419	0.720158	0.00165383	-0.131393	0.627639	-0.566393	0.0221733
A_24_P305038	ENSG00000204650	ENST00000578000	long intergenic non-protein coding RNA 2210	transcribed_unitary_pseudogene	processed_transcript	LINC02210	5.64835	6.32361	6.5565	6.55315	6.06204	6.03754	6.86302	7.27496	6.69	7.11926	6.65284	6.71209	6.2378	6.5157	5.64655	5.85486	5.98598	6.55483	6.04979	7.06899	6.90463	6.68247	6.37675	5.75071	0.568841	0.0638091	1.08301	0.918646	0.696485	-0.626042	lightblue4	0.549125	0.0275906	0.344423	0.191435	0.64775	0.00666419	0.500979	0.0480711	-0.39019	0.135142	-0.605074	0.0130134
A_33_P3224819	ENSG00000022567	ENST00000517878	solute carrier family 45 member 4	protein_coding	protein_coding	SLC45A4	8.1028	8.40527	8.09828	8.13539	7.98406	8.05503	8.20533	8.2061	8.54593	8.07732	8.55627	8.47485	9.46327	9.39329	8.40048	8.8472	8.25403	8.11683	8.01954	8.20572	8.31162	8.51556	9.42828	8.62384	-0.137201	-0.23449	-0.0483183	0.057588	0.261522	-0.804438	grey60	-0.431455	0.0951836	-0.375735	0.151513	-0.453425	0.0777414	-0.626224	0.00945035	-0.276108	0.300602	0.341532	0.195436
A_23_P122976			G protein subunit alpha i1			GNAI1	10.0098	10.6233	11.3257	11.1819	10.3459	10.6091	11.5015	11.6489	11.4948	11.5247	12.2034	11.9564	9.41604	9.61192	9.85233	10.4777	10.3165	11.2538	10.4775	11.5752	11.5097	12.0799	9.51398	10.165	0.937298	0.160963	1.25866	1.1932	1.76333	0.651034	lightblue4	0.706018	0.00223956	0.594913	0.015062	0.582975	0.0177812	0.688847	0.00316597	-0.198366	0.461447	-0.505129	0.0459579
A_33_P3415156			uncharacterized LOC105375433			LOC105375433	6.59572	5.42521	5.65999	6.13506	5.7151	5.61194	5.29059	5.45429	5.60547	5.25384	5.52012	5.52061	5.16867	5.44811	5.55362	5.26444	6.01047	5.89753	5.66352	5.37244	5.42966	5.52037	5.30839	5.40903	-0.112938	-0.346945	-0.638024	-0.580808	-0.490098	0.100642	yellow	0.235339	0.380262	0.187867	0.485956	0.2591	0.332538	0.438357	0.0894308	0.794676	0.00023506	-0.221887	0.408848
A_23_P115261	ENSG00000135744	ENST00000681269	angiotensinogen	protein_coding	protein_coding	AGT	7.04688	7.6756	6.43316	6.4115	5.39981	5.184	6.75905	7.08049	7.41553	6.6318	6.4648	6.83843	9.76017	10.0138	12.0702	12.041	7.36124	6.42233	5.29191	6.91977	7.02366	6.65161	9.887	12.0556	-0.938909	-2.06933	-0.441465	-0.337573	-0.709626	2.16858	darkviolet	-0.706018	0.00223956	-0.438357	0.0894308	-0.64775	0.00666419	-0.751469	0.000790004	-0.161237	0.550804	0.874431	9.41119e-06
A_24_P276932	ENSG00000143882	ENST00000272238	ATPase H+ transporting V1 subunit C2	protein_coding	protein_coding	ATP6V1C2	7.68124	7.12944	7.36318	8.24243	8.4432	8.62514	8.77324	7.72664	8.69713	8.19229	7.59339	7.68299	6.41679	7.602	7.70444	6.87728	7.40534	7.8028	8.53417	8.24994	8.44471	7.63819	7.0094	7.29086	0.397462	1.12883	0.844602	1.03937	0.232852	0.281464	orangered1	0.627572	0.00925272	0.532291	0.0337934	0.453425	0.0777414	0.500979	0.0480711	0.033575	0.901759	-0.383113	0.142998
A_21_P0011001	ENSG00000160613	ENST00000320934	proprotein convertase subtilisin/kexin type 7	protein_coding	protein_coding	PCSK7	10.0454	9.51129	9.38734	9.52469	9.58731	9.46894	8.8681	9.05617	8.88779	9.82043	8.8451	9.20036	10.4006	9.81883	10.7192	10.1118	9.77833	9.45602	9.52813	8.96214	9.35411	9.02273	10.1097	10.4155	-0.322313	-0.250207	-0.816197	-0.424223	-0.755603	0.305786	indianred4	-0.627572	0.00925272	-0.407046	0.117637	-0.64775	0.00666419	-0.688847	0.00316597	0.164782	0.541959	0.708616	0.00212094
A_21_P0014358	ENSG00000262877	ENST00000571724		lncRNA	lncRNA		9.92326	9.13443	9.89458	9.58593	10.0084	9.96448	10.3899	9.25411	10.8196	9.65206	9.46423	9.25252	9.14179	9.21758	10.1632	9.92555	9.52884	9.74026	9.98643	9.82199	10.2358	9.35837	9.17968	10.0444	0.211414	0.457589	0.293153	0.706985	-0.17047	0.864673	orangered1	0.549125	0.0275906	0.563602	0.0229882	-0.2591	0.332538	0.125245	0.643961	0.138668	0.608535	0.147601	0.585399
A_21_P0014319	ENSG00000262454	ENST00000641433	MIR193B host gene	lncRNA	lncRNA	MIR193BHG	7.0065	8.14863	7.89813	7.56843	8.4685	8.55908	7.16286	7.62822	7.73068	7.32164	8.01924	7.98388	7.44307	7.90895	7.29591	7.72494	7.57757	7.73328	8.51379	7.39554	7.52616	8.00156	7.67601	7.51042	0.155712	0.93622	-0.182028	-0.051404	0.423996	-0.165588	coral	0.156893	0.561728	0.0939336	0.729326	0.323875	0.221052	0.219179	0.414737	-0.417773	0.107357	-0.17684	0.512354
A_33_P3306413			inhibitor of CDK, cyclin A1 interacting protein 1			INCA1	4.41573	5.5343	5.41995	5.41098	5.51963	6.50134	5.47674	5.37612	5.50779	5.45121	6.07748	5.27728	5.6591	5.85018	5.81938	5.82257	4.97501	5.41547	6.01048	5.42643	5.4795	5.67738	5.75464	5.82097	0.440451	1.03547	0.451416	0.504483	0.702366	0.0663306	navajowhite	-0.156893	0.561728	-0.0626224	0.817784	-0.38865	0.136826	-0.500979	0.0480711	-0.703563	0.00235656	0.285619	0.283567
A_23_P107744	ENSG00000180739	ENST00000439028	sphingosine-1-phosphate receptor 5	protein_coding	protein_coding	S1PR5	4.13531	4.36856	4.64759	4.3629	4.72142	4.90442	4.33716	3.96562	4.27009	4.2084	4.56894	4.38011	4.41602	4.33751	5.61521	6.0459	4.25194	4.50524	4.81292	4.15139	4.23924	4.47453	4.37676	5.83056	0.253309	0.560985	-0.100547	-0.012692	0.222591	1.45379	darkviolet	0.156893	0.561728	0.25049	0.349417	-0.64775	0.00666419	-0.407046	0.117637	-0.256942	0.336724	0.888669	4.21511e-06
A_33_P3210379	ENSG00000161055	ENST00000292641	secretoglobin family 3A member 1	protein_coding	protein_coding	SCGB3A1	15.6242	14.4439	14.7676	15.4778	14.6953	14.455	15.2642	14.5034	15.0407	14.6638	14.3254	14.5738	15.5437	15.5972	15.5467	14.6933	15.0341	15.1227	14.5752	14.8838	14.8523	14.4496	15.5705	15.12	0.0886009	-0.458919	-0.150277	-0.181821	-0.584503	-0.450456	indianred4	-0.431455	0.0951836	-0.375735	0.151513	-0.323875	0.221052	-0.469668	0.0664223	0.327176	0.216109	0.266519	0.318377
A_23_P110851			telomerase reverse transcriptase			TERT	8.56035	9.07016	8.45187	8.21304	9.4143	9.4387	8.41169	8.17875	8.4056	8.26302	8.37641	8.11559	8.79342	9.11014	7.49283	7.2073	8.81526	8.33245	9.4265	8.29522	8.33431	8.246	8.95178	7.35006	-0.482804	0.611242	-0.520038	-0.480947	-0.569255	-1.60172	brown4	-0.470679	0.0657604	-0.500979	0.0480711	0.64775	0.00666419	0.156556	0.562578	0.0634452	0.815428	-0.594857	0.0150739
A_21_P0014351	ENSG00000234494	ENST00000451140	SP2 antisense RNA 1	lncRNA	lncRNA	SP2-AS1	8.9944	9.53199	9.35532	9.34714	8.71188	9.30777	9.18201	9.47694	9.49754	9.32059	9.76805	9.56653	7.64397	8.04012	7.45005	7.80796	9.26319	9.35123	9.00983	9.32947	9.40906	9.66729	7.84204	7.629	0.0880327	-0.253368	0.0662771	0.14587	0.404098	-0.213039	indianred4	0.431455	0.0951836	0.25049	0.349417	0.64775	0.00666419	0.751469	0.000790004	0.107067	0.69309	-0.823307	8.91184e-05
A_23_P103070	ENSG00000128245	ENST00000397492	tyrosine 3-monooxygenase/tryptophan 5-monooxygenase activation protein eta	protein_coding	protein_coding	YWHAH	11.8767	12.1597	12.5099	12.1024	12.5451	12.7321	11.7226	11.7355	11.9956	11.8905	12.4339	12.4104	13.3683	13.0715	12.6342	13.3057	12.0182	12.3061	12.6386	11.729	11.943	12.4222	13.2199	12.97	0.287923	0.620366	-0.289178	-0.075179	0.403945	-0.249885	grey60	-0.274563	0.303426	-0.187867	0.485956	-0.582975	0.0177812	-0.720158	0.00165383	-0.345163	0.19042	0.590547	0.0160158
A_21_P0014228	ENSG00000283486	ENST00000637556	family with sequence similarity 95 member C	protein_coding	nonsense_mediated_decay	FAM95C	7.9299	7.42548	7.00281	7.36441	7.53843	7.35121	7.04371	6.75489	6.56272	7.45674	6.54689	7.1718	8.01629	7.70239	5.7151	5.937	7.67769	7.18361	7.44482	6.8993	7.00973	6.85935	7.85934	5.82605	-0.494081	-0.232869	-0.778394	-0.667963	-0.818344	-2.03329	magenta4	-0.706018	0.00223956	-0.688847	0.00316597	0.64775	0.00666419	0.0313112	0.908356	0.341082	0.196065	-0.619766	0.0104444
A_33_P3271105	ENSG00000090621	ENST00000372858	poly(A) binding protein cytoplasmic 4	protein_coding	protein_coding	PABPC4	7.04917	6.6434	5.91886	6.8392	6.4823	6.71102	5.91438	6.24911	5.66533	6.85759	6.17991	6.45275	5.8986	6.05256	7.1743	6.13089	6.84628	6.37903	6.59666	6.08175	6.26146	6.31633	5.97558	6.65259	-0.467254	-0.249624	-0.764539	-0.584824	-0.529955	0.677013	thistle	-0.0392232	0.885326	0.0313112	0.908356	-0.194325	0.470807	0.156556	0.562578	0.417684	0.10744	0.180591	0.503302
A_33_P3321417	ENSG00000178028	ENST00000361745	DNA methyltransferase 1 associated protein 1	protein_coding	protein_coding	DMAP1	9.45044	9.38775	8.77097	9.026	9.21166	9.24377	8.34554	8.85087	8.23392	9.13999	8.44553	9.19733	8.31762	8.18928	8.63055	8.33455	9.41909	8.89849	9.22771	8.59821	8.68695	8.82143	8.25345	8.48255	-0.520604	-0.191379	-0.820886	-0.732138	-0.597661	0.229098	darkolivegreen	-0.0392232	0.885326	-0.0313112	0.908356	0.38865	0.136826	0.594913	0.015062	0.446888	0.0826684	-0.352465	0.180588
A_23_P117782	ENSG00000166173	ENST00000299213	La ribonucleoprotein 6, translational regulator	protein_coding	protein_coding	LARP6	10.4401	11.0024	10.9001	11.1693	11.0367	10.9685	12.2252	12.3993	11.8039	11.2299	11.3497	11.3521	11.3776	11.5139	13.4396	13.4542	10.7213	11.0347	11.0026	12.3123	11.5169	11.3509	11.4457	13.4469	0.31348	0.281341	1.59101	0.795639	0.62963	2.00112	darkviolet	0.156893	0.561728	0.25049	0.349417	-0.64775	0.00666419	-0.563602	0.0229882	-0.397885	0.126943	0.786866	0.000298514
A_23_P129058	ENSG00000138592	ENST00000396444	ubiquitin specific peptidase 8	protein_coding	protein_coding	USP8	9.93553	10.37	10.3997	9.78433	10.0249	10.1221	10.0347	10.2283	9.76212	10.0059	10.5776	10.3443	11.2918	11.096	10.8381	11.4949	10.1528	10.092	10.0735	10.1315	9.884	10.461	11.1939	11.1665	-0.0607498	-0.0792799	-0.0212563	-0.268765	0.308198	-0.0273799	indianred4	-0.392232	0.132932	-0.25049	0.349417	-0.64775	0.00666419	-0.751469	0.000790004	-0.326994	0.21638	0.697806	0.00265036
A_21_P0012031	ENSG00000237220	ENST00000416350		lncRNA	lncRNA		3.38368	4.53137	4.3174	4.32192	4.55074	4.50382	4.45737	4.30148	4.16489	4.61286	4.78789	4.35974	4.52942	4.11112	5.25679	5.57931	3.95753	4.31966	4.52728	4.37943	4.38888	4.57382	4.32027	5.41805	0.362132	0.569749	0.421901	0.43135	0.616289	1.09778	darkviolet	0.235339	0.380262	0.313112	0.237666	-0.64775	0.00666419	-0.281801	0.290334	-0.63575	0.00812209	0.724673	0.00149565
A_23_P372308	ENSG00000182175	ENST00000329082	repulsive guidance molecule BMP co-receptor a	protein_coding	protein_coding	RGMA	5.2131	5.36959	4.64565	5.21431	4.87958	4.7108	5.07547	5.20701	4.83604	5.76735	4.92629	5.62113	5.97298	5.95927	4.87344	4.66177	5.29134	4.92998	4.79519	5.14124	5.3017	5.27371	5.96612	4.7676	-0.361364	-0.496158	-0.150105	0.0103526	-0.017635	-1.19852	honeydew1	-0.588348	0.0165138	-0.594913	0.015062	0.38865	0.136826	-0.125245	0.643961	-0.0142224	0.958308	-0.22521	0.401684
A_21_P0003586			TBC1 domain family member 19			TBC1D19	4.45737	5.81858	5.61654	5.53332	5.75405	5.60084	5.51274	5.76072	5.37068	5.92777	5.82177	5.87958	5.54689	5.44811	7.25709	7.6974	5.13797	5.57493	5.67744	5.63673	5.64923	5.85067	5.4975	7.47725	0.43696	0.539469	0.498751	0.511254	0.7127	1.97975	darkviolet	0.353009	0.179869	0.407046	0.117637	-0.64775	0.00666419	-0.187867	0.485956	-0.522785	0.037733	0.83618	5.44177e-05
A_33_P3404221							7.88846	7.72387	7.68595	7.76508	7.65463	7.74567	7.25915	7.63843	7.06154	7.96416	8.02297	8.30513	6.37667	6.49735	7.12509	7.49423	7.80617	7.72551	7.70015	7.44879	7.51285	8.16405	6.43701	7.30966	-0.08065	-0.106011	-0.357371	-0.293316	0.357889	0.872651	honeydew1	0.313786	0.236604	0.25049	0.349417	0.453425	0.0777414	0.657536	0.00563667	0.253244	0.343966	-0.335744	0.203611
A_33_P3413671	ENSG00000143322	ENST00000502732	ABL proto-oncogene 2, non-receptor tyrosine kinase	protein_coding	protein_coding	ABL2	9.81072	10.3137	9.73407	10.4846	10.5933	10.7224	9.54867	9.58329	9.03596	9.4195	9.72999	9.77695	7.73534	8.82048	10.9704	9.77409	10.0622	10.1093	10.6579	9.56598	9.22773	9.75347	8.27791	10.3723	0.0471462	0.595669	-0.496213	-0.834463	-0.308723	2.09436	saddlebrown	0.235339	0.380262	0.25049	0.349417	-0.38865	0.136826	0.187867	0.485956	0.0701315	0.79634	0.179152	0.506765
A_33_P3214665	ENSG00000078018	ENST00000682079	microtubule associated protein 2	protein_coding	protein_coding	MAP2	4.79441	6.29059	6.24911	6.68321	5.24436	5.3772	6.13763	6.839	6.25384	5.69522	6.32586	6.30435	9.9858	10.4473	9.81513	10.6241	5.5425	6.46616	5.31078	6.48832	5.97453	6.31511	10.2166	10.2196	0.923661	-0.231718	0.945817	0.432034	0.772607	0.00306632	indianred4	-0.235339	0.380262	-0.125245	0.643961	-0.64775	0.00666419	-0.751469	0.000790004	-0.397128	0.127733	0.763945	0.000571209
A_23_P71530	ENSG00000164761	ENST00000297350	TNF receptor superfamily member 11b	protein_coding	protein_coding	TNFRSF11B	6.2064	6.8115	5.46585	5.32968	5.15197	5.13799	5.15912	5.28935	5.33012	5.58911	5.6587	5.80791	8.92373	9.18991	10.7143	11.1824	6.50895	5.39777	5.14498	5.22424	5.45962	5.73331	9.05682	10.9483	-1.11118	-1.36397	-1.28471	-1.04933	-0.77564	1.89149	darkviolet	-0.784465	0.00032065	-0.500979	0.0480711	-0.64775	0.00666419	-0.751469	0.000790004	-0.144836	0.592522	0.899513	2.11915e-06
A_23_P250102	ENSG00000144712	ENST00000295989	cullin associated and neddylation dissociated 2 (putative)	protein_coding	protein_coding	CAND2	4.55841	5.38693	4.37503	4.65104	5.91438	5.94324	4.39659	4.30148	4.45532	4.71595	4.2969	4.07413	8.79796	9.32143	10.6965	10.7327	4.97267	4.51304	5.92881	4.34904	4.58563	4.18552	9.0597	10.7146	-0.459637	0.95614	-0.623634	-0.387038	-0.787157	1.6549	darkviolet	-0.549125	0.0275906	-0.313112	0.237666	-0.64775	0.00666419	-0.751469	0.000790004	-0.243085	0.364312	0.895532	2.75149e-06
A_23_P375372	ENSG00000171560	ENST00000651975	fibrinogen alpha chain	protein_coding	protein_coding	FGA	8.04883	7.59187	8.28685	7.89472	5.34762	4.84548	5.47674	6.20365	7.22882	7.26635	5.61194	5.8914	4.00841	4.66888	4.32192	4.32192	7.82035	8.09078	5.09655	5.8402	7.24758	5.75167	4.33864	4.32192	0.270435	-2.7238	-1.98015	-0.572768	-2.06868	-0.0167285	indianred4	0.11767	0.66428	0.0313343	0.908289	0.648886	0.00653784	0.752022	0.000779032	0.427056	0.0989857	-0.595992	0.0148332
A_24_P324314	ENSG00000182534	ENST00000375036	matrix remodeling associated 7	protein_coding	protein_coding	MXRA7	10.011	9.68994	8.67838	9.10456	9.56748	9.61016	7.81618	8.78249	8.09498	9.10803	8.75885	8.92175	9.04192	8.95701	12.2075	11.7491	9.85049	8.89147	9.58882	8.29933	8.60151	8.8403	8.99946	11.9783	-0.959018	-0.261667	-1.55115	-1.24898	-1.01019	2.97886	darkviolet	-0.470679	0.0657604	-0.25049	0.349417	-0.64775	0.00666419	-0.375735	0.151513	0.108139	0.690159	0.871332	1.1067e-05
A_23_P108673	ENSG00000115363	ENST00000233712	eva-1 homolog A, regulator of programmed cell death	protein_coding	protein_coding	EVA1A	9.04514	9.84254	9.18157	9.30191	7.16343	7.45883	7.36323	7.90661	8.32053	8.27171	9.11358	8.79522	10.6833	10.8245	10.0907	10.5129	9.44384	9.24174	7.31113	7.63492	8.29612	8.9544	10.7539	10.3018	-0.202104	-2.13272	-1.80892	-1.14773	-0.489445	-0.452115	indianred4	-0.666795	0.00478488	-0.532291	0.0337934	-0.64775	0.00666419	-0.751469	0.000790004	-0.0628519	0.817127	0.546364	0.0285432
A_23_P141180	ENSG00000175662	ENST00000581396	target of myb1 like 2 membrane trafficking protein	protein_coding	protein_coding	TOM1L2	12.5203	12.3156	11.6684	11.5546	12.4182	12.437	12.1702	11.8166	11.8158	11.8706	11.1343	11.3972	13.2259	13.1102	13.0825	12.8922	12.4179	11.6115	12.4276	11.9934	11.8432	11.2658	13.168	12.9873	-0.806379	0.00971523	-0.424501	-0.574762	-1.15216	-0.180666	indianred4	-0.706018	0.00223956	-0.563602	0.0229882	-0.64775	0.00666419	-0.751469	0.000790004	0.055019	0.839623	0.636584	0.00801329
A_21_P0005768	ENSG00000253433	ENST00000519500	non-protein coding RNA 250	lncRNA	lncRNA		4.96433	6.46301	6.87996	6.31741	6.10983	6.23541	7.00913	7.34152	6.63049	6.89973	6.69392	6.92481	5.15355	4.96578	4.53137	4.73808	5.71367	6.59869	6.17262	7.17532	6.76511	6.80937	5.05966	4.63473	0.885015	0.458948	1.46165	1.05144	1.09569	-0.424934	indianred4	0.666795	0.00478488	0.407046	0.117637	0.64775	0.00666419	0.688847	0.00316597	-0.259291	0.332168	-0.75755	0.00067608
A_21_P0010633	ENSG00000224081	ENST00000634339	SLC44A3 antisense RNA 1	transcribed_processed_pseudogene	processed_transcript	SLC44A3-AS1	6.95746	7.47066	6.07748	5.98584	6.47066	6.40034	6.40034	6.92518	6.48079	6.96	6.14529	6.53673	6.35094	6.46709	5.46454	5.89709	7.21406	6.03166	6.4355	6.66276	6.72039	6.34101	6.40901	5.68081	-1.1824	-0.778561	-0.551298	-0.493666	-0.873049	-0.728202	darkviolet	-0.274865	0.302873	-0.344677	0.191087	0.648886	0.00653784	0.501348	0.0478804	0.32309	0.222238	-0.633655	0.00840065
A_23_P167595	ENSG00000119048	ENST00000265339	ubiquitin conjugating enzyme E2 B	protein_coding	protein_coding	UBE2B	8.08614	8.80967	9.10869	9.25326	8.99594	9.1999	8.38418	8.79213	8.38316	8.407	9.48903	9.45661	9.20365	9.32745	8.06154	8.76093	8.4479	9.18097	9.09792	8.58815	8.39508	9.47282	9.26555	8.41123	0.733071	0.650021	0.140251	-0.0528187	1.02492	-0.854317	darkorange	0.0392232	0.885326	-0.0626224	0.817784	0.453425	0.0777414	0.0313112	0.908356	-0.449734	0.0804969	-0.271773	0.308564
A_23_P33914	ENSG00000198088	ENST00000372466	nucleoporin 62 C-terminal like	protein_coding	protein_coding	NUP62CL	9.43769	10.0805	10.2025	9.91872	8.17266	8.48658	10.9558	11.2187	11.2211	10.7659	10.4699	10.4265	9.83807	9.9281	7.01472	7.82992	9.75911	10.0606	8.32962	11.0873	10.9935	10.4482	9.88309	7.42232	0.301489	-1.42948	1.32815	1.23439	0.689073	-2.46077	lightblue4	0.392232	0.132932	0.187867	0.485956	0.64775	0.00666419	0.532291	0.0337934	-0.0304466	0.910877	-0.777351	0.000394336
A_33_P3413989	ENSG00000149131	ENST00000676670	serpin family G member 1	protein_coding	protein_coding	SERPING1	4.05255	4.72451	5.25148	5.08613	5.1267	5.29232	4.6671	5.01401	5.00842	4.85953	5.25325	4.9701	5.03754	5.66533	6.02583	5.34762	4.38853	5.1688	5.20951	4.84056	4.93397	5.11167	5.35144	5.68672	0.780273	0.820977	0.452028	0.545445	0.723145	0.335286	grey60	0.156893	0.561728	0.219179	0.414737	-0.64775	0.00666419	-0.594913	0.015062	-0.667595	0.00471638	0.609427	0.0122056
A_33_P3242793	ENSG00000233217	ENST00000435735	maestro heat like repeat family member 3, pseudogene	transcribed_unitary_pseudogene	transcribed_unitary_pseudogene	MROH3P	4.55841	5.98868	5.93737	6.29059	5.29806	5.51963	6.96109	7.09358	6.57151	6.5326	6.67573	6.89064	5.15355	5.09011	5.36303	5.48482	5.27355	6.11398	5.40884	7.02733	6.55206	6.78319	5.12183	5.42393	0.840435	0.135298	1.75379	1.27851	1.50964	0.3021	lightblue4	0.666795	0.00478488	0.594913	0.015062	0.5182	0.0397527	0.563602	0.0229882	-0.427702	0.0984208	-0.424329	0.101395
A_33_P3351175	ENSG00000165238	ENST00000427277	WNK lysine deficient protein kinase 2	protein_coding	protein_coding	WNK2	8.09918	8.06895	8.97271	8.95219	9.24057	9.56748	9.05057	8.80075	9.49217	9.02747	9.23452	9.29315	11.5855	11.4427	10.3635	10.3075	8.08406	8.96245	9.40402	8.92566	9.25982	9.26383	11.5141	10.3355	0.878389	1.31996	0.841595	1.17576	1.17977	-1.17863	grey60	0	1	0	1	-0.64775	0.00666419	-0.751469	0.000790004	-0.439647	0.088384	0.530712	0.0344248
A_23_P79518	ENSG00000125538	ENST00000263341	interleukin 1 beta	protein_coding	protein_coding	IL1B	8.86345	9.13199	13.0473	13.3038	7.34564	7.26876	15.6454	15.721	15.6285	14.676	13.67	13.8737	5.71868	5.62788	7.78348	7.61653	8.99772	13.1756	7.3072	15.6832	15.1523	13.7718	5.67328	7.70001	4.17784	-1.69052	6.68548	6.15453	4.77411	2.02672	lightblue4	0.627572	0.00925272	0.500979	0.0480711	0.38865	0.136826	0.626224	0.00945035	-0.081904	0.762997	-0.515885	0.040803
A_23_P11685	ENSG00000116711	ENST00000367466	phospholipase A2 group IVA	protein_coding	protein_coding	PLA2G4A	8.3684	9.49841	10.7164	10.4255	5.84676	6.08956	10.8333	11.565	11.6577	11.1407	11.0043	10.7286	10.0628	10.2601	8.19109	8.95639	8.93341	10.5709	5.96816	11.1991	11.3992	10.8664	10.1615	8.57374	1.63751	-2.96525	2.26573	2.46579	1.93303	-1.58771	navajowhite1	0.470679	0.0657604	0.281801	0.290334	0.38865	0.136826	0.344423	0.191435	-0.196957	0.4647	-0.308963	0.244275
A_23_P105465	ENSG00000174600	ENST00000312143	chemerin chemokine-like receptor 1	protein_coding	protein_coding	CMKLR1	4.64385	3.9248	3.81697	5.00562	3.99999	3.9248	4.25973	5.61654	4.16489	4.85953	4.53332	4.48783	4.52942	4.11112	4.37937	4.20211	4.28432	4.41129	3.96239	4.93814	4.51221	4.51057	4.32027	4.29074	0.12697	-0.321931	0.653816	0.227888	0.226253	-0.0295322	lightblue4	0.098166	0.717586	0.0783357	0.773065	0.064775	0.811624	0.0626685	0.817652	0.145315	0.591287	-0.141718	0.600595
A_33_P3355708	ENSG00000274126	ENST00000630349	chromosome 14 open reading frame 180	protein_coding	protein_coding	C14orf180	7.29318	5.25148	5.19044	5.00562	5.18611	5.48582	4.84861	5.15608	5.26561	5.14465	5.56795	5.42521	5.21553	5.21188	4.79603	5.15101	6.27233	5.09803	5.33597	5.00235	5.20513	5.49658	5.2137	4.97352	-1.1743	-0.936364	-1.26998	-1.0672	-0.775749	-0.240184	yellow	-0.313786	0.236604	-0.375735	0.151513	0.453425	0.0777414	0.281801	0.290334	0.935669	1.03037e-07	-0.25357	0.343324
A_24_P68415	ENSG00000124459	ENST00000269973	zinc finger protein 45	protein_coding	protein_coding	ZNF45	3.90387	5.30833	5.65999	5.24198	6.10983	6.09605	5.65999	4.96578	5.5517	5.07011	4.85953	6.53673	6.01471	6.00913	5.89481	5.50779	4.6061	5.45098	6.10294	5.31288	5.31091	5.69813	6.01192	5.7013	0.844884	1.49684	0.706784	0.704809	1.09203	-0.310618	yellow	0.0785328	0.772508	0.0626685	0.817652	-0.0648886	0.811299	-0.282008	0.289964	-0.701749	0.00244615	0.206221	0.443518
A_21_P0008585	ENSG00000260232	ENST00000661343		lncRNA	lncRNA	PWRN4	3.66176	4.13184	4.3174	4.27378	4.4115	4.11112	4.18981	4.01121	4.02513	4.07145	4.33984	6.61241	4.33091	4.2992	6.06002	4.06608	3.8968	4.29559	4.26131	4.10051	4.04829	5.47612	4.31505	5.06305	0.398791	0.364509	0.203711	0.151485	1.57932	0.747995	pink4	0.11767	0.66428	0.125245	0.643961	-0.064775	0.811624	-0.219179	0.414737	-0.28261	0.288892	0.304832	0.250966
A_33_P3311493	ENSG00000236333	ENST00000426250	TRHDE antisense RNA 1	lncRNA	lncRNA	TRHDE-AS1	3.7279	4.0389	3.91885	3.66532	4.1548	4.11112	3.9248	4.11633	4.3174	4.13184	4.23839	4.52159	5.41045	4.80251	7.46454	7.93037	3.8834	3.79208	4.13296	4.02056	4.22462	4.37999	5.10648	7.69746	-0.0913212	0.24956	0.13716	0.341218	0.496588	2.59098	darkviolet	-0.156893	0.561728	0	1	-0.64775	0.00666419	-0.751469	0.000790004	-0.260474	0.329888	0.969775	5.70462e-10
A_24_P21056	ENSG00000106443	ENST00000634607	PHD finger protein 14	protein_coding	protein_coding	PHF14	11.9804	12.3019	12.1252	11.7268	11.5298	11.3041	11.8971	12.0773	11.9839	12.0606	12.1126	12.1134	13.1296	12.7053	11.1759	11.3529	12.1411	11.926	11.4169	11.9872	12.0222	12.113	12.9174	11.2644	-0.215128	-0.724193	-0.153918	-0.11891	-0.0281317	-1.65305	magenta4	-0.549125	0.0275906	-0.563602	0.0229882	0.582975	0.0177812	-0.0313112	0.908356	-0.0368909	0.892107	-0.415525	0.109457
A_21_P0006180			uncharacterized LOC107987095			LOC107987095	5.96361	6.83091	7.61494	7.3592	6.99329	6.78831	7.28685	7.39981	7.1718	7.49285	7.81698	7.74368	6.36523	6.35259	6.68847	6.98406	6.39726	7.48707	6.8908	7.34333	7.33233	7.78033	6.35891	6.83626	1.08981	0.493537	0.946066	0.935065	1.38307	0.477354	lightblue4	0.745241	0.000922537	0.688847	0.00316597	0.582975	0.0177812	0.563602	0.0229882	-0.497719	0.0497816	-0.313948	0.236348
A_23_P129829	ENSG00000172057	ENST00000579695	ORMDL sphingolipid biosynthesis regulator 3	protein_coding	protein_coding	ORMDL3	14.5814	13.7032	14.3317	14.7758	13.7085	13.6061	14.1262	13.649	14.1577	13.9585	13.3673	13.622	13.8349	13.8171	15.1037	14.7583	14.1423	14.5538	13.6573	13.8876	14.0581	13.4947	13.826	14.931	0.411451	-0.485032	-0.254708	-0.0842582	-0.647685	1.105	darkorange	-0.11767	0.66428	0.0313112	0.908356	-0.582975	0.0177812	-0.344423	0.191435	0.25035	0.349694	0.623147	0.00991424
A_21_P0005010	ENSG00000228412	ENST00000653002	lncRNA bladder and prostate cancer suppressor, hnRNPK interacting	lncRNA	lncRNA	LNC-LBCS	3.77806	5.04439	4.91138	4.97441	5.24436	5.53332	5.1059	5.27612	5.46454	4.71595	6.00913	5.32755	5.15355	5.29576	4.43462	4.95855	4.41122	4.9429	5.38884	5.19101	5.09025	5.66834	5.22465	4.69658	0.531672	0.977618	0.779786	0.679023	1.25711	-0.528073	darkorange	0.274563	0.303426	0.156556	0.562578	0.5182	0.0397527	0.187867	0.485956	-0.679545	0.00378395	-0.279701	0.294096
A_23_P156025	ENSG00000170561	ENST00000382611	iroquois homeobox 2	protein_coding	protein_coding	IRX2	3.57363	4.38801	4.20944	4.02513	4.5058	4.26208	4.30148	4.30148	4.0768	4.25973	4.6257	4.18734	11.2444	11.3038	11.0094	11.7119	3.98082	4.11728	4.38394	4.30148	4.16827	4.40652	11.2741	11.3606	0.136466	0.403125	0.320668	0.18745	0.425702	0.0865521	indianred4	-0.314131	0.236061	-0.188006	0.485629	-0.648886	0.00653784	-0.752022	0.000779032	-0.294696	0.267861	0.812179	0.000132421
A_21_P0012591	ENSG00000249956	ENST00000514441	UDP glucuronosyltransferase family 2 member B11	processed_pseudogene	processed_pseudogene	UGT2B24P	7.53527	7.7026	8.35549	7.62776	9.98829	9.91616	7.97549	7.24258	8.13113	7.29304	8.48627	7.60478	8.02851	7.82843	7.83743	7.33455	7.61894	7.99162	9.95222	7.60903	7.71209	8.04553	7.92847	7.58599	0.372685	2.33328	-0.00990631	0.0931465	0.426587	-0.342481	darkmagenta	0.196116	0.466647	0.125245	0.643961	0.2591	0.332538	0.0939336	0.729326	-0.144017	0.594638	-0.167417	0.535427
A_33_P3330264	ENSG00000163739	ENST00000395761	C-X-C motif chemokine ligand 1	protein_coding	protein_coding	CXCL1	12.7012	11.9193	15.1605	15.1561	10.3949	9.51422	15.3823	15.5331	15.3333	15.7909	14.5838	15.0165	7.60247	6.96289	6.55098	6.5377	12.3103	15.1583	9.95456	15.4577	15.5621	14.8002	7.28268	6.54434	2.84804	-2.3557	3.14748	3.25186	2.48991	-0.738337	lightblue4	0.627572	0.00925272	0.375735	0.151513	0.64775	0.00666419	0.751469	0.000790004	0.114841	0.671924	-0.763871	0.000572343
A_23_P154199	ENSG00000115685	ENST00000438799	protein phosphatase 1 regulatory subunit 7	protein_coding	protein_coding	PPP1R7	13.8314	13.6088	13.4425	13.1922	13.3145	13.1114	13.12	13.3874	13.1636	13.2956	13.2879	13.3205	14.5781	14.2893	14.0338	13.8263	13.7201	13.3174	13.213	13.2537	13.2296	13.3042	14.4337	13.93	-0.40274	-0.507129	-0.466379	-0.490523	-0.415897	-0.50371	honeydew1	-0.784465	0.00032065	-0.657536	0.00563667	-0.64775	0.00666419	-0.720158	0.00165383	0.0751397	0.782111	0.519664	0.0390992
A_32_P118250	ENSG00000215256	ENST00000656462	DHRS4 antisense RNA 1	lncRNA	lncRNA	DHRS4-AS1	6.48784	7.68628	7.84666	6.90049	7.03377	7.33343	7.08115	7.50208	7.47117	7.43006	7.42154	7.2972	6.38801	6.05256	5.95274	6.85292	7.08706	7.37358	7.1836	7.29162	7.45061	7.35937	6.22029	6.40283	0.286517	0.0965404	0.204558	0.363553	0.27231	0.182538	indianred4	0.431455	0.0951836	0.313112	0.237666	0.64775	0.00666419	0.720158	0.00165383	-0.19004	0.480833	-0.600386	0.0139296
A_21_P0000682	ENSG00000230124	ENST00000642319	LHX4 antisense RNA 1	protein_coding	protein_coding	ACBD6	8.39393	8.63379	9.01079	9.04179	8.90727	8.3121	9.26294	8.68705	8.74252	8.63572	9.667	9.53433	8.15165	8.25089	9.10509	9.35848	8.51386	9.02629	8.60968	8.97499	8.68912	9.60067	8.20127	9.23178	0.512431	0.0958264	0.461135	0.175261	1.08681	1.03051	brown4	0.706018	0.00223956	0.688847	0.00316597	-0.323875	0.221052	0.156556	0.562578	-0.260304	0.330215	0.16395	0.544028
A_23_P82975	ENSG00000132549	ENST00000496144	vacuolar protein sorting 13 homolog B	protein_coding	nonsense_mediated_decay	VPS13B	4.00841	5.38693	6.17305	5.63888	6.87075	6.40034	5.82257	5.60084	5.35424	5.59572	5.52012	6.13699	6.47421	6.26854	5.55362	5.6013	4.69767	5.90597	6.63555	5.7117	5.47498	5.82856	6.37137	5.57746	1.20829	1.93787	1.01403	0.777307	1.13088	-0.793912	yellow	0.0784465	0.772752	0.0626224	0.817784	0.2591	0.332538	-0.219179	0.414737	-0.748812	0.000844502	0.00402537	0.988196
A_33_P3362048	ENSG00000176974	ENST00000395682	serine hydroxymethyltransferase 1	protein_coding	retained_intron	SHMT1	5.88874	6.5708	6.30834	6.82853	6.86302	7.9155	6.65239	6.32979	6.62159	6.74399	6.75112	6.71209	6.47421	6.4823	6.44992	6.45943	6.22977	6.56843	7.38926	6.49109	6.68279	6.73161	6.47826	6.45467	0.338663	1.15949	0.261323	0.453021	0.501838	-0.0235814	coral3	0.549125	0.0275906	0.375735	0.151513	0.38865	0.136826	0.375735	0.151513	-0.415232	0.109733	-0.146984	0.586986
A_24_P928052	ENSG00000099250	ENST00000265371	neuropilin 1	protein_coding	protein_coding	NRP1	12.7112	13.1759	13.1531	12.7226	11.7429	11.5528	12.1567	12.2124	12.4073	12.2082	13.2304	12.9702	14.3272	14.0068	13.1075	13.7583	12.9435	12.9379	11.6478	12.1846	12.3077	13.1003	14.167	13.4329	-0.00567722	-1.2957	-0.758996	-0.635803	0.156747	-0.734123	honeydew1	-0.588348	0.0165138	-0.500979	0.0480711	-0.5182	0.0397527	-0.657536	0.00563667	-0.130205	0.630781	0.421157	0.10425
A_21_P0011876	ENSG00000237732	ENST00000424010	cancer/testis associated transcript 75	transcribed_unprocessed_pseudogene	processed_transcript	CT75	5.6339	6.68102	6.38424	6.42731	5.42206	5.5812	6.00211	6.35094	6.9224	6.30748	6.07748	6.07347	5.47876	5.68211	6.90914	7.36057	6.15746	6.40578	5.50163	6.17652	6.61494	6.07547	5.58044	7.13486	0.248318	-0.65583	0.0190646	0.457482	-0.0819833	1.55442	brown4	0.235339	0.380262	0.313112	0.237666	-0.582975	0.0177812	-0.0939336	0.729326	-0.253421	0.343618	0.485334	0.0566946
A_19_P00319876	ENSG00000259692	ENST00000560054		lncRNA	lncRNA		6.43332	7.19691	6.97082	6.44035	7.042	6.54689	7.16679	6.67595	6.74546	6.38801	7.18921	6.98192	4.6348	4.37937	4.37937	4.45532	6.81511	6.70559	6.79445	6.92137	6.56674	7.08556	4.50708	4.41734	-0.10953	-0.0206691	0.106257	-0.248377	0.270449	-0.0897425	indianred4	0.353009	0.179869	0.203673	0.449296	0.64775	0.00666419	0.752022	0.000779032	0.131719	0.626779	-0.800724	0.000193991
A_23_P415411	ENSG00000276966	ENST00000615164	H4 clustered histone 5	protein_coding	protein_coding	H4C5	12.8723	13.2824	13.8422	14.2844	14.1013	14.1616	13.9943	13.7514	13.8682	13.4069	12.9196	13.8815	13.0579	13.745	13.369	13.0437	13.0773	14.0633	14.1314	13.8728	13.6376	13.4005	13.4015	13.2063	0.985937	1.0541	0.795493	0.560235	0.323172	-0.195146	midnightblue	0.627572	0.00925272	0.500979	0.0480711	0.5182	0.0397527	0.407046	0.117637	-0.368154	0.160612	-0.335321	0.204216
A_33_P3639068	ENSG00000151892	ENST00000355422	GDNF family receptor alpha 1	protein_coding	protein_coding	GFRA1	5.00562	5.60177	5.53381	5.55554	6.26033	5.88187	5.51274	5.20701	5.5343	5.25384	5.44811	5.60455	6.8396	6.79644	12.8972	13.1655	5.30369	5.54468	6.0711	5.35987	5.39407	5.52633	6.81802	13.0314	0.240985	0.76741	0.05618	0.090378	0.222638	6.21334	darkviolet	-0.274563	0.303426	-0.0939336	0.729326	-0.64775	0.00666419	-0.751469	0.000790004	-0.226665	0.398567	0.993774	9.56362e-15
A_23_P166910	ENSG00000138246	ENST00000260818	DnaJ heat shock protein family (Hsp40) member C13	protein_coding	protein_coding	DNAJC13	10.8254	11.3702	11.5986	10.8396	11.1042	11.2562	11.1489	10.6849	11.3321	11.0421	11.3639	11.0033	12.0629	11.9112	10.9594	12.0099	11.0978	11.2191	11.1802	10.9169	11.1871	11.1836	11.987	11.4846	0.121305	0.0823883	-0.180955	0.0893074	0.0857904	-0.502382	honeydew1	-0.392232	0.132932	-0.313112	0.237666	-0.12955	0.632516	-0.469668	0.0664223	-0.356229	0.175653	0.333198	0.207274
A_23_P111701	ENSG00000127920	ENST00000248564	G protein subunit gamma 11	protein_coding	protein_coding	GNG11	3.67616	3.65696	3.87231	3.82373	4.07416	4.13591	3.4974	3.5367	3.684	3.68226	3.89613	3.87411	7.20796	7.49534	11.7622	11.7761	3.66656	3.84802	4.10504	3.51705	3.68313	3.88512	7.35165	11.7691	0.181465	0.43848	-0.149507	0.0165703	0.218563	4.41749	darkviolet	-0.156893	0.561728	0	1	-0.64775	0.00666419	-0.751469	0.000790004	-0.220921	0.410944	0.977349	7.72706e-11
A_23_P41204			family with sequence similarity 131 member A			FAM131A	9.35452	8.23646	8.02063	8.78126	7.89472	8.38748	8.32327	9.05951	8.20059	9.39948	8.52552	8.82541	8.13137	8.26356	9.02393	8.32741	8.79549	8.40094	8.1411	8.69139	8.80003	8.67546	8.19747	8.67567	-0.394549	-0.654393	-0.104104	0.00454136	-0.12003	0.478201	thistle	0.11767	0.66428	0.156556	0.562578	-0.12955	0.632516	0.125245	0.643961	0.482459	0.0583954	0.0153212	0.95509
A_23_P100499	ENSG00000285952	ENST00000649556	rogdi atypical leucine zipper	lncRNA	lncRNA		9.41356	8.56867	8.05443	8.42068	8.55453	8.71467	7.8952	8.3895	7.63049	8.94031	7.82197	8.49398	9.96011	9.75343	9.55848	9.18092	8.99111	8.23756	8.6346	8.14235	8.2854	8.15798	9.85677	9.3697	-0.753556	-0.356514	-0.848769	-0.705711	-0.833139	-0.487071	plum1	-0.706018	0.00223956	-0.594913	0.015062	-0.64775	0.00666419	-0.720158	0.00165383	0.192505	0.475054	0.540593	0.0306148
A_32_P147078	ENSG00000183023	ENST00000406785	solute carrier family 8 member A1	protein_coding	protein_coding	SLC8A1	8.50959	9.30407	8.85389	8.57442	9.10734	9.22844	8.20732	8.01254	8.11829	7.90914	9.37514	8.72606	5.01541	5.61654	6.52552	6.65999	8.90683	8.71415	9.16789	8.10993	8.01372	9.0506	5.31598	6.59276	-0.192673	0.261064	-0.7969	-0.893111	0.143772	1.27678	indianred4	0.274563	0.303426	0.219179	0.414737	0.64775	0.00666419	0.751469	0.000790004	0.190275	0.480282	-0.576532	0.0193991
A_23_P365614	ENSG00000232339	ENST00000454571	notch receptor 4	protein_coding	protein_coding	NOTCH4	4.90086	5.5343	5.29748	5.8719	5.46964	5.51963	5.61471	5.73216	5.63753	6.05155	6.04234	5.84392	7.6974	7.99965	8.67529	8.67706	5.21758	5.58469	5.49463	5.67343	5.84454	5.94313	7.84852	8.67618	0.367114	0.277055	0.455856	0.626957	0.72555	0.827653	darkviolet	-0.11767	0.66428	0.0313112	0.908356	-0.64775	0.00666419	-0.751469	0.000790004	-0.378235	0.148589	0.869336	1.22584e-05
A_23_P145529	ENSG00000135549	ENST00000615438	cAMP-dependent protein kinase inhibitor beta	protein_coding	protein_coding	PKIB	9.08746	10.4068	9.66239	8.92944	10.0015	10.2161	7.90933	8.55669	8.64476	8.60467	10.517	9.83368	12.3879	12.1108	10.675	11.7234	9.74713	9.29592	10.1088	8.23301	8.62471	10.1753	12.2494	11.1992	-0.451216	0.361676	-1.51413	-1.12242	0.428196	-1.05018	lightblue4	-0.549125	0.0275906	-0.438357	0.0894308	-0.64775	0.00666419	-0.751469	0.000790004	-0.254779	0.34095	0.545681	0.0287827
A_32_P98298	ENSG00000215097	ENST00000399571	dual specificity phosphatase 8	processed_pseudogene	processed_pseudogene		9.49298	8.76425	9.72765	9.54146	8.57317	8.45969	10.0925	9.89209	10.6619	9.79632	8.99223	9.04196	8.32776	8.01855	9.20427	8.15664	9.12861	9.63456	8.51643	9.99228	10.2291	9.01709	8.17315	8.68045	0.505943	-0.612184	0.863666	1.10048	-0.11152	0.507295	lightblue4	0.549125	0.0275906	0.438357	0.0894308	0.38865	0.136826	0.594913	0.015062	0.176763	0.512541	-0.418826	0.106384
A_21_P0004944	ENSG00000272189	ENST00000607749		lncRNA	lncRNA		7.0065	8.0036	7.95201	7.76508	7.61563	7.77623	6.69087	7.19506	7.18177	7.54424	8.61655	8.34041	7.94288	8.1333	5.36303	5.36959	7.50505	7.85855	7.69593	6.94297	7.36301	8.47848	8.03809	5.36631	0.353493	0.190875	-0.562086	-0.142047	0.973425	-2.67178	darkviolet	-0.156893	0.561728	-0.25049	0.349417	0.64775	0.00666419	0.187867	0.485956	-0.0871145	0.74836	-0.78477	0.000317758
A_33_P3395206							3.48379	4.72451	4.05527	4.4115	5.37395	4.7108	4.18981	4.37503	4.24792	4.38801	5.61194	4.14973	4.40726	4.45737	4.79603	4.52942	4.10415	4.23338	5.04237	4.28242	4.31796	4.88084	4.43231	4.66273	0.129234	0.938222	0.17827	0.213811	0.776688	0.230412	yellow	-0.0392232	0.885326	0.0626224	0.817784	-0.323875	0.221052	-0.281801	0.290334	-0.531583	0.0340754	0.144801	0.592612
A_23_P2322	ENSG00000231738	ENST00000532498	tetraspanin 19	protein_coding	protein_coding	TSPAN19	3.69695	5.09011	5.34096	4.97441	4.84548	4.53137	4.42205	4.82495	4.52159	4.85953	6.79968	5.03754	4.46759	4.56795	4.79603	4.5999	4.39353	5.15768	4.68843	4.6235	4.69056	5.91861	4.51777	4.69797	0.764155	0.294899	0.229975	0.297031	1.52508	0.180197	darkseagreen4	0.313786	0.236604	0.313112	0.237666	0.2591	0.332538	0.313112	0.237666	-0.457589	0.0747162	-0.150383	0.57827
A_21_P0000117	ENSG00000101871	ENST00000610939	midline 1	protein_coding	processed_transcript	MID1	4.79441	5.06877	5.39338	5.29461	5.37395	5.60084	5.29059	4.6671	5.28886	4.81217	5.30947	5.11504	5.57175	5.89178	5.97226	6.29634	4.93159	5.344	5.48739	4.97885	5.05051	5.21225	5.73176	6.1343	0.41241	0.555803	0.0472563	0.118925	0.280664	0.402535	grey60	-0.0784465	0.772752	0.0626224	0.817784	-0.64775	0.00666419	-0.720158	0.00165383	-0.403383	0.121299	0.792592	0.000250781
A_32_P176911	ENSG00000258512	ENST00000556973	long intergenic non-protein coding RNA 239	lncRNA	lncRNA	LINC00239	7.99294	8.666	7.60548	7.1575	7.13699	7.22942	8.0378	8.39714	8.58584	8.04456	7.60525	7.47091	10.4143	10.8576	6.26209	6.75342	8.32947	7.38149	7.1832	8.21747	8.3152	7.53808	10.6359	6.50776	-0.947979	-1.14627	-0.111998	-0.0142664	-0.79139	-4.12816	magenta4	-0.627572	0.00925272	-0.626224	0.00945035	0.64775	0.00666419	0	1	-0.0453082	0.867672	-0.310704	0.241488
A_33_P3272117	ENSG00000169696	ENST00000306729	ASPSCR1 tether for SLC2A4, UBX domain containing	protein_coding	protein_coding	ASPSCR1	10.9156	10.0152	9.46869	9.82868	10.3719	10.3744	9.52316	9.81848	9.08672	10.2208	8.76342	9.55749	11.4487	11.1405	11.9913	11.011	10.4654	9.64868	10.3732	9.67082	9.65374	9.16046	11.2946	11.5011	-0.816698	-0.0922288	-0.794559	-0.811646	-1.30493	0.206541	indianred4	-0.666795	0.00478488	-0.469668	0.0664223	-0.64775	0.00666419	-0.751469	0.000790004	0.140061	0.604904	0.707552	0.00216889
A_33_P3394380			A-kinase anchoring protein 5			AKAP5	6.72579	7.24258	5.91886	5.7151	7.56069	7.35121	5.42521	5.09011	5.35424	4.90688	5.3966	5.5517	5.38046	5.38693	5.64655	5.95492	6.98418	5.81698	7.45595	5.25766	5.13056	5.47415	5.3837	5.80074	-1.1672	0.471768	-1.72653	-1.85362	-1.51003	0.417042	darkmagenta	-0.0784465	0.772752	-0.0626224	0.817784	-0.2591	0.332538	0.125245	0.643961	0.281165	0.29147	-0.040819	0.880691
A_32_P928190	ENSG00000254067	ENST00000519537	ADAM metallopeptidase domain 3A-like	transcribed_unitary_pseudogene	processed_transcript		6.93994	3.88568	4.24792	4.32192	4.30377	3.9248	4.11373	4.30148	4.24792	3.67946	4.23839	4.22399	4.10065	4.37937	6.17492	4.20211	5.41281	4.28492	4.11428	4.20761	3.96369	4.23119	4.24001	5.18852	-1.1279	-1.29853	-1.20521	-1.44912	-1.18162	0.948509	yellow	-0.117799	0.663931	-0.0626685	0.817652	-0.194666	0.470014	-0.156671	0.562287	0.75171	0.000785213	0.326209	0.21755
A_33_P3263696	ENSG00000175224	ENST00000359513	autophagy related 13	protein_coding	protein_coding	ATG13	9.79365	8.98517	8.93498	9.32432	8.73254	8.65015	8.64137	9.26298	8.37938	9.71132	8.70736	9.32457	9.51582	9.02635	9.76671	8.91844	9.38941	9.12965	8.69135	8.95217	9.04535	9.01596	9.27109	9.34258	-0.259764	-0.698068	-0.43724	-0.344067	-0.373451	0.0714903	plum1	-0.431455	0.0951836	-0.375735	0.151513	-0.323875	0.221052	-0.281801	0.290334	0.388238	0.137279	0.242111	0.366297
A_21_P0000842	ENSG00000245614	ENST00000669174	DDX11 antisense RNA 1	lncRNA	lncRNA	DDX11-AS1	5.88874	6.2497	5.97154	6.37667	6.24792	6.25444	6.53964	6.96902	6.36605	6.8895	6.28829	6.51619	4.84548	5.51963	5.01401	5.43671	6.06922	6.1741	6.25118	6.75433	6.62777	6.40224	5.18256	5.22536	0.104881	0.181959	0.685112	0.558553	0.333017	0.0428032	indianred4	0.706018	0.00223956	0.500979	0.0480711	0.64775	0.00666419	0.751469	0.000790004	-0.00181613	0.994674	-0.70798	0.00214947
A_23_P332374	ENSG00000105497	ENST00000262259	zinc finger protein 175	protein_coding	protein_coding	ZNF175	6.5859	7.82317	7.8721	7.69979	7.1437	7.50903	7.28685	7.85155	7.3143	7.83437	8.14258	8.04012	7.62136	7.66167	7.96262	8.7934	7.20453	7.78594	7.32637	7.5692	7.57433	8.09135	7.64151	8.37801	0.581409	0.121833	0.364666	0.369802	0.886818	0.736497	grey60	0.274563	0.303426	0.344423	0.191435	-0.5182	0.0397527	-0.25049	0.349417	-0.634818	0.00824504	0.503492	0.0467828
A_23_P122007	ENSG00000181751	ENST00000319933	macrophage immunometabolism regulator	protein_coding	protein_coding	MACIR	10.4263	11.0659	10.7689	10.714	11.3734	11.4947	10.8992	11.0556	10.8544	10.6692	11.5683	11.3598	10.1776	10.2728	10.1491	10.4702	10.7461	10.7415	11.4341	10.9774	10.7618	11.464	10.2252	10.3097	-0.00462391	0.687946	0.231293	0.015705	0.717933	0.0844481	indianred4	0.549125	0.0275906	0.407046	0.117637	0.64775	0.00666419	0.720158	0.00165383	-0.168208	0.533472	-0.547591	0.0281168
A_21_P0000558			BABAM2 antisense RNA 1			BABAM2-AS1	3.69695	4.78299	5.23361	5.21431	4.89784	4.81537	5.19967	4.85642	4.28308	4.56032	5.0728	4.94836	4.40726	4.11112	5.14082	5.59058	4.23997	5.22396	4.85661	5.02804	4.4217	5.01058	4.25919	5.3657	0.983994	0.616637	0.788072	0.18173	0.770608	1.10651	darkseagreen3	0.666795	0.00478488	0.657536	0.00563667	-0.453425	0.0777414	0	1	-0.605528	0.0129272	0.356654	0.175102
A_21_P0000083	ENSG00000114859	ENST00000636180	chloride voltage-gated channel 2	protein_coding	nonsense_mediated_decay	CLCN2	11.1014	11.8643	11.6351	12.0408	11.5692	11.7067	11.8567	11.8056	12.1594	11.962	12.2845	12.1625	11.1933	11.5027	9.72249	10.3833	11.4828	11.8379	11.638	11.8312	12.0607	12.2235	11.348	10.0529	0.355076	0.155124	0.348344	0.577849	0.74067	-1.29512	darkviolet	0.588348	0.0165138	0.344423	0.191435	0.64775	0.00666419	0.688847	0.00316597	-0.112505	0.678261	-0.910474	9.72819e-07
A_24_P12065	ENSG00000138764	ENST00000316355	cyclin G2	protein_coding	protein_coding	CCNG2	5.64835	6.839	6.32923	5.82257	6.09407	5.48582	6.95128	7.59537	6.35755	7.17648	6.63345	6.55171	5.99859	6.05256	5.14082	5.64475	6.24368	6.0759	5.78995	7.27333	6.76702	6.59258	6.02558	5.39279	-0.167779	-0.45373	1.02965	0.523337	0.348898	-0.632788	lightblue4	0.313786	0.236604	0.125245	0.643961	0.582975	0.0177812	0.532291	0.0337934	-0.219099	0.414912	-0.606258	0.0127896
A_33_P3260146	ENSG00000148120	ENST00000375315	aminopeptidase O (putative)	protein_coding	protein_coding	AOPEP	7.91513	8.32741	6.67242	7.04508	6.40673	6.41706	6.19106	7.24258	6.33818	7.48608	6.38019	6.83585	6.18301	6.49735	7.85953	6.5377	8.12127	6.85875	6.4119	6.71682	6.91213	6.60802	6.34018	7.19862	-1.26252	-1.70938	-1.40445	-1.20914	-1.51325	0.858436	thistle	-0.196116	0.466647	-0.156556	0.562578	-0.323875	0.221052	0.125245	0.643961	0.424006	0.101683	0.0882548	0.745168
A_24_P383523	ENSG00000020577	ENST00000554335	sterile alpha motif domain containing 4A	protein_coding	protein_coding	SAMD4A	10.735	11.3156	10.8394	11.5457	10.9261	11.6072	10.2632	10.3424	11.2352	11.4792	10.508	10.506	12.874	13.0946	11.6666	11.9761	11.0253	11.1925	11.2667	10.3028	11.3572	10.507	12.9843	11.8214	0.167255	0.241385	-0.722485	0.331895	-0.51832	-1.1629	honeydew1	-0.431455	0.0951836	-0.344423	0.191435	-0.64775	0.00666419	-0.751469	0.000790004	-0.237447	0.375884	0.443112	0.085615
A_33_P3703501	ENSG00000164574	ENST00000297107	polypeptide N-acetylgalactosaminyltransferase 10	protein_coding	protein_coding	GALNT10	11.0243	11.5847	11.8109	12.4703	12.1448	12.1247	11.2778	11.5921	11.3601	11.321	11.9249	12.1751	15.0712	15.2053	12.901	13.0393	11.3045	12.1406	12.1348	11.435	11.3405	12.05	15.1383	12.9701	0.836073	0.830235	0.130431	0.036007	0.745451	-2.16814	honeydew1	-0.11767	0.66428	-0.0939336	0.729326	-0.64775	0.00666419	-0.751469	0.000790004	-0.361115	0.169381	0.432766	0.0940715
A_23_P85726	ENSG00000171806	ENST00000310392	methyltransferase like 18	protein_coding	protein_coding	METTL18	9.18921	10.1617	9.64137	9.19241	9.14943	9.30869	8.71371	9.98606	9.15656	9.62208	10.1466	9.99599	10.6526	10.4285	8.91504	9.68773	9.67546	9.41689	9.22906	9.34989	9.38932	10.0713	10.5406	9.30138	-0.258573	-0.446403	-0.325578	-0.286146	0.395814	-1.23917	orangered1	-0.509902	0.0436136	-0.500979	0.0480711	0.12955	0.632516	-0.281801	0.290334	-0.253877	0.342719	-0.099441	0.71406
A_24_P659836			synaptonemal complex central element protein 3			SYCE3	5.52356	6.69697	6.58543	6.86728	6.23541	6.60501	6.98192	7.63231	7.39312	6.90914	6.72941	6.60501	7.37829	8.0107	6.8013	7.06339	6.11026	6.72635	6.42021	7.30712	7.15113	6.66721	7.6945	6.93235	0.616092	0.309952	1.19686	1.04087	0.556949	-0.76215	saddlebrown	-0.0785328	0.772508	-0.0626685	0.817652	-0.194666	0.470014	-0.470014	0.0661953	-0.657903	0.00560072	0.129775	0.631921
A_33_P3386562	ENSG00000186094	ENST00000371839	ATP/GTP binding protein like 4	protein_coding	protein_coding	AGBL4	5.02375	5.5708	5.00562	5.38693	4.84548	4.59431	4.94544	5.23241	4.88111	5.14465	4.58495	4.75655	5.74104	6.09605	5.38693	5.31854	5.29727	5.19628	4.7199	5.08893	5.01288	4.67075	5.91855	5.35274	-0.100997	-0.577375	-0.208348	-0.284395	-0.626523	-0.565811	honeydew1	-0.666795	0.00478488	-0.595351	0.0149688	-0.551553	0.0267734	-0.642352	0.00729169	-0.149648	0.580149	0.341278	0.195791
A_33_P3319625	ENSG00000162599	ENST00000664495	nuclear factor I A	protein_coding	nonsense_mediated_decay	NFIA	7.08879	7.26591	7.02375	7.2131	6.39874	6.81538	6.86786	7.01576	6.81678	8.15908	6.91251	7.15955	7.24377	7.08248	6.42206	5.57931	7.17735	7.11843	6.60706	6.94181	7.48793	7.03603	7.16312	6.00069	-0.0589189	-0.570285	-0.235538	0.310585	-0.141313	-1.16244	darkviolet	-0.470679	0.0657604	-0.500979	0.0480711	0.582975	0.0177812	0.187867	0.485956	0.114198	0.673667	-0.67212	0.00434381
A_23_P74547			CD53 molecule			CD53	4.25265	5.68387	5.40832	5.38693	4.9248	5.1267	4.88874	5.15608	4.96722	5.18611	5.2252	5.78299	4.50183	4.73639	4.32192	4.13184	4.96826	5.39763	5.02575	5.02241	5.07666	5.5041	4.61911	4.22688	0.429369	0.0574911	0.0541457	0.108403	0.535837	-0.39223	indianred4	0.431455	0.0951836	0.25049	0.349417	0.64775	0.00666419	0.657536	0.00563667	-0.329028	0.213367	-0.67947	0.0037893
A_33_P3774867	ENSG00000262001	ENST00000572856		lncRNA	lncRNA	DLGAP1-AS2	5.66177	6.40354	8.69485	7.8535	7.56629	7.38424	10.1332	9.21747	9.2131	8.77324	8.28894	8.59491	5.68211	6.18301	5.55362	5.68562	6.03266	8.27418	7.47527	9.67534	8.99317	8.44192	5.93256	5.61962	2.24152	1.44261	3.64269	2.96052	2.40926	-0.31294	lightblue4	0.784465	0.00032065	0.563602	0.0229882	0.64775	0.00666419	0.657536	0.00563667	-0.270856	0.310264	-0.629856	0.00892509
A_33_P3416882	ENSG00000196503	ENST00000360096	ADP ribosylation factor like GTPase 9	protein_coding	protein_coding	ARL9	9.71987	9.01785	8.14705	7.63231	8.42797	8.1433	8.79563	8.25599	9.52442	8.45224	8.51039	8.00983	8.41462	8.25089	7.09589	7.34873	9.36886	7.88968	8.28563	8.52581	8.98833	8.26011	8.33275	7.22231	-1.47918	-1.08323	-0.843051	-0.380531	-1.10875	-1.11045	darkviolet	-0.313786	0.236604	-0.375735	0.151513	0.64775	0.00666419	0.469668	0.0664223	0.55792	0.0247181	-0.6639	0.00503923
A_24_P109432	ENSG00000144426	ENST00000682787	neurobeachin like 1	protein_coding	nonsense_mediated_decay	NBEAL1	9.14955	10.0048	10.7808	9.4739	10.9376	10.2161	10.3942	9.69011	10.2358	9.08497	9.50665	9.47269	10.4765	10.179	8.69555	9.42954	9.57717	10.1273	10.5769	10.0422	9.6604	9.48967	10.3278	9.06255	0.550163	0.999715	0.464998	0.083231	-0.0875002	-1.26522	midnightblue	0.0392232	0.885326	-0.0626224	0.817784	0.582975	0.0177812	0.156556	0.562578	-0.301961	0.255683	-0.38988	0.13548
A_21_P0000885	ENSG00000267254	ENST00000657461	ZNF790 antisense RNA 1	lncRNA	lncRNA	ZNF790-AS1	9.11508	9.62981	10.2511	9.97907	10.4089	10.5184	10.005	9.78208	9.8606	9.31536	10.8556	10.3132	9.22607	9.60999	9.56326	9.83984	9.37245	10.1151	10.4637	9.89355	9.58798	10.5844	9.41803	9.70155	0.742642	1.09122	0.521107	0.215534	1.21195	0.28352	indianred4	0.706018	0.00223956	0.626224	0.00945035	0.453425	0.0777414	0.469668	0.0664223	-0.391532	0.133687	-0.219072	0.41497
A_33_P3227944	ENSG00000204650	ENST00000591271	long intergenic non-protein coding RNA 2210	transcribed_unitary_pseudogene	processed_transcript	LINC02210	6.17461	7.32755	7.78167	7.96858	7.32038	7.08215	8.5852	8.16648	8.6775	7.91858	8.01924	8.08696	7.57955	7.57873	6.04234	6.62479	6.75108	7.87512	7.20126	8.37584	8.29804	8.0531	7.57914	6.33357	1.12404	0.450181	1.62476	1.54696	1.30202	-1.24557	lightblue4	0.549125	0.0275906	0.344423	0.191435	0.64775	0.00666419	0.469668	0.0664223	-0.437738	0.0899362	-0.661185	0.00528762
A_23_P106682	ENSG00000213853	ENST00000359543	epithelial membrane protein 2	protein_coding	protein_coding	EMP2	11.2605	11.7702	11.1498	11.4056	11.2983	11.3791	10.1919	10.3394	10.888	10.5899	10.3496	10.4697	14.9969	15.0803	12.6685	12.9326	11.5153	11.2777	11.3387	10.2657	10.739	10.4096	15.0386	12.8005	-0.237644	-0.176628	-1.24968	-0.776364	-1.10572	-2.23812	honeydew1	-0.666795	0.00478488	-0.532291	0.0337934	-0.64775	0.00666419	-0.751469	0.000790004	-0.154828	0.566953	0.508435	0.0443241
A_32_P114284	ENSG00000030419	ENST00000457361	IKAROS family zinc finger 2	protein_coding	protein_coding	IKZF2	10.3987	10.7468	10.2947	9.94485	9.01968	8.50358	10.9698	10.5467	11.1445	10.2696	9.93816	9.96693	10.7698	10.9775	9.19556	9.65256	10.5727	10.1198	8.76163	10.7583	10.7071	9.95254	10.8736	9.42406	-0.452934	-1.81109	0.185558	0.134375	-0.620169	-1.44957	saddlebrown	-0.470679	0.0657604	-0.500979	0.0480711	0.38865	0.136826	-0.0313112	0.908356	0.0719024	0.791301	-0.352389	0.180689
A_24_P169048	ENSG00000205853	ENST00000655996	RFPL3 antisense	lncRNA	lncRNA	RFPL3S	5.23481	5.26444	5.95419	6.01471	5.49285	5.32642	6.78341	6.36249	6.02375	6.50581	6.21189	6.63481	5.01541	4.91438	5.07948	4.85486	5.24962	5.98445	5.40964	6.57295	6.26478	6.42335	4.96489	4.96717	0.73483	0.160013	1.32332	1.01516	1.17372	0.00227649	lightblue4	0.784465	0.00032065	0.563602	0.0229882	0.64775	0.00666419	0.751469	0.000790004	-0.143733	0.595373	-0.602562	0.0134982
A_21_P0008085			uncharacterized LOC105370271			LOC105370271	6.37504	4.22881	4.37503	4.32192	4.5058	4.76486	4.15227	4.56604	4.24792	4.00561	4.00841	5.68562	4.33091	4.41995	4.53137	4.37503	5.30192	4.34847	4.63533	4.35916	4.12676	4.84702	4.37543	4.4532	-0.953449	-0.666589	-0.942763	-1.17516	-0.454904	0.0777725	yellow	-0.156893	0.561728	-0.0940028	0.729134	-0.162221	0.548341	-0.10967	0.685979	0.771151	0.000469457	-0.0724078	0.789865
A_23_P252082	ENSG00000002933	ENST00000484928	transmembrane protein 176A	protein_coding	protein_coding	TMEM176A	6.02928	5.66533	6.13121	5.85642	6.66222	5.92184	6.00913	5.66533	5.85486	5.97226	5.78545	5.85486	7.57955	7.31458	5.79604	5.73893	5.84731	5.99382	6.29203	5.83723	5.91356	5.82016	7.44707	5.76748	0.146509	0.444722	-0.0100792	0.0662538	-0.0271512	-1.67958	honeydew1	-0.334133	0.205924	-0.329252	0.213036	0.45422	0.0771572	-0.156787	0.561995	-0.108598	0.688903	0.00184485	0.99459
A_23_P110196	ENSG00000138646	ENST00000264350	HECT and RLD domain containing E3 ubiquitin protein ligase 5	protein_coding	protein_coding	HERC5	7.70877	8.17771	6.52254	6.19274	8.95809	8.90768	7.65223	8.24651	7.38153	7.07953	6.94211	7.0273	9.46544	9.29277	8.91771	9.13008	7.94324	6.35764	8.93288	7.94937	7.23053	6.98471	9.3791	9.0239	-1.5856	0.989648	0.00613646	-0.712708	-0.95853	-0.355209	indianred4	-0.549125	0.0275906	-0.438357	0.0894308	-0.582975	0.0177812	-0.720158	0.00165383	-0.130975	0.628744	0.544692	0.0291318
A_32_P224234							8.67115	8.5394	8.33015	8.49385	9.68283	9.72803	7.67441	7.27496	7.96416	7.85477	8.93609	8.19583	6.04712	5.75405	7.44242	7.29117	8.60528	8.412	9.70543	7.47469	7.90946	8.56596	5.90058	7.3668	-0.193277	1.10015	-1.13059	-0.695812	-0.039318	1.46621	indianred4	0.235339	0.380262	0.187867	0.485956	0.5182	0.0397527	0.688847	0.00316597	0.242902	0.364685	-0.353921	0.178669
A_33_P3359160	ENSG00000160767	ENST00000361361	family with sequence similarity 189 member B	protein_coding	protein_coding	FAM189B	13.0484	12.5805	12.9654	12.5434	12.7864	12.7788	13.3065	12.5276	13.3417	13.3011	12.8746	12.6492	11.8524	11.8252	12.489	12.0867	12.8144	12.7544	12.7826	12.917	13.3214	12.7619	11.8388	12.2878	-0.060052	-0.0318436	0.102591	0.50697	-0.0525485	0.449047	honeydew1	0.431455	0.0951836	0.344423	0.191435	0.64775	0.00666419	0.751469	0.000790004	0.288385	0.278724	-0.509095	0.0440034
A_23_P411113			contactin associated protein 1			CNTNAP1	9.03308	8.05316	9.06264	9.14712	8.70412	8.71059	8.61861	8.06103	8.55782	8.54448	7.98014	8.04908	7.36659	6.94471	9.62056	9.08427	8.54312	9.10488	8.70735	8.33982	8.55115	8.01461	7.15565	9.35242	0.561761	0.164235	-0.203296	0.0080316	-0.52851	2.19676	magenta4	0.392232	0.132932	0.438357	0.0894308	-0.582975	0.0177812	0.0313112	0.908356	0.251548	0.347317	0.343992	0.192028
A_24_P120462	ENSG00000039139	ENST00000265104	dynein axonemal heavy chain 5	protein_coding	protein_coding	DNAH5	6.61655	6.09011	5.48633	5.29461	5.1421	4.44293	5.98085	5.85018	5.86341	5.84392	5.25325	5.52061	7.11504	6.59292	6.20701	6.00842	6.35333	5.39047	4.79252	5.91552	5.85366	5.38693	6.85398	6.10772	-0.962857	-1.56081	-0.437811	-0.499665	-0.966396	-0.746264	royalblue	-0.784465	0.00032065	-0.720158	0.00165383	-0.64775	0.00666419	-0.626224	0.00945035	0.248645	0.353096	0.272695	0.306861
A_33_P3324890	ENSG00000205940	ENST00000507090		transcribed_processed_pseudogene	transcribed_processed_pseudogene	HSP90AB2P	13.7743	13.0633	12.6988	12.9669	12.7622	12.5647	12.4317	12.9827	12.0322	13.5356	12.5605	13.3301	14.8326	13.9368	14.6039	14.1056	13.4188	12.8328	12.6635	12.7072	12.7839	12.9453	14.3847	14.3548	-0.585954	-0.755306	-0.711554	-0.634869	-0.473504	-0.0299212	indianred4	-0.706018	0.00223956	-0.500979	0.0480711	-0.64775	0.00666419	-0.751469	0.000790004	0.0874648	0.747379	0.662389	0.00517627
A_21_P0000711			SRD5A3 antisense RNA 1			SRD5A3-AS1	5.57884	5.91438	5.9469	5.95419	6.5068	6.62616	5.84392	6.4676	6.02375	5.90839	5.97154	5.8914	6.18301	6.49735	6.62205	7.10656	5.74661	5.95055	6.56648	6.15576	5.96607	5.93147	6.34018	6.86431	0.203937	0.819872	0.40915	0.219459	0.18486	0.524124	darkviolet	0.0784465	0.772752	0.187867	0.485956	-0.582975	0.0177812	-0.563602	0.0229882	-0.448602	0.0813553	0.720046	0.00165792
A_23_P77568	ENSG00000184110	ENST00000566501	eukaryotic translation initiation factor 3 subunit C	protein_coding	protein_coding	EIF3C	16.6837	16.7616	16.8764	17.2694	17.02	16.9276	16.534	16.4486	16.6508	16.5029	16.8297	16.8684	18.5175	18.461	18.2511	18.2511	16.7226	17.0729	16.9738	16.4913	16.5768	16.849	18.4892	18.2511	0.350272	0.251175	-0.231361	-0.1458	0.126387	-0.238151	indianred4	-0.313786	0.236604	-0.250674	0.349051	-0.648886	0.00653784	-0.752022	0.000779032	-0.265015	0.321218	0.745789	0.000910192
A_23_P215549	ENSG00000105852	ENST00000265627	paraoxonase 3	protein_coding	protein_coding	PON3	9.59164	9.8758	9.11228	9.22366	9.14506	9.13779	10.0117	10.2577	10.425	9.91266	9.59479	9.60168	10.5971	10.7918	7.80363	7.98067	9.73372	9.16797	9.14142	10.1347	10.1688	9.59824	10.6945	7.89215	-0.565749	-0.592294	0.400955	0.435086	-0.135481	-2.80231	saddlebrown	-0.392232	0.132932	-0.438357	0.0894308	0.64775	0.00666419	0	1	0.0133374	0.9609	-0.691203	0.00302311
A_23_P163209	ENSG00000069966	ENST00000261837	BCL2 like 10	protein_coding	protein_coding	GNB5	6.35259	6.94764	6.04234	6.27029	5.24436	4.76486	6.10721	6.78136	6.90011	6.85759	6.21189	5.91998	9.57631	9.69477	8.96777	9.04849	6.65011	6.15632	5.00461	6.44429	6.87885	6.06593	9.63554	9.00813	-0.493798	-1.6455	-0.205828	0.228736	-0.584183	-0.62741	indianred4	-0.666795	0.00478488	-0.532291	0.0337934	-0.64775	0.00666419	-0.751469	0.000790004	-0.193728	0.472198	0.654374	0.00595377
A_23_P144916	ENSG00000131459	ENST00000253778	glutamine-fructose-6-phosphate transaminase 2	protein_coding	protein_coding	GFPT2	9.8695	10.2861	12.8932	13.1338	10.2099	10.3307	13.3484	13.4731	13.2824	13.0019	13.4871	13.5272	7.99152	7.97226	10.513	10.0685	10.0778	13.0135	10.2703	13.4107	13.1421	13.5071	7.98189	10.2907	2.93572	0.192535	3.33293	3.06435	3.42935	2.30885	lightblue4	0.745241	0.000922537	0.688847	0.00316597	0.5182	0.0397527	0.594913	0.015062	-0.143046	0.597152	-0.430629	0.0958895
A_23_P116387	ENSG00000149503	ENST00000394818	inner centromere protein	protein_coding	protein_coding	INCENP	11.0137	11.1021	10.9041	11.4911	11.6758	11.6155	11.8637	11.5278	11.9448	11.6478	11.7275	11.5269	9.80562	10.8016	10.5641	10.3255	11.0579	11.1976	11.6456	11.6958	11.7963	11.6272	10.3036	10.4448	0.139711	0.587746	0.637862	0.738442	0.569297	0.141214	indianred4	0.706018	0.00223956	0.500979	0.0480711	0.64775	0.00666419	0.751469	0.000790004	0.000669136	0.998038	-0.642004	0.00733372
A_23_P203173			interleukin 10 receptor subunit alpha			IL10RA	4.05255	5.50481	5.39338	5.60084	5.55842	5.51963	5.16867	5.25502	5.46454	4.90688	5.19352	4.94836	6.39446	6.10852	4.62387	4.66177	4.77868	5.49711	5.53902	5.21184	5.18571	5.07094	6.25149	4.64282	0.718427	0.76034	0.43316	0.407028	0.292255	-1.60867	antiquewhite2	-0.274563	0.303426	-0.281801	0.290334	0.64775	0.00666419	-0.0626224	0.817784	-0.587201	0.0167784	-0.259725	0.331331
A_33_P3230788	ENSG00000030304	ENST00000374439	muscle associated receptor tyrosine kinase	protein_coding	protein_coding	MUSK	8.58871	8.15877	8.98308	8.93406	8.28518	8.67766	9.36485	8.88798	9.64222	8.97808	9.34811	8.85944	8.13971	8.02427	10.0872	9.68354	8.37374	8.95857	8.48142	9.12642	9.31015	9.10377	8.08199	9.88535	0.58483	0.107684	0.752677	0.936412	0.730031	1.80336	brown4	0.745241	0.000922537	0.720158	0.00165383	-0.64775	0.00666419	0	1	-0.128213	0.636061	0.470166	0.0660954
A_23_P103864	ENSG00000143643	ENST00000366661	tetratricopeptide repeat domain 13	protein_coding	protein_coding	TTC13	7.32422	8.47512	9.34901	8.6899	8.38061	8.83422	8.82554	8.53905	9.10282	8.30645	9.69246	9.07605	9.82196	9.80076	8.65357	9.87382	7.89967	9.01946	8.60742	8.6823	8.70464	9.38426	9.81136	9.26369	1.11979	0.707745	0.782624	0.804966	1.48459	-0.547665	thistle	-0.0784465	0.772752	0	1	-0.194325	0.470807	-0.532291	0.0337934	-0.677904	0.00390236	0.294171	0.268756
A_23_P11025	ENSG00000147394	ENST00000539731	zinc finger protein 185 with LIM domain	protein_coding	protein_coding	ZNF185	11.1904	11.5625	10.6134	10.7485	10.5605	10.6908	10.5791	10.7503	10.5389	10.4396	11.3385	11.166	13.4984	13.2004	10.6876	10.8883	11.3764	10.6809	10.6256	10.6647	10.4892	11.2522	13.3494	10.788	-0.695487	-0.750792	-0.711757	-0.887229	-0.124194	-2.56138	honeydew1	-0.745241	0.000922537	-0.720158	0.00165383	-0.194325	0.470807	-0.407046	0.117637	-0.0640893	0.813585	0.061622	0.820651
A_33_P3352382	ENSG00000118520	ENST00000673234	arginase 1	protein_coding	nonsense_mediated_decay	ARG1	4.47775	4.72451	4.5999	5.13891	5.09539	4.84548	4.62021	4.30148	4.60362	4.81217	4.6257	7.37286	4.30148	4.85953	5.28192	4.66177	4.60113	4.8694	4.97044	4.46085	4.70789	5.99928	4.58051	4.97185	0.268278	0.36931	-0.140279	0.106766	1.39816	0.391341	pink4	0.255232	0.340062	0.266341	0.318712	-0.2591	0.332538	-0.0783357	0.773065	-0.145322	0.591269	0.00626375	0.981632
A_33_P3358908	ENSG00000212659	ENST00000391355	keratin associated protein 9-6	protein_coding	protein_coding	KRTAP9-6	12.3503	11.081	11.3568	11.4168	11.5681	11.4707	11.4928	10.9033	11.5255	11.4591	11.0263	10.9664	11.9917	11.5109	12.4067	11.5102	11.7157	11.3868	11.5194	11.1981	11.4923	10.9963	11.7513	11.9584	-0.328922	-0.196276	-0.517619	-0.223365	-0.719364	0.207154	darkorange	-0.431455	0.0951836	-0.313112	0.237666	-0.5182	0.0397527	-0.532291	0.0337934	0.480388	0.0596438	0.490485	0.0537382
A_33_P3391496							7.43541	6.41336	6.62342	6.75363	6.87651	6.87075	6.71166	6.48482	6.75697	6.69849	6.82972	6.66267	6.73386	6.37883	8.63419	7.77653	6.92438	6.68853	6.87363	6.59824	6.72773	6.74619	6.55635	8.20536	-0.235857	-0.0507531	-0.326142	-0.196656	-0.178191	1.64901	darkviolet	0.196116	0.466647	0.281801	0.290334	-0.64775	0.00666419	-0.187867	0.485956	0.211067	0.432638	0.830395	6.82634e-05
A_21_P0009960							4.85953	4.91587	4.82336	4.94544	5.15481	4.59431	4.90989	4.82495	5.00842	5.45121	5.03891	4.53915	4.94544	5.25384	5.97226	6.13089	4.8877	4.8844	4.87456	4.86742	5.22981	4.78903	5.09964	6.05157	-0.00330157	-0.0131359	-0.0202813	0.342114	-0.0986689	0.951935	darkviolet	-0.137432	0.611765	0.0156671	0.954077	-0.64775	0.00666419	-0.579684	0.0185941	-0.180274	0.504063	0.85537	2.40045e-05
A_23_P309207			zinc finger protein 577			ZNF577	7.33455	7.72046	7.48608	7.03273	8.03797	7.65977	7.52748	7.38882	7.47877	7.36318	8.12169	7.72281	5.00421	5.29576	4.62387	4.77971	7.5275	7.25941	7.84887	7.45815	7.42097	7.92225	5.14999	4.70179	-0.268098	0.321369	-0.0693546	-0.106532	0.394746	-0.448197	indianred4	0.470679	0.0657604	0.25049	0.349417	0.64775	0.00666419	0.751469	0.000790004	0.17606	0.514248	-0.83951	4.75748e-05
A_33_P3317387							8.1055	4.94251	4.05527	4.65104	5.78463	4.40832	4.56795	4.01121	4.207	4.38801	4.23839	4.63299	4.78299	4.11112	4.53137	4.26208	6.524	4.35316	5.09647	4.28958	4.2975	4.43569	4.44706	4.39673	-2.17085	-1.42753	-2.23442	-2.2265	-2.08831	-0.0503289	yellow	-0.392232	0.132932	-0.375735	0.151513	0	1	0.0939336	0.729326	0.899806	2.07797e-06	-0.12485	0.645013
A_23_P136909	ENSG00000198157	ENST00000358130	high mobility group nucleosome binding domain 5	protein_coding	protein_coding	HMGN5	9.32848	10.2245	10.1068	9.60892	8.41066	8.45715	10.09	10.5699	10.0086	9.7548	10.843	10.2983	9.51804	9.53023	8.95797	9.56663	9.77647	9.85787	8.4339	10.3299	9.88171	10.5706	9.52413	9.2623	0.0813999	-1.34256	0.553464	0.10524	0.794158	-0.261831	lightblue4	0.274563	0.303426	0.187867	0.485956	0.38865	0.136826	0.407046	0.117637	-0.140551	0.60363	-0.355124	0.177093
A_23_P99452	ENSG00000139618	ENST00000544455	BRCA2 DNA repair associated	protein_coding	protein_coding	BRCA2	6.94816	7.67686	8.66037	8.11272	8.55292	8.4878	8.2575	7.69186	8.11123	7.76123	8.2413	8.32762	9.40593	9.27835	8.63849	8.81735	7.31251	8.38654	8.52036	7.97468	7.93623	8.28446	9.34214	8.72792	1.07403	1.20785	0.662169	0.623717	0.971946	-0.614224	thistle	0	1	0	1	-0.582975	0.0177812	-0.720158	0.00165383	-0.65606	0.00578291	0.436902	0.0906227
A_19_P00329711	ENSG00000088888	ENST00000416600	mitochondrial antiviral signaling protein	protein_coding	protein_coding	MAVS	11.9452	11.7195	11.2155	11.3478	11.3911	11.1796	11.5831	11.3826	11.3569	11.5085	10.9521	11.5235	12.1488	12.4545	13.5449	13.4251	11.8324	11.2817	11.2853	11.4828	11.4327	11.2378	12.3016	13.485	-0.550705	-0.54703	-0.349534	-0.399667	-0.594551	1.18335	darkviolet	-0.784465	0.00032065	-0.500979	0.0480711	-0.64775	0.00666419	-0.751469	0.000790004	-0.0193742	0.943226	0.931252	1.62066e-07
A_23_P113471	ENSG00000165591	ENST00000374900	fatty acid amide hydrolase 2	protein_coding	protein_coding	FAAH2	9.9644	10.1067	8.70949	8.81255	8.57705	8.2854	10.3834	10.555	10.4129	9.8569	9.24731	9.57757	8.9965	9.26857	5.06708	5.50969	10.0356	8.76102	8.43123	10.4692	10.1349	9.41244	9.13253	5.28838	-1.27455	-1.60434	0.433616	0.0993197	-0.623131	-3.84415	darkviolet	-0.11767	0.66428	-0.219179	0.414737	0.64775	0.00666419	0.469668	0.0664223	0.213516	0.427192	-0.921101	4.13457e-07
A_33_P3335740	ENSG00000285410	ENST00000615671	GABPB1 intronic transcript	lncRNA	lncRNA	GABPB1-IT1	4.00841	5.52061	5.88111	5.6591	5.81057	5.43254	6.45635	6.32979	6.2234	5.64565	6.11178	6.17742	5.38046	5.64925	5.46454	5.61194	4.76451	5.7701	5.62155	6.39307	5.93452	6.1446	5.51485	5.53824	1.00559	0.857038	1.62856	1.17001	1.38009	0.0233878	yellow	0.666795	0.00478488	0.563602	0.0229882	0.5182	0.0397527	0.438357	0.0894308	-0.780743	0.000357625	-0.185038	0.492665
A_33_P3467872	ENSG00000226620	ENST00000656290	long intergenic non-protein coding RNA 343	lncRNA	lncRNA	LINC00343	3.90387	4.53137	4.73301	4.65104	5.34762	4.9701	5.00562	4.45532	4.68649	4.71595	4.70907	4.8313	5.77066	5.58025	5.16867	5.21916	4.21762	4.69202	5.15886	4.73047	4.70122	4.77019	5.67546	5.19391	0.474406	0.941238	0.512848	0.483603	0.552568	-0.481543	honeydew1	-0.0392232	0.885326	-0.0313112	0.908356	-0.5182	0.0397527	-0.688847	0.00316597	-0.641014	0.00745432	0.439774	0.0882808
A_32_P129950	ENSG00000188811	ENST00000470258	NHL repeat containing 3	protein_coding	protein_coding	NHLRC3	8.43045	9.04324	8.50544	8.20442	8.34054	8.53187	8.82744	8.99453	9.11561	8.69545	8.65128	8.5714	9.3195	9.25089	8.88755	9.71569	8.73685	8.35493	8.43621	8.91099	8.90553	8.61134	9.28519	9.30162	-0.381918	-0.30064	0.174139	0.168683	-0.12551	0.0164307	indianred4	-0.431455	0.0951836	-0.313112	0.237666	-0.5182	0.0397527	-0.657536	0.00563667	-0.317127	0.23138	0.531163	0.0342436
A_23_P203488	ENSG00000166311	ENST00000342245	sphingomyelin phosphodiesterase 1	protein_coding	protein_coding	SMPD1	10.5943	9.58223	8.96	9.20686	9.1848	9.06962	8.45417	8.81127	8.05714	8.92035	8.31925	8.58666	12.3348	11.7929	12.9697	12.1025	10.0883	9.08343	9.12721	8.63272	8.48875	8.45296	12.0639	12.5361	-1.00483	-0.961055	-1.45554	-1.59951	-1.63531	0.472236	indianred4	-0.784465	0.00032065	-0.532291	0.0337934	-0.64775	0.00666419	-0.751469	0.000790004	0.0440904	0.871201	0.809672	0.000144273
A_33_P3429242	ENSG00000246526	ENST00000499502	long intergenic non-protein coding RNA 2481	lncRNA	lncRNA	LINC02481	7.30021	8.12396	7.28944	6.90839	8.79187	8.3363	7.16679	6.82038	7.47877	6.81618	7.35342	7.39205	8.26883	8.18115	5.89481	5.40673	7.71208	7.09892	8.56409	6.99358	7.14747	7.37273	8.22499	5.65077	-0.613168	0.852002	-0.718501	-0.564609	-0.339349	-2.57422	brown4	-0.353009	0.179869	-0.407046	0.117637	0.64775	0.00666419	0.125245	0.643961	0.00151986	0.995543	-0.612879	0.0115935
A_23_P118406	ENSG00000178927	ENST00000434650	cytochrome b-245 chaperone 1	protein_coding	protein_coding	CYBC1	11.5482	10.8406	10.4408	10.3854	11.017	10.8972	10.1915	10.2318	10.1491	10.657	10.0895	10.3307	11.5082	11.3118	11.5428	10.9754	11.1944	10.4131	10.9571	10.2116	10.403	10.2101	11.41	11.2591	-0.781258	-0.237223	-0.982712	-0.791339	-0.984278	-0.150882	plum1	-0.706018	0.00223956	-0.563602	0.0229882	-0.582975	0.0177812	-0.594913	0.015062	0.34115	0.19597	0.532692	0.0336343
A_23_P114134	ENSG00000165584	ENST00000298396	SSX family member 3	protein_coding	protein_coding	SSX3	6.32116	4.90528	4.82251	5.20804	4.76649	4.76335	5.07346	4.96649	4.96105	4.95949	5.01252	4.87807	4.63337	4.69112	4.98876	4.99968	5.61322	5.01527	4.76492	5.01997	4.96027	4.9453	4.66224	4.99422	-0.597952	-0.848306	-0.593249	-0.652952	-0.667928	0.331977	yellow	0.235339	0.380262	0.25049	0.349417	-0.2591	0.332538	0.25049	0.349417	0.936134	9.80508e-08	-0.0864969	0.750091
A_19_P00321316	ENSG00000242759	ENST00000473636		lncRNA	lncRNA	LINC00882	3.9248	5.66533	5.67419	5.53332	5.44914	5.73724	6.06945	5.76072	4.90688	4.71595	6.24496	5.84392	4.18734	4.53137	4.53137	5.52943	4.79506	5.60376	5.59319	5.91508	4.81142	6.04444	4.35936	5.0304	0.808692	0.798129	1.12002	0.0163537	1.24937	0.671043	indianred4	0.627572	0.00925272	0.54835	0.0278557	0.453425	0.0777414	0.532682	0.033638	-0.473275	0.0640817	-0.255466	0.339603
A_24_P361167	ENSG00000100888	ENST00000646647	chromodomain helicase DNA binding protein 8	protein_coding	protein_coding	CHD8	13.7786	13.3856	13.2214	13.1749	12.9836	12.9742	13.5901	13.3072	13.7543	14.0946	13.1854	13.4312	12.2327	12.3421	12.6786	12.431	13.5821	13.1981	12.9789	13.4486	13.9245	13.3083	12.2874	12.5548	-0.384017	-0.603209	-0.133494	0.342326	-0.273823	0.267344	grey60	0.196116	0.466647	0.156556	0.562578	0.64775	0.00666419	0.751469	0.000790004	0.392323	0.132834	-0.624955	0.00963964
A_23_P39550	ENSG00000152128	ENST00000281924	transmembrane protein 163	protein_coding	protein_coding	TMEM163	7.8721	7.042	8.8497	8.9556	7.53843	7.64836	6.06103	6.544	8.2434	8.68617	7.42154	7.89501	4.18734	3.57363	4.20211	3.99999	7.45705	8.90265	7.59339	6.30251	8.46478	7.65827	3.88048	4.10105	1.4456	0.136345	-1.15454	1.00774	0.201224	0.220565	indianred4	0.509902	0.0436136	0.375735	0.151513	0.64775	0.00666419	0.751469	0.000790004	0.24787	0.354646	-0.71529	0.00183939
A_23_P433791	ENSG00000010072	ENST00000295050	SprT-like N-terminal domain	protein_coding	protein_coding	SPRTN	7.79624	8.88755	8.69076	8.73709	8.83398	9.24109	8.05384	8.50432	8.19783	8.45815	9.19241	9.11272	9.03381	8.91551	8.38357	9.55489	8.3419	8.71392	9.03753	8.27908	8.32799	9.15257	8.97466	8.96923	0.372027	0.695635	-0.0628164	-0.0139075	0.810669	-0.00542914	yellow4	-0.0392232	0.885326	0	1	-0.12955	0.632516	-0.281801	0.290334	-0.554278	0.0258783	0.271193	0.309639
A_23_P420942	ENSG00000169715	ENST00000330439	metallothionein 1E	protein_coding	protein_coding	MT1E	4.74986	5.224	5.30947	5.93516	5.37395	5.85564	5.45327	5.39874	5.5517	5.54206	5.28771	5.03754	7.69566	7.82227	6.83841	6.50134	4.98693	5.62232	5.6148	5.426	5.54688	5.16262	7.75897	6.66988	0.635388	0.627867	0.439074	0.559953	0.175695	-1.08909	honeydew1	-0.0392232	0.885326	-0.0313112	0.908356	-0.64775	0.00666419	-0.751469	0.000790004	-0.396927	0.127944	0.557586	0.0248227
A_33_P3393170	ENSG00000149260	ENST00000648180	calpain 5	protein_coding	protein_coding	CAPN5	11.3662	11.5736	11.6316	11.2043	11.1396	11.1618	12.6308	12.5102	12.3378	12.1514	11.8449	11.8109	7.79035	8.12485	11.8387	11.8814	11.4699	11.418	11.1507	12.5705	12.2446	11.8279	7.9576	11.8601	-0.0519602	-0.319255	1.10063	0.774714	0.357973	3.90246	honeydew1	0.549125	0.0275906	0.563602	0.0229882	-0.064775	0.811624	0.281801	0.290334	0.0787826	0.771802	-0.0946087	0.72745
A_33_P3325935	ENSG00000102103	ENST00000486150	polyglutamine binding protein 1	protein_coding	retained_intron	PQBP1	14.1611	14.036	13.6088	14.1121	13.7296	14.0677	13.3141	13.4573	13.3956	13.7848	13.4731	13.6148	15.0901	15.2457	14.9708	14.8844	14.0985	13.8605	13.8986	13.3857	13.5902	13.5439	15.1679	14.9276	-0.23806	-0.199872	-0.712796	-0.508335	-0.554574	-0.240314	lightblue4	-0.706018	0.00223956	-0.563602	0.0229882	-0.64775	0.00666419	-0.751469	0.000790004	-0.0360452	0.894567	0.704609	0.0023061
A_23_P401076	ENSG00000157303	ENST00000617293	sushi domain containing 3	protein_coding	protein_coding	SUSD3	8.08614	7.63843	7.51397	8.33887	7.40114	7.65217	7.53284	7.35865	7.79137	7.2246	7.66733	7.01035	8.19322	8.62964	7.85331	8.32741	7.86229	7.92642	7.52666	7.44575	7.50798	7.33884	8.41143	8.09036	0.0641389	-0.335627	-0.416539	-0.354301	-0.523443	-0.321069	indianred4	-0.549125	0.0275906	-0.438357	0.0894308	-0.5182	0.0397527	-0.626224	0.00945035	0.137206	0.612356	0.431388	0.0952413
A_21_P0004077	ENSG00000251144	ENST00000510150		lncRNA	lncRNA		4.53527	4.18486	4.24792	4.53721	4.72451	4.40832	4.25973	4.33091	4.24792	4.25973	4.53332	4.22399	4.55074	4.60362	7.26532	7.80796	4.36006	4.39256	4.56641	4.29532	4.25382	4.37865	4.57718	7.53664	0.0324979	0.206348	-0.0647457	-0.106241	0.0185905	2.95946	darkviolet	-0.235858	0.379181	-0.0627147	0.81752	-0.650027	0.00641276	-0.689862	0.00310378	-0.11529	0.670711	0.974443	1.78478e-10
A_23_P59714	ENSG00000127993	ENST00000265732	RNA binding motif protein 48	protein_coding	protein_coding	RBM48	5.17866	6.0372	6.2903	6.04576	5.82097	5.94324	6.40034	6.48482	5.98726	6.57222	6.61056	6.68277	5.25856	5.46658	5.25679	5.40673	5.60793	6.16803	5.88211	6.44258	6.27974	6.64667	5.36257	5.33176	0.560101	0.274179	0.834652	0.671813	1.03874	-0.0308089	indianred4	0.666795	0.00478488	0.500979	0.0480711	0.64775	0.00666419	0.626224	0.00945035	-0.340496	0.196884	-0.615917	0.011075
A_21_P0006127							3.80734	4.94251	5.00562	5.82257	5.2131	4.9701	4.9248	4.5999	4.96722	4.81217	5.61194	5.15291	4.82336	4.85953	4.62387	5.19352	4.37492	5.41409	5.0916	4.76235	4.88969	5.38243	4.84144	4.9087	1.03917	0.716676	0.387431	0.514771	1.0075	0.0672526	darkolivegreen2	0.509902	0.0436136	0.438357	0.0894308	0.12955	0.632516	0.219179	0.414737	-0.668044	0.00467833	-0.0617022	0.820421
A_23_P133068	ENSG00000145362	ENST00000672955	ankyrin 2	protein_coding	protein_coding	ANK2	6.60501	5.50481	5.47269	6.72216	5.65999	5.67595	5.96361	5.32079	6.16428	5.74315	5.49335	5.7151	5.93811	5.87881	7.36454	6.84392	6.05491	6.09743	5.66797	5.6422	5.95371	5.60422	5.90846	7.10423	0.0425113	-0.386942	-0.412709	-0.101203	-0.450689	1.19577	darkorange	-0.235339	0.380262	-0.0626224	0.817784	-0.64775	0.00666419	-0.500979	0.0480711	0.250021	0.35035	0.731091	0.00129217
A_21_P0000033	ENSG00000230062	ENST00000565422	ankyrin repeat domain 66	protein_coding	protein_coding	ANKRD66	14.8025	12.9327	13.2264	13.8692	13.4832	13.4918	13.6668	12.6197	13.9058	13.6801	12.9008	12.7235	13.0016	12.4983	13.7963	12.975	13.8676	13.5478	13.4875	13.1433	13.7929	12.8122	12.75	13.3857	-0.319825	-0.380066	-0.72433	-0.0746806	-1.05544	0.635697	darkorange	0.156893	0.561728	0.156556	0.562578	-0.064775	0.811624	0.219179	0.414737	0.687368	0.00325832	-0.0456698	0.866625
A_33_P3356910	ENSG00000204071	ENST00000372773	transcription elongation factor A like 6	protein_coding	protein_coding	TCEAL6	12.4846	13.0299	11.9634	12.2047	11.6644	11.7614	12.1399	12.5342	12.579	12.3868	11.8492	12.0223	13.3285	13.7572	14.2088	14.3678	12.7572	12.0841	11.7129	12.337	12.4829	11.9357	13.5428	14.2883	-0.673157	-1.0443	-0.420185	-0.274326	-0.821494	0.745482	darkviolet	-0.706018	0.00223956	-0.438357	0.0894308	-0.64775	0.00666419	-0.751469	0.000790004	-0.119595	0.659095	0.82498	8.37715e-05
A_23_P49155			cadherin 3			CDH3	15.3182	15.2403	13.8827	13.9454	14.0114	14.104	14.1603	14.0403	14.7765	14.6796	13.3084	13.5738	14.6907	14.8134	6.51175	6.99929	15.2793	13.9141	14.0577	14.1003	14.728	13.4411	14.7521	6.75552	-1.36521	-1.22159	-1.17899	-0.551228	-1.83815	-7.99654	darkviolet	-0.745241	0.000922537	-0.720158	0.00165383	0.64775	0.00666419	0.156556	0.562578	0.236512	0.377823	-0.932175	1.47804e-07
A_23_P136683	ENSG00000179344	ENST00000399084	major histocompatibility complex, class II, DQ beta 1	protein_coding	protein_coding	HLA-DQB1	5.6987	6.664	5.37612	5.34207	4.99293	5.16867	5.22761	5.51274	5.26561	5.29232	5.25325	5.11504	5.15355	4.96578	4.87344	4.9248	6.18135	5.35909	5.0808	5.37017	5.27896	5.18414	5.05966	4.89912	-0.822256	-1.10055	-0.811178	-0.902388	-0.997207	-0.160541	lightcoral	-0.0784465	0.772752	-0.187867	0.485956	0.64775	0.00666419	0.688847	0.00316597	0.291271	0.273724	-0.444335	0.084652
A_23_P215819	ENSG00000197343	ENST00000320583	zinc finger protein 655	protein_coding	protein_coding	ZNF655	8.85462	9.0273	8.75123	9.09317	5.44914	5.61194	8.73804	9.17695	8.98517	9.4443	8.59164	9.09102	9.84569	9.90651	10.8008	10.7852	8.94096	8.9222	5.53054	8.9575	9.21474	8.84133	9.8761	10.793	-0.018763	-3.41042	0.0165328	0.273776	-0.0996325	0.916929	indianred4	-0.431455	0.0951836	-0.219179	0.414737	-0.64775	0.00666419	-0.751469	0.000790004	-0.0598272	0.825799	0.505954	0.0455461
A_21_P0007504	ENSG00000089041	ENST00000328963		protein_coding	protein_coding	P2RX7	3.9248	4.72451	4.48783	4.23121	4.80251	4.65284	4.71595	6.11309	4.78789	4.77148	4.78789	4.53915	4.68474	4.41995	5.36303	5.68562	4.32465	4.35952	4.72767	5.41452	4.77969	4.66352	4.55234	5.52433	0.0348681	0.403021	1.08987	0.455036	0.33887	0.971983	darkviolet	0.392664	0.132467	0.43868	0.089168	-0.519109	0.0393463	-0.156671	0.562287	-0.452562	0.0783795	0.468867	0.0669507
A_21_P0011530	ENSG00000226981	ENST00000458502	abhydrolase domain containing 17A, depalmitoylase	unprocessed_pseudogene	unprocessed_pseudogene	ABHD17AP6	12.4074	11.3754	10.7412	11.6877	11.259	11.2171	10.7765	11.2951	10.6587	11.9482	10.4675	11.4008	11.3668	11.4975	12.0822	11.0461	11.8914	11.2145	11.238	11.0358	11.3035	10.9342	11.4321	11.5642	-0.676919	-0.653388	-0.855591	-0.587921	-0.957217	0.132021	plum1	-0.470679	0.0657604	-0.407046	0.117637	-0.2591	0.332538	-0.219179	0.414737	0.535414	0.0325696	0.21569	0.422387
A_33_P3324137							8.28894	8.36468	8.4328	7.50755	7.82008	6.99152	8.89983	8.09688	8.11268	8.58848	8.45533	8.76953	7.82952	8.02756	7.04985	6.80534	8.32681	7.97017	7.4058	8.49835	8.35058	8.61243	7.92854	6.92759	-0.356635	-0.92101	0.171544	0.0237721	0.285618	-1.00095	lightblue4	0.156893	0.561728	0	1	0.582975	0.0177812	0.532291	0.0337934	0.139959	0.605171	-0.720487	0.00164187
A_33_P3267150							4.84077	5.38693	5.84901	6.04576	6.10983	6.24496	5.78463	5.95927	6.04234	5.92777	5.52012	5.47269	7.02894	5.84156	6.07881	6.26385	5.11385	5.94738	6.17739	5.87195	5.98506	5.4964	6.43525	6.17133	0.833531	1.06354	0.7581	0.871205	0.382552	-0.263917	honeydew1	0.274563	0.303426	0.281801	0.290334	-0.5182	0.0397527	-0.469668	0.0664223	-0.625224	0.0095992	0.34628	0.188894
A_23_P114466	ENSG00000092377	ENST00000346432	transducin beta like 1 Y-linked	protein_coding	protein_coding	TBL1Y	9.02132	9.21528	9.09216	8.8383	10.1646	10.2115	9.31973	8.95951	9.45425	9.03737	8.72199	8.97763	8.89467	9.24289	10.3359	9.93214	9.1183	8.96523	10.188	9.13962	9.24581	8.84981	9.06878	10.134	-0.153073	1.06973	0.0213144	0.127509	-0.268495	1.06526	darkviolet	0.0784465	0.772752	0.187867	0.485956	-0.5182	0.0397527	-0.25049	0.349417	-0.161084	0.551188	0.594457	0.0151594
A_24_P365767	ENSG00000165168	ENST00000378588	cytochrome b-245 beta chain	protein_coding	protein_coding	CYBB	3.4635	4.13184	4.3174	4.23121	4.30377	4.33091	4.11373	4.16238	4.24792	4.38801	4.6257	4.48783	5.8986	5.33538	5.46454	5.91811	3.79767	4.2743	4.31734	4.13805	4.31796	4.55676	5.61699	5.69133	0.476631	0.519664	0.34038	0.520287	0.759091	0.0743362	grey60	-0.0392232	0.885326	0.0626224	0.817784	-0.64775	0.00666419	-0.751469	0.000790004	-0.513529	0.041893	0.754714	0.000727399
A_21_P0006294							4.39659	5.06877	5.15734	4.79115	4.87958	5.10328	4.56795	4.73131	5.07011	5.32305	4.89632	4.9701	5.00421	4.8313	6.11048	5.83447	4.73268	4.97425	4.99143	4.64963	5.19658	4.93321	4.91776	5.97247	0.241565	0.258746	-0.0830543	0.463899	0.200529	1.05472	darkviolet	0.196116	0.466647	0.281801	0.290334	-0.64775	0.00666419	-0.344423	0.191435	-0.422491	0.103042	0.811572	0.000135216
A_24_P842172			long intergenic non-protein coding RNA 965			LINC00965	6.22158	5.84392	5.75405	5.60084	5.2131	5.51963	5.63753	6.11309	5.96361	6.55794	5.61194	5.91998	4.96433	5.21188	4.87344	4.85486	6.03275	5.67744	5.36636	5.87531	6.26078	5.76596	5.08811	4.86415	-0.355308	-0.666386	-0.157444	0.228027	-0.266791	-0.223959	grey60	0.196116	0.466647	0.0313112	0.908356	0.64775	0.00666419	0.751469	0.000790004	0.398454	0.126351	-0.730409	0.00131265
A_33_P3409099	ENSG00000124788	ENST00000436367	ataxin 1	protein_coding	protein_coding	ATXN1	7.35204	7.93654	6.90802	6.06137	7.50159	7.43097	6.37259	6.8986	6.32783	6.60779	6.664	6.98726	6.25148	6.12799	6.395	6.43619	7.64429	6.48469	7.46628	6.63559	6.46781	6.82563	6.18974	6.41559	-1.1596	-0.178013	-1.0087	-1.17648	-0.818662	0.225857	indianred4	0	1	0	1	0.2591	0.332538	0.500979	0.0480711	0.319883	0.227126	-0.311345	0.240466
A_23_P164141	ENSG00000131467	ENST00000545225	proteasome activator subunit 3	protein_coding	protein_coding	PSME3	14.3089	12.865	13.2132	13.3166	13.3285	13.3909	12.8328	12.3658	12.8994	13.7236	12.6965	12.8192	13.2309	12.5965	13.9867	12.7496	13.587	13.2649	13.3597	12.5993	13.3115	12.7579	12.9137	13.3681	-0.322042	-0.227265	-0.987665	-0.275433	-0.829102	0.454394	darkorange	-0.0392232	0.885326	-0.0313112	0.908356	-0.12955	0.632516	0.0939336	0.729326	0.604864	0.0130533	0.162978	0.546453
A_23_P10980	ENSG00000150471	ENST00000683033	adhesion G protein-coupled receptor L3	protein_coding	protein_coding	ADGRL3	3.89137	3.49702	3.79339	3.59379	4.6745	4.7401	3.81871	3.81099	3.74627	3.79717	3.72802	3.69018	3.78544	3.57734	7.63076	8.31899	3.69419	3.69359	4.7073	3.81485	3.77172	3.7091	3.68139	7.97488	-0.000604237	1.0131	0.120655	0.0775255	0.0149032	4.29349	darkviolet	0.313786	0.236604	0.375735	0.151513	-0.64775	0.00666419	-0.187867	0.485956	-0.129337	0.63308	0.9403	6.18408e-08
A_21_P0007065	ENSG00000228065	ENST00000659962	long intergenic non-protein coding RNA 1515	lncRNA	lncRNA	LINC01515	7.0065	7.48709	8.17898	7.59292	7.44992	7.47091	8.10558	8.33204	7.91569	7.97603	8.2457	8.11845	7.02894	7.03411	6.87075	7.13314	7.24679	7.88595	7.46042	8.21881	7.94586	8.18208	7.03152	7.00194	0.639157	0.213624	0.972016	0.699067	0.935285	-0.0295805	lightblue4	0.706018	0.00223956	0.532291	0.0337934	0.64775	0.00666419	0.657536	0.00563667	-0.269018	0.313686	-0.628053	0.00918283
A_33_P3883116	ENSG00000250107	ENST00000505793	CACNA1G antisense RNA 1	lncRNA	lncRNA	CACNA1G-AS1	3.54301	4.0389	4.46147	4.27378	4.76652	4.11112	3.70042	4.06338	4.52159	4.00561	5.65642	6.21523	4.80251	4.20211	4.25738	4.32192	3.79096	4.36763	4.43882	3.8819	4.2636	5.93582	4.50231	4.28965	0.576668	0.647863	0.0909431	0.472642	2.14487	-0.212664	pink4	0.235339	0.380262	0.25049	0.349417	0.064775	0.811624	-0.156556	0.562578	-0.357191	0.174406	-0.08565	0.752466
A_23_P365767	ENSG00000157388	ENST00000637424	calcium voltage-gated channel subunit alpha1 D	protein_coding	protein_coding	CACNA1D	5.02375	5.5708	4.4367	3.66532	4.72451	4.79441	4.56795	4.41573	4.53915	4.50382	4.12411	4.22399	5.13762	4.80251	4.53137	4.50382	5.29727	4.05101	4.75946	4.49184	4.52148	4.17405	4.97007	4.51759	-1.24626	-0.537817	-0.805435	-0.775791	-1.12322	-0.452473	brown4	-0.784465	0.00032065	-0.752022	0.000779032	-0.0973329	0.719892	-0.266341	0.318712	0.236456	0.37794	0.0179839	0.947294
A_23_P14464	ENSG00000070367	ENST00000621441	exocyst complex component 5	protein_coding	protein_coding	EXOC5	8.58608	9.04542	9.39279	8.59012	9.67898	9.2325	8.70239	8.48463	8.90021	8.68825	8.24228	8.41283	10.2001	9.9379	8.69925	9.07222	8.81575	8.99145	9.45574	8.59351	8.79423	8.32756	10.069	8.88573	0.175705	0.639993	-0.222236	-0.0215196	-0.48819	-1.18329	honeydew1	-0.392232	0.132932	-0.344423	0.191435	-0.12955	0.632516	-0.469668	0.0664223	-0.248114	0.354157	0.139338	0.606788
A_24_P297539	ENSG00000175063	ENST00000405520	ubiquitin conjugating enzyme E2 C	protein_coding	protein_coding	UBE2C	14.5064	14.4574	15.1712	15.1292	15.3106	15.4532	15.1847	14.4975	15.3001	14.5767	14.9289	14.8668	13.1218	13.2661	13.3696	13.5336	14.4819	15.1502	15.3819	14.8411	14.9384	14.8978	13.194	13.4516	0.668345	0.900001	0.359247	0.456542	0.415957	0.257646	indianred4	0.745241	0.000922537	0.594913	0.015062	0.64775	0.00666419	0.751469	0.000790004	0.0782376	0.773342	-0.677548	0.00392844
A_23_P120243	ENSG00000128645	ENST00000331462	homeobox D1	protein_coding	protein_coding	HOXD1	4.34354	5.05702	4.96796	4.65355	4.7189	4.82661	4.54519	4.30574	4.45512	4.30123	4.70335	4.63913	7.74667	7.87564	4.85736	5.25303	4.70028	4.81076	4.77276	4.42546	4.37818	4.67124	7.81115	5.05519	0.110477	0.0724751	-0.274818	-0.322104	-0.0290429	-2.75596	honeydew1	-0.470679	0.0657604	-0.407046	0.117637	-0.582975	0.0177812	-0.688847	0.00316597	-0.259527	0.331713	0.228293	0.395097
A_33_P3405168	ENSG00000151611	ENST00000649156	metabolism of cobalamin associated A	protein_coding	protein_coding	MMAA	11.3124	7.8836	7.23691	7.57849	8.19852	7.8496	7.00527	7.31713	7.00017	6.27612	7.27627	7.03995	7.23691	7.2799	7.82585	8.32994	9.59802	7.4077	8.02406	7.1612	6.63815	7.15811	7.2584	8.07789	-2.19032	-1.57396	-2.43682	-2.95987	-2.43991	0.81949	yellow	-0.373031	0.154717	-0.266341	0.318712	-0.5182	0.0397527	-0.172338	0.523318	0.867406	1.35107e-05	0.146703	0.587708
A_33_P3383205							7.83506	5.26444	5.27786	5.53332	5.5517	5.78258	5.39981	5.41995	5.74104	5.38693	5.44811	5.4419	5.32755	5.29576	5.30947	5.07011	6.54975	5.40559	5.66714	5.40988	5.56399	5.44501	5.31165	5.18979	-1.14416	-0.882606	-1.13987	-0.985762	-1.10474	-0.121863	yellow	0.313786	0.236604	0.187867	0.485956	0.582975	0.0177812	0.563602	0.0229882	0.976127	1.11252e-10	-0.254845	0.340819
A_33_P3214914	ENSG00000234063	ENST00000610923	mucin 22	lncRNA	lncRNA		8.47599	8.41429	8.07865	8.16632	7.18797	7.24109	7.12993	6.89216	7.76456	8.25281	7.67529	7.7628	5.59432	6.11634	6.12735	5.82257	8.44514	8.12248	7.21453	7.01104	8.00869	7.71905	5.85533	5.97496	-0.322652	-1.23061	-1.43409	-0.436451	-0.726092	0.119626	indianred4	0	1	-0.0313112	0.908356	0.64775	0.00666419	0.751469	0.000790004	0.417054	0.108025	-0.692216	0.00296335
A_23_P121676	ENSG00000168772	ENST00000394767	CXXC finger protein 4	protein_coding	protein_coding	CXXC4	3.95202	3.84775	3.72306	3.51	3.71911	3.5617	3.59862	3.6182	3.80607	3.52544	3.70191	3.6934	5.85412	5.67754	6.63796	6.43835	3.89988	3.61653	3.64041	3.60841	3.66575	3.69765	5.76583	6.53815	-0.283353	-0.259477	-0.291473	-0.23413	-0.202231	0.772325	darkviolet	-0.784465	0.00032065	-0.500979	0.0480711	-0.64775	0.00666419	-0.751469	0.000790004	-0.170571	0.527652	0.8946	2.92039e-06
A_23_P20722	ENSG00000165684	ENST00000689006	small nuclear RNA activating complex polypeptide 4	protein_coding	nonsense_mediated_decay	SNAPC4	13.09	13.2986	13.357	13.3947	14.2553	14.1804	13.5888	12.9356	13.4513	13.1198	13.5209	13.6279	12.6474	12.7003	13.4483	13.2827	13.1943	13.3759	14.2178	13.2622	13.2855	13.5744	12.6738	13.3655	0.181585	1.02357	0.0679374	0.0912677	0.380099	0.691639	royalblue	0.666795	0.00478488	0.626224	0.00945035	0.2591	0.332538	0.469668	0.0664223	-0.109861	0.685456	-0.0950736	0.726158
A_23_P108641	ENSG00000035141	ENST00000037869	family with sequence similarity 136 member A	protein_coding	protein_coding	FAM136A	13.7441	14.3157	14.7593	14.6194	14.572	14.5384	14.0849	14.0958	14.0439	13.7307	14.752	14.6942	13.4484	13.5157	13.1868	13.5675	14.0299	14.6893	14.5552	14.0903	13.8873	14.7231	13.482	13.3772	0.659386	0.525294	0.0603929	-0.142624	0.693173	-0.104897	indianred4	0.588348	0.0165138	0.407046	0.117637	0.64775	0.00666419	0.751469	0.000790004	-0.123228	0.649348	-0.636365	0.00804174
A_33_P3223397	ENSG00000257346	ENST00000553174		lncRNA	lncRNA		5.04712	6.60339	6.99046	8.36386	7.17399	7.36139	7.08879	6.61884	6.9531	6.416	6.71123	6.70736	6.33539	6.75655	6.19106	6.937	5.82525	7.67716	7.26769	6.85381	6.68455	6.7093	6.54597	6.56403	1.8519	1.44244	1.02856	0.859299	0.884041	0.0180592	darkolivegreen2	0.588348	0.0165138	0.500979	0.0480711	0.38865	0.136826	0.313112	0.237666	-0.636149	0.00806992	-0.122055	0.65249
A_23_P84202	ENSG00000176473	ENST00000554998	WD repeat domain 25	protein_coding	protein_coding	WDR25	6.92407	6.86959	5.93737	6.41468	6.32558	6.38424	5.92258	6.70325	5.76404	7.15924	5.82177	6.1267	7.98611	7.52283	7.53089	7.00281	6.89683	6.17603	6.35491	6.31292	6.46164	5.97424	7.75447	7.26685	-0.720804	-0.541918	-0.583914	-0.435192	-0.922595	-0.487614	indianred4	-0.706018	0.00223956	-0.532291	0.0337934	-0.582975	0.0177812	-0.720158	0.00165383	0.0421381	0.876863	0.515896	0.0407978
A_32_P225816	ENSG00000142611	ENST00000270722	PR/SET domain 16	protein_coding	protein_coding	PRDM16	3.26207	4.13184	4.05527	3.98012	4.12411	6.52013	4.18981	4.11633	4.53915	3.67946	4.23839	4.35974	9.15829	9.28388	8.88436	9.44682	3.69696	4.0177	5.32212	4.15307	4.10931	4.29907	9.22109	9.16559	0.320739	1.62516	0.456113	0.412348	0.602107	-0.0554961	indianred4	-0.196116	0.466647	-0.0939336	0.729326	-0.64775	0.00666419	-0.751469	0.000790004	-0.338805	0.19926	0.78303	0.000334505
A_21_P0001393							4.53527	4.13184	4.48783	4.4115	4.38801	4.22881	4.80251	4.5999	4.63299	4.99293	4.39231	5.01401	5.09011	5.44811	5.51076	5.34762	4.33355	4.44966	4.30841	4.70121	4.81296	4.70316	5.26911	5.42919	0.11611	-0.0251483	0.367651	0.479404	0.369605	0.160079	indianred4	-0.196116	0.466647	-0.0626224	0.817784	-0.64775	0.00666419	-0.751469	0.000790004	-0.207832	0.439887	0.693987	0.00286115
A_33_P3347387	ENSG00000271227	ENST00000603072		processed_pseudogene	processed_pseudogene	SREK1IP1P2	11.3023	11.1539	11.4612	10.8145	12.0319	11.6967	11.7563	11.2753	11.7989	11.029	12.1841	11.5358	10.6665	10.5342	10.4294	9.84377	11.2281	11.1378	11.8643	11.5158	11.4139	11.86	10.6003	10.1366	-0.0902585	0.636223	0.287694	0.185824	0.63185	-0.463744	indianred4	0.588348	0.0165138	0.344423	0.191435	0.64775	0.00666419	0.751469	0.000790004	0.098315	0.717173	-0.744474	0.000940058
A_33_P3436646	ENSG00000279277	ENST00000651058		lncRNA	lncRNA		5.76362	6.19445	6.96109	5.51471	5.88034	5.51963	6.8321	6.05256	6.06137	6.25797	6.35259	6.38748	5.32755	5.16616	4.32192	4.77971	5.97903	6.2379	5.69999	6.44233	6.15967	6.37003	5.24685	4.55081	0.258863	-0.279046	0.463296	0.180636	0.391	-0.696038	indianred4	0.509902	0.0436136	0.281801	0.290334	0.64775	0.00666419	0.751469	0.000790004	0.0197254	0.942198	-0.812743	0.000129871
A_23_P54556	ENSG00000186260	ENST00000571589	myocardin related transcription factor B	protein_coding	protein_coding	MRTFB	11.6265	12.0346	11.7357	11.811	12.1024	11.7947	11.7131	11.3852	11.8444	11.2598	11.6596	11.6378	12.907	12.8522	10.9052	11.5017	11.8306	11.7733	11.9485	11.5491	11.5521	11.6487	12.8796	11.2034	-0.0572157	0.117979	-0.281452	-0.27845	-0.181835	-1.67621	honeydew1	-0.431455	0.0951836	-0.469668	0.0664223	0.5182	0.0397527	-0.0626224	0.817784	-0.13389	0.621058	-0.241814	0.366903
A_23_P213336	ENSG00000113578	ENST00000621536	fibroblast growth factor 1	protein_coding	protein_coding	FGF1	6.73577	8.03935	7.06508	7.10263	8.7576	9.00974	4.88874	4.207	4.52159	4.85953	8.27997	7.61678	4.52942	4.60362	9.47247	9.66144	7.38756	7.08385	8.88367	4.54787	4.69056	7.94837	4.56652	9.56696	-0.303702	1.49611	-2.83969	-2.697	0.560819	5.00044	saddlebrown	0.196116	0.466647	0.281801	0.290334	-0.64775	0.00666419	-0.125245	0.643961	-0.0100603	0.970503	0.484516	0.0571744
A_33_P3271171	ENSG00000277600	ENST00000614542	CCR4-NOT transcription complex subunit 3	protein_coding	nonsense_mediated_decay	CNOT3	9.21208	9.02237	9.17695	10.6153	9.55872	9.6116	9.73793	9.17983	9.88822	9.26466	8.92416	9.19483	8.53637	8.96912	9.1999	9.26554	9.11722	9.89613	9.58516	9.45888	9.57644	9.0595	8.75274	9.23272	0.77891	0.467937	0.34166	0.459218	-0.0577247	0.47998	blue4	0.549125	0.0275906	0.532291	0.0337934	0.064775	0.811624	0.344423	0.191435	0.00110054	0.996773	-0.174917	0.517025
A_23_P130027	ENSG00000006282	ENST00000504334	epsin 3	protein_coding	nonsense_mediated_decay	SPATA20	10.2232	10.7236	10.5236	10.0372	10.6938	10.688	10.6836	10.4959	11.3498	10.7217	11.3098	10.998	11.6889	11.8605	6.17492	6.58754	10.4734	10.2804	10.6909	10.5897	11.0357	11.1539	11.7747	6.38123	-0.192985	0.217505	0.116352	0.562353	0.680539	-5.39346	darkviolet	-0.313786	0.236604	-0.375735	0.151513	0.64775	0.00666419	0	1	0.013252	0.961151	-0.875733	8.78054e-06
A_21_P0006080	ENSG00000225626	ENST00000662063		lncRNA	lncRNA	C9orf135-DT	3.26207	3.69347	3.88263	3.91287	4.18734	5.48582	3.81697	3.50381	3.82653	3.84547	4.06608	6.1267	4.10065	3.49583	3.09802	4.26208	3.47777	3.89775	4.83658	3.66039	3.836	5.09639	3.79824	3.68005	0.41998	1.35881	0.182616	0.358232	1.61862	-0.118189	indianred4	0.470679	0.0657604	0.375735	0.151513	0.12955	0.632516	0.125245	0.643961	-0.246398	0.357604	-0.18722	0.487488
A_23_P117424	ENSG00000100897	ENST00000446197	DDB1 and CUL4 associated factor 11	protein_coding	protein_coding	DCAF11	12.1504	11.4037	11.0178	10.7844	11.8616	11.7811	11.1385	11.1347	11.4118	11.6701	10.3197	10.6825	11.5507	11.3728	11.568	10.7443	11.777	10.9011	11.8214	11.1366	11.5409	10.5011	11.4618	11.1561	-0.875922	0.0443402	-0.640443	-0.236104	-1.27593	-0.305615	plum1	-0.353009	0.179869	-0.313112	0.237666	0.064775	0.811624	0	1	0.477863	0.0611928	-0.0297695	0.912852
A_21_P0013414	ENSG00000236039	ENST00000636929	long intergenic non-protein coding RNA 2889	lncRNA	lncRNA	LINC02889	7.24822	7.43697	7.53114	7.24377	6.53089	6.27263	7.80231	8.16961	8.70266	8.67287	7.1743	7.50208	7.71982	6.62502	6.31628	6.09539	7.3426	7.38745	6.40176	7.98596	8.68776	7.33819	7.17242	6.20584	0.0448555	-0.940837	0.643366	1.34517	-0.0044042	-0.966582	lightblue4	0.156893	0.561728	0	1	0.582975	0.0177812	0.407046	0.117637	0.023085	0.932373	-0.619483	0.0104899
A_21_P0006685	ENSG00000230526	ENST00000441348		lncRNA	lncRNA		4.79441	5.29232	5.74315	5.93516	6.9901	5.86843	6.00211	5.83762	6.03411	5.74315	5.87958	5.66177	6.27029	6.36304	5.98975	6.48859	5.04336	5.83915	6.42927	5.91987	5.88863	5.77068	6.31666	6.23917	0.795793	1.38591	0.876504	0.845266	0.727315	-0.0774964	grey60	0.0785328	0.772508	0.125337	0.643715	-0.389331	0.136079	-0.564017	0.0228657	-0.653187	0.00607639	0.345259	0.190289
A_24_P397817	ENSG00000174697	ENST00000308868	leptin	protein_coding	protein_coding	LEP	4.05255	4.22881	4.10065	4.18486	4.18734	3.3923	4.56795	3.74482	3.89177	4.00561	4.23839	3.58118	4.13698	4.11112	5.64655	5.36959	4.14068	4.14276	3.78982	4.15638	3.94869	3.90979	4.12405	5.50807	0.00207551	-0.350863	0.0157012	-0.191991	-0.230893	1.38402	darkviolet	-0.196116	0.466647	-0.0313112	0.908356	-0.64775	0.00666419	-0.438357	0.0894308	-0.126313	0.641115	0.854198	2.53175e-05
A_23_P205575	ENSG00000181619	ENST00000481661	G protein-coupled receptor 135	protein_coding	nonsense_mediated_decay	GPR135	7.86901	8.58108	8.66678	8.60061	8.79431	8.62924	8.16286	7.46045	8.08448	7.89406	8.66133	8.28265	8.60421	9.10091	9.36023	9.53068	8.22505	8.63369	8.71178	7.81166	7.98927	8.47199	8.85256	9.44545	0.408645	0.48673	-0.41339	-0.235781	0.246944	0.592898	lightblue4	-0.0784465	0.772752	0.0626224	0.817784	-0.64775	0.00666419	-0.626224	0.00945035	-0.369635	0.158806	0.749577	0.000828505
A_24_P904903	ENSG00000254899	ENST00000453381	DExD-box helicase 39B	protein_coding	nonsense_mediated_decay		11.6246	10.6148	10.633	10.6941	10.5703	10.525	10.3676	10.4979	10.3347	11.563	10.5303	10.8482	10.637	9.99665	10.7702	10.351	11.1197	10.6635	10.5477	10.4327	10.9489	10.6892	10.3168	10.5606	-0.456191	-0.572044	-0.686999	-0.170877	-0.43051	0.243791	thistle	-0.11767	0.66428	-0.0939336	0.729326	0.064775	0.811624	0.187867	0.485956	0.648334	0.00659898	-0.170426	0.528008
A_33_P3612740	ENSG00000090686	ENST00000421625	ubiquitin specific peptidase 48	protein_coding	protein_coding	USP48	8.11716	8.99696	9.16255	9.72291	9.0458	8.97091	9.10066	9.18142	9.20617	8.96723	9.4879	9.46346	9.94645	10.2332	9.53995	9.98099	8.55706	9.44273	9.00836	9.14104	9.0867	9.47568	10.0898	9.76047	0.885674	0.451301	0.583986	0.529643	0.918625	-0.32938	grey60	-0.0784465	0.772752	-0.0313112	0.908356	-0.582975	0.0177812	-0.720158	0.00165383	-0.690638	0.00305692	0.464965	0.069567
A_21_P0010936	ENSG00000241058	ENST00000607346	NOP2/Sun RNA methyltransferase 6	protein_coding	nonsense_mediated_decay	NSUN6	6.30549	7.92796	7.95201	7.33943	8.35397	8.1433	7.74997	7.91438	7.53819	7.11016	8.49679	7.88484	6.27438	6.45018	6.11048	6.50134	7.11673	7.64572	8.24864	7.83218	7.32417	8.19081	6.36228	6.30591	0.528996	1.13191	0.715453	0.207446	1.07409	-0.0563679	indianred4	0.549125	0.0275906	0.407046	0.117637	0.64775	0.00666419	0.688847	0.00316597	-0.287699	0.279921	-0.626047	0.00947663
A_33_P3245575	ENSG00000130309	ENST00000252599	collagen beta(1-O)galactosyltransferase 1	protein_coding	protein_coding	COLGALT1	9.54924	8.5394	8.10558	8.92944	8.15577	8.49604	7.58918	8.42836	7.64791	9.10525	8.00773	8.63436	8.70282	8.36891	9.50563	8.09581	9.04432	8.51751	8.3259	8.00877	8.37658	8.32104	8.53587	8.80072	-0.52681	-0.718418	-1.03555	-0.667742	-0.72328	0.264849	plum1	-0.392232	0.132932	-0.344423	0.191435	-0.194325	0.470807	-0.125245	0.643961	0.483719	0.0576453	0.23672	0.377391
A_33_P3367855	ENSG00000105647	ENST00000222254	phosphoinositide-3-kinase regulatory subunit 2	protein_coding	protein_coding	PIK3R2	15.8108	15.9095	15.3389	15.2549	15.4491	15.4411	15.201	15.1684	15.4342	15.1225	15.2768	15.2209	14.1863	14.1397	14.301	14.2228	15.8601	15.2969	15.4451	15.1847	15.2783	15.2488	14.163	14.2619	-0.56321	-0.415014	-0.6754	-0.581782	-0.611283	0.0989359	indianred4	0	1	0	1	0.64775	0.00666419	0.751469	0.000790004	0.424085	0.101612	-0.716793	0.00178038
A_23_P300600	ENSG00000100285	ENST00000310624	neurofilament heavy	protein_coding	protein_coding	NEFH	4.19966	4.5999	4.82336	4.4115	4.94544	4.9701	4.11373	4.11633	4.63299	4.61286	4.82336	4.53915	7.31246	7.78841	7.09589	7.26224	4.39978	4.61743	4.95777	4.11503	4.62292	4.68125	7.55043	7.17906	0.217648	0.557986	-0.284752	0.223141	0.281472	-0.371369	indianred4	-0.235598	0.379722	-0.188006	0.485629	-0.648886	0.00653784	-0.752022	0.000779032	-0.308014	0.245801	0.754679	0.000728061
A_23_P118246	ENSG00000131153	ENST00000253462	GINS complex subunit 2	protein_coding	protein_coding	GINS2	13.0026	13.0516	12.8155	12.8576	13.4619	13.5733	11.9749	12.4285	12.1952	12.7327	12.8844	12.995	13.9566	13.8146	13.1072	13.0291	13.0271	12.8366	13.5176	12.2017	12.4639	12.9397	13.8856	13.0682	-0.190526	0.490489	-0.825364	-0.563139	-0.0873582	-0.817411	lightblue4	-0.627572	0.00925272	-0.532291	0.0337934	-0.38865	0.136826	-0.594913	0.015062	-0.049462	0.855654	0.262893	0.325253
A_33_P3350748	ENSG00000135480	ENST00000331817	keratin 7	protein_coding	protein_coding	KRT7	18.6542	18.6767	17.9853	18.0043	18.5379	18.6008	17.621	17.579	17.5607	17.679	17.9983	17.8324	18.9884	18.8607	16.8747	16.9462	18.6655	17.9948	18.5693	17.6	17.6199	17.9154	18.9246	16.9105	-0.670664	-0.0961709	-1.06551	-1.04559	-0.750113	-2.01411	brown4	-0.784465	0.00032065	-0.751469	0.000790004	0.64775	0.00666419	0	1	0.250409	0.349578	-0.506497	0.0452765
A_23_P303423	ENSG00000109171	ENST00000264313	SLAIN motif family member 2	protein_coding	protein_coding	SLAIN2	4.45737	6.664	6.59572	5.85642	6.34485	6.8396	6.52013	6.83289	6.17367	6.21553	7.3715	7.18859	6.40567	6.78994	6.20701	7.562	5.56069	6.22607	6.59222	6.67651	6.1946	7.28005	6.5978	6.88451	0.665386	1.03154	1.11582	0.633917	1.71936	0.286702	darkorange	0.156893	0.561728	0.156556	0.562578	-0.12955	0.632516	-0.125245	0.643961	-0.786838	0.000298762	0.205021	0.446235
A_23_P380917	ENSG00000140612	ENST00000559729	SEC11 homolog A, signal peptidase complex subunit	protein_coding	protein_coding	SEC11A	15.0424	15.4682	15.2538	15.3417	15.0703	15.2319	15.135	15.2965	15.0656	15.0203	15.301	15.3498	15.6302	15.975	16.005	16.2767	15.2553	15.2977	15.1511	15.2158	15.0429	15.3254	15.8026	16.1408	0.042438	-0.104212	-0.0395331	-0.212367	0.0700646	0.338205	darkviolet	-0.431455	0.0951836	-0.219179	0.414737	-0.64775	0.00666419	-0.751469	0.000790004	-0.333452	0.206907	0.852162	2.77394e-05
A_33_P3298430	ENSG00000148468	ENST00000378116	family with sequence similarity 171 member A1	protein_coding	protein_coding	FAM171A1	7.77612	7.45994	7.23691	7.36441	7.90482	8.19814	6.55267	6.81318	6.63049	7.30235	7.45468	7.38451	7.64926	7.57577	8.61947	8.52772	7.61803	7.30066	8.05148	6.68292	6.96642	7.4196	7.61251	8.5736	-0.317375	0.433447	-0.935111	-0.651611	-0.198435	0.961083	lightblue4	-0.470679	0.0657604	-0.25049	0.349417	-0.64775	0.00666419	-0.563602	0.0229882	0.0703492	0.79572	0.751019	0.000799034
A_23_P141126	ENSG00000108479	ENST00000225614	galactokinase 1	protein_coding	protein_coding	GALK1	10.9681	10.6061	9.89728	10.0945	10.9953	11.0308	10.0179	10.1858	10.1989	10.5418	9.29103	9.83842	10.6938	10.6472	11.3929	11.0167	10.7871	9.9959	11.0131	10.1019	10.3704	9.56472	10.6705	11.2048	-0.791211	0.225967	-0.685244	-0.416754	-1.22239	0.534358	lightblue4	-0.470679	0.0657604	-0.25049	0.349417	-0.582975	0.0177812	-0.532291	0.0337934	0.213811	0.426539	0.599964	0.0140145
A_33_P3403937							3.97583	4.50183	4.57174	4.49984	4.84548	4.53137	4.39659	4.30148	3.89177	4.13184	5.03891	4.58495	4.73131	4.66888	5.85564	5.43671	4.23883	4.53579	4.68843	4.34904	4.01181	4.81193	4.70009	5.64617	0.296959	0.449597	0.110209	-0.227024	0.573102	0.946082	darkviolet	-0.0784465	0.772752	0.0626224	0.817784	-0.64775	0.00666419	-0.626224	0.00945035	-0.400504	0.124232	0.829453	7.07732e-05
A_21_P0012989	ENSG00000249279	ENST00000503882	long intergenic non-protein coding RNA 2057	lncRNA	lncRNA	LINC02057	5.25738	7.23272	5.52258	5.29461	6.14083	6.46811	6.11309	6.78136	5.74104	6.07146	6.59245	6.37014	5.18611	5.44811	4.47977	5.10459	6.24505	5.4086	6.30447	6.44722	5.90625	6.4813	5.31711	4.79218	-0.836455	0.0594189	0.202172	-0.3388	0.236247	-0.524929	indianred4	0.353009	0.179869	0.156556	0.562578	0.64775	0.00666419	0.688847	0.00316597	-0.164497	0.542668	-0.653281	0.00606664
A_33_P3248231	ENSG00000259869	ENST00000568976	uncharacterized LOC283028	lncRNA	lncRNA		7.96199	7.67926	7.11926	7.43424	8.28757	8.04917	7.36071	7.08414	6.75697	7.63685	7.2061	7.52576	6.35094	6.30634	8.55704	7.55375	7.82063	7.27675	8.16837	7.22243	7.19691	7.36593	6.32864	8.0554	-0.543875	0.347742	-0.5982	-0.623715	-0.454695	1.72676	skyblue2	0.156893	0.561728	0.187867	0.485956	-0.453425	0.0777414	0.156556	0.562578	0.263102	0.324855	0.274695	0.303183
A_23_P153301	ENSG00000105388	ENST00000221992	CEA cell adhesion molecule 5	protein_coding	protein_coding	CEACAM5	4.32866	5.04439	4.82336	4.75655	4.45737	4.65284	4.39659	4.30148	4.3174	4.38801	4.33984	4.60732	9.73561	9.70447	4.07145	4.52942	4.68653	4.78995	4.5551	4.34904	4.3527	4.47358	9.72004	4.30043	0.103428	-0.131422	-0.337486	-0.333822	-0.212946	-5.41961	honeydew1	-0.470679	0.0657604	-0.469668	0.0664223	0.2591	0.332538	-0.219179	0.414737	-0.194215	0.471064	0.0525713	0.846677
A_33_P3352767			melanocortin 1 receptor			MC1R	10.0988	10.4427	9.86988	10.0225	10.3133	10.1656	9.48586	9.41627	9.23676	9.57513	9.42141	9.55375	10.494	10.8987	10.215	10.5752	10.2708	9.94617	10.2395	9.45106	9.40594	9.48758	10.6964	10.3951	-0.324592	-0.0312998	-0.819696	-0.864817	-0.783183	-0.301257	lightblue4	-0.706018	0.00223956	-0.563602	0.0229882	-0.582975	0.0177812	-0.688847	0.00316597	-0.00561991	0.98352	0.502035	0.0475266
A_21_P0001800	ENSG00000237479	ENST00000421907	uncharacterized LOC105373876	lncRNA	lncRNA		11.2313	8.48066	8.50383	10.6182	8.61264	8.29792	9.44372	8.62102	9.48765	8.95914	8.22083	8.57637	7.9051	8.10083	9.83017	8.59677	9.856	9.56099	8.45528	9.03237	9.2234	8.3986	8.00296	9.21347	-0.295008	-1.40072	-0.823628	-0.632602	-1.4574	1.21051	darkorange	0.313786	0.236604	0.313112	0.237666	-0.194325	0.470807	0.281801	0.290334	0.68199	0.00361284	0.0117626	0.965514
A_23_P76291			proline rich 4			PRR4	8.30677	8.40021	8.42653	8.62662	8.08464	8.25355	8.88579	9.15636	8.91064	9.19664	8.3903	8.75285	8.2812	8.66656	9.91471	10.0833	8.35349	8.52657	8.1691	9.02108	9.05364	8.57158	8.47388	9.99899	0.173081	-0.184396	0.667583	0.700149	0.218084	1.52511	darkviolet	0.313786	0.236604	0.375735	0.151513	-0.64775	0.00666419	-0.281801	0.290334	-0.237617	0.375533	0.744634	0.000936377
A_23_P138461	ENSG00000107815	ENST00000370228	twinkle mtDNA helicase	protein_coding	protein_coding	TWNK	10.3429	10.1985	9.64777	10.4267	10.0798	10.4351	9.48126	10.1102	9.50699	10.6157	10.1413	10.4362	9.07004	9.34485	9.94554	9.46081	10.2707	10.0372	10.2574	9.79573	10.0613	10.2887	9.20744	9.70317	-0.23347	-0.0132687	-0.474977	-0.209369	0.0180391	0.495728	honeydew1	0.313786	0.236604	0.25049	0.349417	0.453425	0.0777414	0.657536	0.00563667	0.297234	0.263568	-0.333949	0.206189
A_23_P205686	ENSG00000080815	ENST00000324501	presenilin 1	protein_coding	protein_coding	PSEN1	11.4989	11.5615	11.2601	11.302	10.9654	11.0368	10.9487	11.1683	11.3121	11.507	10.623	10.9193	12.2327	12.0125	11.6754	11.8497	11.5302	11.281	11.0011	11.0585	11.4095	10.7711	12.1226	11.7626	-0.249203	-0.52913	-0.471683	-0.120666	-0.759069	-0.360023	indianred4	-0.745241	0.000922537	-0.594913	0.015062	-0.64775	0.00666419	-0.751469	0.000790004	0.0138559	0.959381	0.509019	0.0440401
A_24_P250922	ENSG00000073756	ENST00000680451	prostaglandin-endoperoxide synthase 2	protein_coding	protein_coding	PTGS2	7.27607	8.10497	12.6398	11.8469	4.66095	4.69546	12.7742	13.272	13.3403	12.8502	12.2193	12.4236	11.3666	11.217	4.93591	5.08484	7.69052	12.2433	4.6782	13.0231	13.0953	12.3215	11.2918	5.01037	4.55282	-3.01232	5.33259	5.40473	4.63097	-6.2814	lightblue4	0.470679	0.0657604	0.25049	0.349417	0.38865	0.136826	0.375735	0.151513	-0.188548	0.484348	-0.583708	0.0176041
A_21_P0005668	ENSG00000253199	ENST00000653516	long intergenic non-protein coding RNA 2153	lncRNA	lncRNA	LINC02153	6.08414	4.46147	4.24792	4.4115	4.5058	4.11112	4.11373	4.06338	6.2378	3.84547	4.82336	3.99716	4.00841	4.11112	3.57363	3.68648	5.2728	4.32971	4.30846	4.08855	5.04164	4.41026	4.05977	3.63005	-0.943097	-0.964343	-1.18425	-0.231166	-0.862543	-0.429713	yellow	-0.0588996	0.828462	-0.172338	0.523318	0.64775	0.00666419	0.579684	0.0185941	0.637592	0.00788324	-0.447551	0.082159
A_33_P3376434	ENSG00000168137	ENST00000402198	SET domain containing 5	protein_coding	protein_coding	SETD5	10.2838	9.77525	8.88512	9.57092	9.16949	9.22679	9.00606	9.81743	8.65682	10.3487	9.1187	9.48211	8.64183	8.5315	9.46084	8.98121	10.0295	9.22802	9.19814	9.41175	9.50274	9.30041	8.58666	9.22102	-0.801526	-0.831408	-0.617801	-0.526812	-0.729143	0.634361	thistle	0.11767	0.66428	0.0939336	0.729326	0.12955	0.632516	0.500979	0.0480711	0.519716	0.0390763	-0.187696	0.48636
A_33_P3260125	ENSG00000187942	ENST00000344642	low density lipoprotein receptor class A domain containing 2	protein_coding	protein_coding	LDLRAD2	3.3663	3.55073	3.58118	3.24315	3.49183	3.82653	3.57363	3.43461	3.77806	4.07145	4.00841	4.45737	6.28829	6.66955	5.51076	6.22158	3.45851	3.41217	3.65918	3.50412	3.92475	4.23289	6.47892	5.86617	-0.0463474	0.200669	0.0456038	0.466241	0.774379	-0.612745	indianred4	-0.156893	0.561728	-0.125245	0.643961	-0.64775	0.00666419	-0.751469	0.000790004	-0.306814	0.247742	0.682966	0.00354628
A_33_P3403693	ENSG00000204970	ENST00000378133	protocadherin alpha 1	protein_coding	protein_coding	PCDHA1	4.11633	4.72451	4.00841	3.79115	4.5058	4.40832	3.9248	4.56604	4.45532	4.32417	4.18486	4.18734	7.14306	7.22581	6.26209	6.5377	4.42042	3.89978	4.45706	4.24542	4.38974	4.1861	7.18444	6.3999	-0.520638	0.0366423	-0.174997	-0.030675	-0.234317	-0.784539	indianred4	-0.509902	0.0436136	-0.407046	0.117637	-0.64775	0.00666419	-0.751469	0.000790004	-0.266108	0.319152	0.680123	0.00374287
A_32_P73217	ENSG00000215717	ENST00000338272	transmembrane protein 167B	protein_coding	protein_coding	TMEM167B	7.602	9.09853	9.38899	8.56825	8.4476	9.13691	8.73804	9.07356	8.94348	8.16828	9.76671	9.21071	8.13707	8.33315	7.09589	8.78535	8.35026	8.97862	8.79225	8.9058	8.55588	9.48871	8.23511	7.94062	0.628359	0.441991	0.555534	0.205614	1.13845	-0.294493	plum1	0.509902	0.0436136	0.375735	0.151513	0.38865	0.136826	0.500979	0.0480711	-0.377458	0.149493	-0.487156	0.0556356
A_33_P3349619	ENSG00000214330	ENST00000445663		unprocessed_pseudogene	unprocessed_pseudogene	ABCD1P5	7.71575	6.37068	5.84156	6.01471	5.93811	5.98014	6.06103	6.90313	5.96361	7.11016	6.09341	6.53673	8.78402	8.29124	9.49635	7.71188	7.04322	5.92814	5.95912	6.48208	6.53689	6.31507	8.53763	8.60412	-1.11508	-1.08409	-0.561137	-0.50633	-0.728143	0.0664862	indianred4	-0.666795	0.00478488	-0.500979	0.0480711	-0.64775	0.00666419	-0.720158	0.00165383	0.104335	0.70058	0.692884	0.00292445
A_33_P3271051	ENSG00000008256	ENST00000396741	cytohesin 3	protein_coding	protein_coding	CYTH3	12.803	13.3264	11.9656	12.5818	13.2624	13.2547	12.3636	12.2316	12.2121	12.0665	12.074	12.1695	13.526	13.8278	13.2935	13.8488	13.0647	12.2737	13.2586	12.2976	12.1393	12.1217	13.6769	13.5712	-0.790993	0.193858	-0.767092	-0.925384	-0.942981	-0.105687	lightblue4	-0.706018	0.00223956	-0.532291	0.0337934	-0.64775	0.00666419	-0.720158	0.00165383	-0.0606551	0.823423	0.61583	0.0110895
A_24_P243776	ENSG00000198839	ENST00000361822	zinc finger protein 277	protein_coding	protein_coding	ZNF277	10.5338	11.5908	12.0025	11.8944	10.9172	10.9517	12.4249	12.9413	12.4216	12.1599	12.5864	12.4919	10.3983	10.4346	9.58988	10.3996	11.0623	11.9485	10.9345	12.6831	12.2907	12.5391	10.4164	9.99475	0.886123	-0.127859	1.62074	1.22839	1.47681	-0.421688	lightblue4	0.706018	0.00223956	0.469668	0.0664223	0.64775	0.00666419	0.751469	0.000790004	-0.185945	0.49051	-0.716362	0.00179714
A_33_P3310070	ENSG00000141568	ENST00000335255	forkhead box K2	protein_coding	protein_coding	FOXK2	8.97835	7.89567	7.50457	7.80231	7.82476	7.89254	7.25296	7.61689	7.23482	8.01	7.58355	7.70693	8.40341	8.09573	8.49673	7.61655	8.43701	7.65344	7.85865	7.43493	7.62241	7.64524	8.24957	8.05664	-0.783569	-0.57836	-1.00208	-0.814601	-0.791772	-0.19293	plum1	-0.745241	0.000922537	-0.626224	0.00945035	-0.2591	0.332538	-0.407046	0.117637	0.608559	0.0123635	0.266739	0.317963
A_33_P3333232	ENSG00000203799	ENST00000368966		transcribed_unitary_pseudogene	transcribed_unitary_pseudogene	CCDC162P	6.53235	7.12944	6.50506	6.40034	6.17773	5.05798	7.84156	7.31713	7.21644	6.68606	6.71123	6.72536	6.76694	6.39874	6.00913	6.80534	6.8309	6.4527	5.61786	7.57935	6.95125	6.7183	6.58284	6.40723	-0.378194	-1.21304	0.748448	0.120353	-0.112599	-0.175609	navajowhite1	0	1	-0.0313112	0.908356	0.12955	0.632516	0.156556	0.562578	-0.0554812	0.838292	-0.227878	0.39598
A_33_P3352134	ENSG00000281089	ENST00000626623	autophagy related 16 like 1	protein_coding	protein_coding	ATG16L1	9.09428	8.71312	8.47174	8.64262	8.23017	8.40328	8.23691	8.66833	8.0079	9.01968	8.32867	8.62056	9.76653	9.25351	8.72222	8.07121	8.9037	8.55718	8.31672	8.45262	8.51379	8.47462	9.51002	8.39672	-0.346524	-0.586977	-0.45108	-0.389911	-0.429082	-1.11331	magenta4	-0.745241	0.000922537	-0.688847	0.00316597	0	1	-0.344423	0.191435	0.209579	0.435964	-0.0324631	0.904998
A_23_P164912	ENSG00000104863	ENST00000391864	lin-7 homolog B, crumbs cell polarity complex component	protein_coding	protein_coding	LIN7B	9.27	9.18239	9.4218	10.0423	9.61959	9.18681	10.1314	9.87781	10.1928	9.93268	9.41012	9.3051	8.96777	9.13899	10.7738	10.7609	9.2262	9.73205	9.4032	10.0046	10.0628	9.35761	9.05338	10.7674	0.505853	0.177001	0.778414	0.836556	0.131411	1.71398	darkviolet	0.745241	0.000922537	0.720158	0.00165383	-0.64775	0.00666419	0	1	-0.196569	0.465597	0.611156	0.0118959
A_23_P371410	ENSG00000142875	ENST00000370688	protein kinase cAMP-activated catalytic subunit beta	protein_coding	protein_coding	PRKACB	7.6425	8.36741	8.23459	7.91401	7.50507	7.53843	8.69664	8.82625	8.68201	8.29935	8.48627	8.0819	8.96777	8.98121	7.40141	7.602	8.00496	8.0743	7.52175	8.76145	8.49068	8.28408	8.97449	7.50171	0.0693433	-0.48321	0.756488	0.48572	0.279126	-1.47278	saddlebrown	-0.313786	0.236604	-0.375735	0.151513	0.5182	0.0397527	-0.0626224	0.817784	-0.291457	0.273404	-0.426637	0.099353
A_23_P83751	ENSG00000109944	ENST00000227349	junctional cadherin complex regulator	protein_coding	protein_coding	JHY	3.97583	4.72451	5.09011	4.6147	5.20212	4.9701	4.45737	4.73131	3.89177	3.84547	4.92629	4.2992	7.53089	7.69621	7.40141	8.35287	4.35017	4.8524	5.08611	4.59434	3.86862	4.61274	7.61355	7.87714	0.502234	0.735939	0.244171	-0.481548	0.262573	0.263592	indianred4	-0.274563	0.303426	-0.156556	0.562578	-0.64775	0.00666419	-0.751469	0.000790004	-0.339986	0.197599	0.813248	0.000127622
A_21_P0003883							4.5999	5.20212	4.80251	4.37285	5.34762	5.05798	5.0396	5.06608	5.20212	4.61286	4.92629	5.15291	6.46301	6.34318	5.57742	5.52943	4.90101	4.58768	5.2028	5.05284	4.90749	5.0396	6.4031	5.55342	-0.313329	0.30179	0.151829	0.00647787	0.13859	-0.849672	honeydew1	-0.373031	0.154717	-0.297675	0.262825	-0.64775	0.00666419	-0.752022	0.000779032	-0.366866	0.162193	0.435825	0.0915116
A_33_P3718274			long intergenic non-protein coding RNA 2159			LINC02159	3.75487	4.66177	5.03891	4.4115	6.02444	5.01122	5.07547	4.85642	5.40673	4.61286	4.2969	4.60732	4.58495	4.88569	4.79603	4.66177	4.20832	4.72521	5.51783	4.96594	5.00979	4.45211	4.73532	4.7289	0.516886	1.30951	0.757625	0.801475	0.243793	-0.00642058	midnightblue	0.353009	0.179869	0.32901	0.213394	0.12955	0.632516	0.0783357	0.773065	-0.540536	0.0306356	-0.0345018	0.89906
A_21_P0008572							4.45737	5.36959	4.64565	4.58495	5.02375	4.79441	5.16867	5.18487	4.68649	5.84392	4.53332	5.4584	5.55842	5.87881	9.45504	8.59176	4.91348	4.6153	4.90908	5.17677	5.2652	4.99586	5.71861	9.0234	-0.29818	-0.00440366	0.263286	0.351723	0.0823795	3.30478	darkviolet	-0.274563	0.303426	-0.0939336	0.729326	-0.64775	0.00666419	-0.720158	0.00165383	-0.2616	0.327726	0.947498	2.56492e-08
A_24_P703830	ENSG00000187556	ENST00000591727	nanos C2HC-type zinc finger 3	protein_coding	processed_transcript	NANOS3	4.58495	5.45121	5.74315	5.51471	5.65999	5.89557	5.69435	5.45429	5.52258	5.29232	5.93295	5.53332	8.99471	9.16589	9.41468	9.39938	5.01808	5.62893	5.77778	5.57432	5.40745	5.73314	9.0803	9.40703	0.610849	0.759702	0.556244	0.389367	0.715058	0.326734	darkviolet	-0.0392232	0.885326	0.0939336	0.729326	-0.64775	0.00666419	-0.751469	0.000790004	-0.381415	0.144928	0.828447	7.354e-05
A_23_P413180	ENSG00000111554	ENST00000682720	Mdm1 nuclear protein	protein_coding	protein_coding	MDM1	4.96433	6.54448	6.91923	6.29059	6.18239	5.96866	6.77272	6.89216	6.62159	6.68606	7.75885	7.2387	5.94836	5.29576	5.20212	6.19721	5.75441	6.60491	6.07553	6.83244	6.65383	7.49877	5.62206	5.69967	0.850507	0.321121	1.07804	0.89942	1.74437	0.0776023	indianred4	0.666795	0.00478488	0.532291	0.0337934	0.5182	0.0397527	0.563602	0.0229882	-0.447642	0.0820889	-0.464982	0.0695558
A_23_P250813	ENSG00000165392	ENST00000298139	WRN RecQ like helicase	protein_coding	protein_coding	WRN	9.82068	10.6441	10.807	10.5613	10.4902	10.4626	11.0326	11.0281	10.8719	10.544	11.6428	10.8851	9.9871	10.0755	10.0069	10.7635	10.2324	10.6841	10.4764	11.0304	10.7079	11.2639	10.0313	10.3852	0.451758	0.244032	0.798009	0.475557	1.03154	0.353917	plum1	0.627572	0.00925272	0.563602	0.0229882	0.38865	0.136826	0.469668	0.0664223	-0.402209	0.122489	-0.331287	0.210052
A_23_P420326	ENSG00000160097	ENST00000373471	fibronectin type III domain containing 5	protein_coding	protein_coding	FNDC5	3.38368	4.83604	4.71595	4.27378	4.72451	4.33091	4.30148	4.207	4.28308	4.38801	4.44293	4.45737	5.84862	5.87881	8.74872	8.15125	4.10986	4.49487	4.52771	4.25424	4.33554	4.45015	5.86372	8.44999	0.385006	0.417843	0.144381	0.225679	0.340289	2.58627	darkviolet	-0.392232	0.132932	-0.187867	0.485956	-0.64775	0.00666419	-0.751469	0.000790004	-0.373538	0.154113	0.962813	2.39001e-09
A_33_P3347707	ENSG00000104967	ENST00000676183	NOVA alternative splicing regulator 2	protein_coding	protein_coding	NOVA2	4.25265	4.94251	5.09011	5.03204	5.22881	5.60084	5.16867	4.85642	5.07011	4.71595	5.59432	5.25974	5.63753	5.5517	6.56176	6.06137	4.59758	5.06107	5.41482	5.01254	4.89303	5.42703	5.59461	6.31157	0.463492	0.817245	0.414962	0.295454	0.829448	0.716951	darkviolet	0	1	0.125245	0.643961	-0.64775	0.00666419	-0.688847	0.00316597	-0.556893	0.0250411	0.798876	0.000205852
A_33_P3258593	ENSG00000251655	ENST00000500254	proline rich protein BstNI subfamily 1	protein_coding	protein_coding	PRB1	11.686	10.5525	11.2414	11.3661	11.2949	11.1643	11.4766	10.3858	11.6779	10.8752	10.6998	10.5176	9.92722	9.63555	10.8943	10.0984	11.1192	11.3037	11.2296	10.9312	11.2765	10.6087	9.78138	10.4963	0.184491	0.110325	-0.188059	0.157285	-0.510535	0.714938	orangered1	0.313786	0.236604	0.281801	0.290334	0.38865	0.136826	0.594913	0.015062	0.436248	0.091162	-0.355927	0.176046
A_24_P305223	ENSG00000212710	ENST00000391403	cutaneous T cell lymphoma-associated antigen 1	protein_coding	protein_coding	CTAGE1	8.32832	8.09342	8.04405	7.13795	7.45533	7.30264	7.96551	8.59648	8.23032	8.90285	7.5792	7.90802	9.29749	8.43593	7.33734	7.19568	8.21087	7.591	7.37898	8.281	8.56658	7.74361	8.86671	7.26651	-0.619869	-0.831888	0.0701264	0.355713	-0.467264	-1.6002	saddlebrown	-0.509902	0.0436136	-0.532291	0.0337934	0.453425	0.0777414	-0.0313112	0.908356	0.118941	0.660855	-0.360901	0.169653
A_33_P3884230	ENSG00000008441	ENST00000592199	nuclear factor I X	protein_coding	protein_coding	NFIX	6.68168	6.29059	6.98049	7.61804	8.01907	7.57648	6.92518	7.4951	6.1267	7.6425	7.56343	7.69566	6.04029	6.41627	10.1372	7.5094	6.48613	7.29927	7.79778	7.21014	6.8846	7.62955	6.22828	8.82329	0.813134	1.31164	0.724009	0.398468	1.14341	2.59501	darkviolet	0.666795	0.00478488	0.657536	0.00563667	-0.2591	0.332538	0.125245	0.643961	-0.161183	0.550938	0.533464	0.0333298
A_23_P452	ENSG00000162733	ENST00000367921	discoidin domain receptor tyrosine kinase 2	protein_coding	protein_coding	DDR2	3.57363	4.56604	4.53915	4.58495	4.5999	4.81537	4.75821	4.88264	4.63299	4.50382	4.78789	4.63299	5.15355	4.64114	8.42594	8.3418	4.06984	4.56205	4.70764	4.82042	4.5684	4.71044	4.89734	8.38387	0.492215	0.637803	0.750589	0.498565	0.640604	3.48652	darkviolet	0.0785328	0.772508	0.188006	0.485629	-0.648886	0.00653784	-0.626685	0.00938236	-0.351716	0.18158	0.956233	7.3457e-09
A_24_P390928	ENSG00000007255	ENST00000588062	trafficking protein particle complex 6A	protein_coding	protein_coding	TRAPPC6A	11.2366	11.2098	10.5024	9.96524	10.7267	10.6016	10.9352	11.0469	10.7859	10.5788	10.3643	10.5024	11.6027	11.655	11.0808	11.0225	11.2232	10.2338	10.6642	10.9911	10.6824	10.4333	11.6289	11.0516	-0.98935	-0.559031	-0.232118	-0.540831	-0.789836	-0.577271	honeydew1	-0.785328	0.000312539	-0.752022	0.000779032	-0.583997	0.0175345	-0.595351	0.0149688	0.146273	0.588816	0.311674	0.239944
A_33_P3386429	ENSG00000112701	ENST00000447266	SUMO specific peptidase 6	protein_coding	protein_coding	SENP6	4.37503	5.92777	5.85914	5.29461	5.8009	5.63026	5.90162	5.85018	5.41995	5.07011	6.32586	6.19721	6.25148	6.41627	6.23541	6.66378	5.1514	5.57688	5.71558	5.8759	5.24503	6.26154	6.33387	6.4496	0.425477	0.564178	0.724499	0.0936332	1.11014	0.115722	yellow	-0.274563	0.303426	-0.156556	0.562578	-0.582975	0.0177812	-0.688847	0.00316597	-0.737314	0.00111705	0.494884	0.0513056
A_23_P205768	ENSG00000128989	ENST00000566423	cAMP regulated phosphoprotein 19	protein_coding	protein_coding	ARPP19	11.2802	11.7761	11.7564	11.9991	11.8297	11.7268	11.1248	11.1802	11.2792	11.1038	11.8701	11.8087	12.9548	12.8123	12.7119	13.0833	11.5281	11.8778	11.7783	11.1525	11.1915	11.8394	12.8836	12.8976	0.349622	0.250111	-0.375627	-0.33664	0.311282	0.0140358	lightblue4	-0.392232	0.132932	-0.25049	0.349417	-0.64775	0.00666419	-0.751469	0.000790004	-0.329754	0.212298	0.747046	0.000882381
A_23_P132915	ENSG00000197712	ENST00000515037	family with sequence similarity 114 member A1	protein_coding	protein_coding	FAM114A1	9.64129	8.79958	8.63197	8.28923	8.60964	8.35452	9.07636	9.36776	8.78402	8.8934	8.71553	8.75285	10.2251	10.0869	10.0261	9.919	9.22044	8.4606	8.48208	9.22206	8.83871	8.73419	10.156	9.97255	-0.759838	-0.738355	0.00161872	-0.381729	-0.486246	-0.183472	indianred4	-0.666795	0.00478488	-0.532291	0.0337934	-0.64775	0.00666419	-0.751469	0.000790004	0.113658	0.675131	0.632616	0.00854167
A_24_P59247	ENSG00000255996	ENST00000537214		processed_pseudogene	processed_pseudogene		14.2641	13.964	14.0298	13.7201	13.9943	13.9186	13.823	13.9338	13.7627	13.9553	13.9018	14.0024	14.5173	14.2241	15.519	15.3307	14.114	13.8749	13.9565	13.8784	13.859	13.9521	14.3707	15.4249	-0.23909	-0.157551	-0.235618	-0.254999	-0.161902	1.05418	darkviolet	-0.666795	0.00478488	-0.407046	0.117637	-0.64775	0.00666419	-0.720158	0.00165383	-0.0282713	0.917224	0.964762	1.64804e-09
A_33_P3289576	ENSG00000183690	ENST00000420999	EF-hand domain containing 2	protein_coding	protein_coding	EFHC2	4.32866	5.6339	5.0168	5.19229	5.36084	4.86881	5.07547	5.06608	5.16238	5.14465	4.78789	5.11504	6.74714	6.46709	5.85564	6.24258	4.98128	5.10454	5.11483	5.07078	5.15352	4.95147	6.60712	6.04911	0.123263	0.133547	0.0894962	0.172237	-0.0298155	-0.558008	indianred4	-0.392232	0.132932	-0.313112	0.237666	-0.64775	0.00666419	-0.751469	0.000790004	-0.508527	0.0442796	0.575194	0.0197489
A_33_P3416634	ENSG00000215148	ENST00000674256	serine protease 41	protein_coding	protein_coding	PRSS41	3.61101	4.26911	3.58118	4.18486	3.91885	4.26208	4.32866	4.5999	4.45532	3.67946	4.44293	4.2992	8.1095	7.9224	4.58495	4.54495	3.94006	3.88302	4.09047	4.46428	4.06739	4.37106	8.01595	4.56495	-0.0570383	0.150405	0.524223	0.127329	0.431004	-3.451	honeydew1	-0.235339	0.380262	-0.187867	0.485956	-0.5182	0.0397527	-0.688847	0.00316597	-0.285953	0.282979	0.19311	0.473638
A_23_P390545	ENSG00000253767	ENST00000610569	protocadherin gamma subfamily A, 8	protein_coding	protein_coding	PCDHGA8	3.43461	4.66177	4.53915	4.58495	4.96433	4.86881	4.25973	4.56604	3.99716	4.07145	6.30149	4.90161	5.07146	4.96578	4.83762	4.77971	4.04819	4.56205	4.91657	4.41289	4.03431	5.60155	5.01862	4.80867	0.513863	0.868386	0.3647	-0.0138811	1.55337	-0.209951	yellow4	-0.156893	0.561728	-0.125245	0.643961	-0.12955	0.632516	-0.438357	0.0894308	-0.56671	0.0220824	0.146429	0.588415
A_21_P0014094	ENSG00000225953	ENST00000666719	SATB2 antisense RNA 1	lncRNA	lncRNA	SATB2-AS1	6.5216	7.56581	8.93018	8.7328	9.43261	9.36574	9.51453	9.50059	9.28713	8.72675	9.28468	9.00615	7.48721	7.60617	8.51791	9.18278	7.04371	8.83149	9.39917	9.50756	9.00694	9.14541	7.54669	8.85035	1.78779	2.35547	2.46385	1.96324	2.10171	1.30366	plum4	0.784465	0.00032065	0.751469	0.000790004	0.38865	0.136826	0.407046	0.117637	-0.597079	0.0146055	-0.0364741	0.89332
A_23_P120845	ENSG00000100219	ENST00000216037	X-box binding protein 1	protein_coding	protein_coding	XBP1	13.5907	13.8725	13.5358	13.7086	13.5944	13.7091	14.604	14.8581	14.3168	14.2282	13.6336	13.8444	14.8163	14.9158	14.3333	14.2094	13.7316	13.6222	13.6517	14.731	14.2725	13.739	14.8661	14.2713	-0.109388	-0.079864	0.999401	0.540884	0.00741001	-0.594708	saddlebrown	-0.235339	0.380262	-0.187867	0.485956	-0.2591	0.332538	-0.532291	0.0337934	-0.334167	0.205875	0.232391	0.386431
A_24_P234838	ENSG00000156453	ENST00000287008	protocadherin 1	protein_coding	protein_coding	PCDH1	5.6987	5.1357	5.36959	5.19229	5.2131	5.48582	5.45327	5.51274	5.82734	5.48179	5.36959	6.96362	7.07731	6.86264	5.41468	5.15101	5.4172	5.28094	5.34946	5.483	5.65457	6.1666	6.96998	5.28284	-0.136262	-0.0677404	0.0657989	0.237365	0.749403	-1.68713	honeydew1	-0.274865	0.302873	-0.282008	0.289964	0.389331	0.136079	-0.156671	0.562287	-0.0542305	0.841894	-0.085403	0.75316
A_24_P238250	ENSG00000282902	ENST00000634448	galectin 7	protein_coding	protein_coding	LGALS7B	10.9233	9.60415	8.02063	8.12396	8.26444	8.30135	7.8791	8.14895	8.52906	8.79903	9.1139	8.29921	8.7195	7.75238	9.44802	7.41548	10.2637	8.0723	8.2829	8.01403	8.66405	8.70656	8.23594	8.43175	-2.19142	-1.98082	-2.24969	-1.59967	-1.55716	0.19581	yellow	-0.313786	0.236604	-0.313112	0.237666	0	1	0.187867	0.485956	0.741824	0.00100265	-0.107071	0.693078
A_33_P3339311	ENSG00000069248	ENST00000261396	nucleoporin 133	protein_coding	protein_coding	NUP133	7.46633	7.93921	8.66211	8.81313	8.46046	8.54267	8.28923	8.1126	8.21811	7.86012	9.03015	8.79381	7.20884	7.41864	7.67838	8.2841	7.70277	8.73762	8.50156	8.20091	8.03911	8.91198	7.31374	7.98124	1.03485	0.798791	0.498143	0.336342	1.20921	0.667498	indianred4	0.745241	0.000922537	0.688847	0.00316597	0.453425	0.0777414	0.563602	0.0229882	-0.293109	0.270568	-0.277787	0.297551
A_33_P3359408							4.1799	5.1357	4.78626	4.79115	5.96361	5.34429	4.84861	5.09011	5.07011	4.90688	4.85953	4.58495	4.75655	5.01541	4.75821	5.26444	4.6578	4.78871	5.65395	4.96936	4.9885	4.72224	4.88598	5.01133	0.130908	0.996153	0.311561	0.330699	0.0644403	0.125348	navajowhite	0.196116	0.466647	0.219179	0.414737	0.064775	0.811624	0.0939336	0.729326	-0.523012	0.0376352	0.0739051	0.785613
A_21_P0001664	ENSG00000228750	ENST00000414210		lncRNA	lncRNA	LINC01672	5.2131	5.82893	6	6.19352	6.239	7.05731	6.18239	5.82177	6.46148	5.56605	6.27263	6.84686	5.87651	5.78258	5.85564	6.18239	5.52101	6.09676	6.64816	6.00208	6.01376	6.55974	5.82955	6.01902	0.575747	1.12714	0.481069	0.492751	1.03873	0.189468	indianred4	0.588348	0.0165138	0.564017	0.0228657	0.291999	0.272472	0.266341	0.318712	-0.473868	0.0637028	-0.0858827	0.751813
A_21_P0013161	ENSG00000233452	ENST00000693082		lncRNA	lncRNA	STXBP5-AS1	4.32866	6.17086	6.38424	6.79644	5.96361	6.10917	6.87152	6.86302	6.41574	6.37177	6.8496	6.94599	5.55842	5.85018	5.36303	5.62296	5.24976	6.59034	6.03639	6.86727	6.39376	6.89779	5.7043	5.493	1.34058	0.786633	1.61751	1.14399	1.64803	-0.211301	indianred4	0.706018	0.00223956	0.532291	0.0337934	0.64775	0.00666419	0.626224	0.00945035	-0.643717	0.00712885	-0.455553	0.0761848
A_23_P13822	ENSG00000060140	ENST00000075503	serine/threonine/tyrosine kinase 1	protein_coding	protein_coding	STYK1	10.0323	10.551	10.0756	10.1217	11.7223	11.661	10.6354	10.7003	10.6154	10.1612	10.579	10.645	9.97862	10.0171	6.37068	7.17352	10.2916	10.0987	11.6916	10.6679	10.3883	10.612	9.99787	6.7721	-0.192961	1.40001	0.376244	0.0966781	0.320327	-3.22576	darkviolet	0.666795	0.00478488	0.407046	0.117637	0.64775	0.00666419	0.751469	0.000790004	0.048899	0.857281	-0.908273	1.14627e-06
A_21_P0014060	ENSG00000135845	ENST00000484368	phosphatidylinositol glycan anchor biosynthesis class C	protein_coding	processed_transcript	PIGC	5.59758	7.19691	7.09441	7.05291	7.32038	7.41996	6.0911	6.45018	6.00772	5.82097	8.10378	7.24941	7.14784	7.05765	6.14083	6.51274	6.39725	7.07366	7.37017	6.27064	5.91435	7.67659	7.10275	6.32678	0.676411	0.972922	-0.126606	-0.482897	1.27935	-0.775963	yellow4	0.11767	0.66428	0.0313112	0.908356	0.194325	0.470807	0.0626224	0.817784	-0.457174	0.0750136	-0.173641	0.520136
A_24_P944299	ENSG00000143776	ENST00000366766	CDC42 binding protein kinase alpha	protein_coding	protein_coding	CDC42BPA	8.73677	8.948	8.88512	8.46365	8.96515	9.02497	8.81478	8.94581	8.76937	9.00369	8.80342	8.79004	9.83165	9.69267	10.4622	10.6463	8.84239	8.67439	8.99506	8.8803	8.88653	8.79673	9.76216	10.5542	-0.167999	0.152673	0.0379092	0.0441463	-0.0456531	0.792074	darkviolet	-0.313786	0.236604	-0.125245	0.643961	-0.64775	0.00666419	-0.751469	0.000790004	-0.261866	0.327217	0.934532	1.16123e-07
A_23_P122947	ENSG00000105778	ENST00000318709	AVL9 cell migration associated	protein_coding	protein_coding	AVL9	10.0432	10.1614	10.0387	9.88944	9.47477	9.38305	10.6954	10.7651	10.6367	10.6773	9.70358	9.95657	10.3878	10.3259	9.35544	9.16034	10.1023	9.96408	9.42891	10.7302	10.657	9.83007	10.3568	9.25789	-0.138228	-0.673394	0.627919	0.554682	-0.272234	-1.09892	navajowhite	-0.156893	0.561728	-0.25049	0.349417	0.64775	0.00666419	0.25049	0.349417	0.0176937	0.948144	-0.588185	0.0165513
A_33_P3232557	ENSG00000116544	ENST00000373347	DLG associated protein 3	protein_coding	protein_coding	DLGAP3	6.5216	6.31316	6.61379	6.50631	6.91251	6.50134	6.69566	6.37232	6.83051	6.55794	6.36796	6.11374	9.81661	9.97109	8.17757	7.90416	6.41738	6.56005	6.70693	6.53399	6.69423	6.24085	9.89385	8.04087	0.142665	0.289544	0.116609	0.276846	-0.176532	-1.85298	honeydew1	-0.235339	0.380262	-0.187867	0.485956	-0.64775	0.00666419	-0.751469	0.000790004	-0.223731	0.404863	0.509168	0.0439683
A_24_P76018	ENSG00000221883	ENST00000647812	ARIH2 opposite strand lncRNA	lncRNA	lncRNA	ARIH2OS	4.70907	6.09011	5.95419	5.55554	5.64925	5.3772	6.42836	7.13635	6.20701	6.80494	6.19721	6.43619	5.55842	5.78258	6.04234	6.19721	5.39959	5.75487	5.51323	6.78235	6.50597	6.3167	5.6705	6.11978	0.355276	0.113636	1.38276	1.10638	0.917109	0.449277	brown4	0.431455	0.0951836	0.43868	0.089168	0.0973329	0.719892	0.172338	0.523318	-0.58089	0.0182929	-0.0392299	0.885307
A_23_P380318			early growth response 4			EGR4	4.79441	6.22882	5.98939	5.92184	7.3715	6.87075	7.59921	7.32643	7.22128	7.49285	5.13314	5.82097	5.52356	5.95927	5.41468	4.54495	5.51161	5.95561	7.12113	7.46282	7.35707	5.47705	5.74142	4.97982	0.444002	1.60951	1.95121	1.84546	-0.0345575	-0.761598	indianred4	0.470679	0.0657604	0.281801	0.290334	0.582975	0.0177812	0.500979	0.0480711	-0.312752	0.238236	-0.517394	0.040116
A_23_P117037	ENSG00000050426	ENST00000547318	LETM1 domain containing 1	protein_coding	nonsense_mediated_decay	LETMD1	11.8158	11.9896	11.6643	11.4952	11.5044	11.587	12.4595	12.6202	12.1779	12.3437	11.5325	11.9105	9.82449	9.74851	10.6596	11.1299	11.9027	11.5797	11.5457	12.5398	12.2608	11.7215	9.7865	10.8948	-0.322973	-0.356986	0.637092	0.358083	-0.181194	1.10825	honeydew1	0.353009	0.179869	0.281801	0.290334	0.64775	0.00666419	0.751469	0.000790004	0.173189	0.52124	-0.512941	0.0421683
A_24_P117672	ENSG00000126461	ENST00000360565	SR-related CTD associated factor 1	protein_coding	protein_coding	SCAF1	11.9437	9.6162	9.88496	10.1343	10.0298	10.4357	9.94914	9.31777	9.89278	10.7334	9.38465	9.40225	9.79126	9.52181	12.2381	10.1257	10.78	10.0096	10.2328	9.63345	10.3131	9.39345	9.65654	11.1819	-0.770349	-0.547201	-1.14651	-0.466877	-1.38651	1.52534	darkorange	0.0392232	0.885326	0.125245	0.643961	-0.453425	0.0777414	-0.0939336	0.729326	0.564086	0.0228452	0.447422	0.0822579
A_23_P134454			caveolin 1			CAV1	15.871	16.1482	16.2236	16.0962	15.6733	15.6708	15.775	15.8529	15.3138	15.9121	16.6742	16.5843	13.5027	13.3932	14.1258	14.5316	16.0096	16.1599	15.6721	15.814	15.613	16.6292	13.448	14.3287	0.150298	-0.337537	-0.195661	-0.396632	0.619614	0.880776	indianred4	0.313786	0.236604	0.25049	0.349417	0.64775	0.00666419	0.751469	0.000790004	0.185517	0.491528	-0.621989	0.0100934
A_23_P76488	ENSG00000134531	ENST00000256951	epithelial membrane protein 1	protein_coding	protein_coding	EMP1	13.0049	13.6546	13.6728	13.6088	11.2374	11.2384	14.5243	14.3259	13.2586	13.3138	14.6122	14.4405	14.7188	14.9504	14.3089	14.6395	13.3298	13.6408	11.2379	14.4251	13.2862	14.5264	14.8346	14.4742	0.311064	-2.09185	1.09531	-0.0435743	1.19662	-0.360404	darkmagenta	-0.274563	0.303426	-0.219179	0.414737	-0.38865	0.136826	-0.626224	0.00945035	-0.233754	0.383572	0.285633	0.283541
A_23_P157895	ENSG00000064218	ENST00000190165	doublesex and mab-3 related transcription factor 3	protein_coding	protein_coding	DMRT3	3.26207	4.26911	4.00841	4.4115	4.45737	4.14973	3.9248	4.01121	4.16489	4.13184	4.12411	3.80734	7.3143	7.45095	4.32192	4.13184	3.76559	4.20996	4.30355	3.968	4.14837	3.96572	7.38263	4.22688	0.444364	0.537959	0.202412	0.382775	0.20013	-3.15575	honeydew1	-0.313786	0.236604	-0.282008	0.289964	-0.22711	0.397617	-0.517015	0.0402877	-0.351306	0.182126	0.145439	0.590965
A_23_P323685	ENSG00000158406	ENST00000634956	H4 clustered histone 8	protein_coding	nonsense_mediated_decay	H4C8	12.9754	12.9603	12.4134	13.1598	12.6999	12.7713	12.8304	13.6327	12.7814	13.3942	13.1153	13.4911	12.0356	12.8876	12.7919	11.8385	12.9678	12.7866	12.7356	13.2316	13.0878	13.3032	12.4616	12.3152	-0.181233	-0.232244	0.263724	0.11999	0.335334	-0.146455	indianred4	0.196116	0.466647	0.0626224	0.817784	0.38865	0.136826	0.469668	0.0664223	0.124848	0.64502	-0.544968	0.0290343
A_21_P0010235	ENSG00000205930	ENST00000666106		lncRNA	lncRNA	C21orf62-AS1	4.53527	4.53137	4.69348	4.97441	4.98013	4.86881	4.56795	4.91438	7.33846	4.99293	5.00562	6.13699	4.6348	4.73639	5.41468	4.70216	4.53332	4.83394	4.92447	4.74116	6.16569	5.5713	4.6856	5.05842	0.300624	0.391155	0.207843	1.63238	1.03798	0.372824	lightblue4	0.666795	0.00478488	0.626224	0.00945035	0	1	0.0939336	0.729326	-0.14866	0.582682	-0.0845035	0.755685
A_24_P113686	ENSG00000117174	ENST00000370574	zinc finger HIT-type containing 6	protein_coding	protein_coding	ZNHIT6	12.2601	12.6362	12.1142	12.301	12.532	12.7372	11.9626	11.8492	11.8074	11.9489	12.3063	12.4777	11.6646	11.6617	10.9313	11.1668	12.4482	12.2076	12.6346	11.9059	11.8781	12.392	11.6631	11.049	-0.240596	0.186455	-0.542263	-0.570055	-0.0561913	-0.614065	blue2	0.235339	0.380262	0.0626224	0.817784	0.64775	0.00666419	0.751469	0.000790004	0.190559	0.479613	-0.784205	0.00032312
A_33_P3419113	ENSG00000169807	ENST00000303804	PTPN13 like Y-linked 2	protein_coding	protein_coding	PRY2	6.18766	5.66533	5.34096	5.47269	6.58449	5.56605	5.29059	5.25502	4.71424	5.41995	5.30947	5.68562	5.15355	5.33538	5.41468	5.26444	5.92649	5.40682	6.07527	5.27281	5.0671	5.49755	5.24447	5.33956	-0.519673	0.148775	-0.653689	-0.859399	-0.428949	0.0950931	darkmagenta	-0.0784465	0.772752	-0.0939336	0.729326	0.194325	0.470807	0.375735	0.151513	0.448819	0.0811906	-0.116745	0.666776
A_23_P119196	ENSG00000127528	ENST00000248071	Kruppel like factor 2	protein_coding	protein_coding	KLF2	6.57941	7.35637	8.8503	8.19959	9.0893	9.55849	9.38436	8.80284	7.75184	7.39853	8.89191	8.28576	11.1861	11.5177	10.3909	10.3874	6.96789	8.52495	9.3239	9.0936	7.57518	8.58884	11.3519	10.3892	1.55706	2.35601	2.12571	0.607295	1.62095	-0.962744	indianred4	0	1	0	1	-0.64775	0.00666419	-0.751469	0.000790004	-0.539675	0.0309544	0.571737	0.0206756
A_23_P28169	ENSG00000177917	ENST00000326446	ADP ribosylation factor like GTPase 6 interacting protein 6	protein_coding	protein_coding	ARL6IP6	10.6332	11.5372	11.4262	11.5025	11.2295	11.5423	11.1033	11.8216	11.2005	11.1579	12.0889	11.9703	11.364	11.5505	9.42358	10.9771	11.0852	11.4643	11.3859	11.4625	11.1792	12.0296	11.4572	10.2003	0.379109	0.300658	0.377261	0.0939941	0.944364	-1.25689	darkviolet	0.11767	0.66428	0	1	0.64775	0.00666419	0.281801	0.290334	-0.259267	0.332214	-0.674107	0.00418785
A_23_P113351	ENSG00000152583	ENST00000418378	SPARC like 1	protein_coding	protein_coding	SPARCL1	4.46911	5.5746	4.76604	4.40015	5.50156	4.87703	6.41851	6.74783	5.58234	5.28466	5.02551	5.22048	3.8191	3.86551	3.86355	3.78416	5.02185	4.58309	5.1893	6.58317	5.4335	5.12299	3.8423	3.82385	-0.438759	0.167443	1.56132	0.41165	0.101143	-0.0184504	indianred4	0.470679	0.0657604	0.281801	0.290334	0.64775	0.00666419	0.751469	0.000790004	-0.080103	0.768074	-0.624281	0.00974125
A_23_P102832	ENSG00000126001	ENST00000397527	centrosomal protein 250	protein_coding	protein_coding	CEP250	12.1521	11.6874	10.7063	11.2268	11.5339	11.7053	11.2215	10.8556	11.544	11.8386	10.733	11.0108	9.34963	9.26942	11.5027	11.05	11.9198	10.9666	11.6196	11.0386	11.6913	10.8719	9.30952	11.2764	-0.95323	-0.300189	-0.881223	-0.228467	-1.04786	1.96686	grey60	0.0784465	0.772752	0.0626224	0.817784	0	1	0.438357	0.0894308	0.433901	0.0931157	-0.0983073	0.717195
A_21_P0000799	ENSG00000234171	ENST00000664922	RNASEH1 antisense RNA 1	lncRNA	lncRNA	RNASEH1-AS1	9.70174	9.91462	10.2262	10.1819	10.1113	10.5364	9.4133	9.93173	9.73962	10.0922	10.5127	10.4434	9.07004	9.17847	8.28872	8.46097	9.80818	10.204	10.3239	9.67251	9.91592	10.4781	9.12425	8.37484	0.395849	0.515675	-0.135665	0.107742	0.669883	-0.749409	blue2	0.666795	0.00478488	0.407046	0.117637	0.64775	0.00666419	0.751469	0.000790004	0.0610502	0.82229	-0.845423	3.71905e-05
A_33_P3352718	ENSG00000174456	ENST00000687036	chromosome 12 open reading frame 76	protein_coding	processed_transcript	C12orf76	4.00841	4.53137	4.94836	4.65104	4.85953	4.47166	4.32866	4.73131	4.48381	4.32417	5.25325	4.75655	5.55842	5.36959	6.06002	6.31628	4.26989	4.7997	4.6656	4.52999	4.40399	5.0049	5.464	6.18815	0.529808	0.395703	0.260094	0.134094	0.735006	0.724144	darkviolet	-0.156893	0.561728	0	1	-0.64775	0.00666419	-0.751469	0.000790004	-0.455741	0.076048	0.851901	2.80642e-05
A_21_P0007546	ENSG00000257261	ENST00000551021	uncharacterized LOC100288798	lncRNA	lncRNA		7.90614	8.22994	7.78882	7.96425	7.349	7.47624	8.50414	9.14736	8.44631	8.41363	8.12735	8.47263	7.40594	7.88455	7.18518	7.68179	8.06804	7.87653	7.41262	8.82575	8.42997	8.29999	7.64524	7.43348	-0.191507	-0.65542	0.757708	0.361926	0.231946	-0.21176	lightblue4	0.313786	0.236604	0.156556	0.562578	0.5182	0.0397527	0.563602	0.0229882	-0.00609603	0.982124	-0.549688	0.0273996
A_23_P110433	ENSG00000113593	ENST00000261308	peptidylprolyl isomerase domain and WD repeat containing 1	protein_coding	protein_coding	PPWD1	10.9423	11.7342	11.7258	11.4978	11.6487	11.6568	11.4476	11.5476	11.4486	11.312	12.3184	11.9968	10.7384	10.8956	9.95529	10.7363	11.3382	11.6118	11.6528	11.4976	11.3803	12.1576	10.817	10.3458	0.273513	0.314534	0.159386	0.0420774	0.819359	-0.47121	indianred4	0.470679	0.0657604	0.25049	0.349417	0.64775	0.00666419	0.751469	0.000790004	-0.12795	0.636762	-0.774039	0.000433118
A_24_P107291	ENSG00000137713	ENST00000311129	protein phosphatase 2 scaffold subunit Abeta	protein_coding	protein_coding	PPP2R1B	10.4692	10.9214	10.8348	10.7007	10.5627	10.8715	10.0746	10.9047	10.5636	10.9746	11.0185	11.0596	9.60918	9.62594	8.86215	9.18472	10.6953	10.7678	10.7171	10.4897	10.7691	11.0391	9.61756	9.02344	0.0724504	0.0217796	-0.205645	0.0737979	0.343759	-0.594121	darkviolet	0.470679	0.0657604	0.25049	0.349417	0.64775	0.00666419	0.751469	0.000790004	0.110817	0.682853	-0.868523	1.27733e-05
A_33_P3409844	ENSG00000134709	ENST00000371208	hook microtubule tethering protein 1	protein_coding	protein_coding	HOOK1	10.0224	10.4792	9.65732	9.7589	10.1141	10.0574	9.96574	10.2143	10.0993	10.1757	10.0257	10.0876	7.19537	8.05503	4.87344	4.81377	10.2508	9.70811	10.0858	10.09	10.1375	10.0567	7.6252	4.8436	-0.5427	-0.165044	-0.160808	-0.113313	-0.194111	-2.78159	darkviolet	0.274563	0.303426	0.0939336	0.729326	0.64775	0.00666419	0.751469	0.000790004	0.209303	0.436584	-0.965301	1.4816e-09
A_32_P64038			uncharacterized LOC107984974			LOC107984974	13.2784	11.8402	11.6355	12.4855	12.0842	12.4173	12.6894	11.9629	12.7596	12.9171	11.9917	11.7447	10.5572	11.685	12.7506	11.4964	12.5593	12.0605	12.2507	12.3261	12.8383	11.8682	11.1211	12.1235	-0.498836	-0.308588	-0.233209	0.279004	-0.691125	1.00237	orangered1	0.274563	0.303426	0.219179	0.414737	0.12955	0.632516	0.438357	0.0894308	0.517862	0.0399047	-0.148221	0.583808
A_23_P137856	ENSG00000185499	ENST00000620103	mucin 1, cell surface associated	protein_coding	protein_coding	MUC1	14.3555	13.4425	10.7206	10.6355	10.1894	9.73925	11.0693	10.8227	11.52	11.5476	9.0615	9.59666	13.352	13.2667	9.74623	9.33459	13.899	10.678	9.96433	10.946	11.5338	9.32908	13.3093	9.54041	-3.22099	-3.93468	-2.95301	-2.36521	-4.56993	-3.76891	magenta4	-0.784465	0.00032065	-0.751469	0.000790004	0.38865	0.136826	0	1	0.498267	0.0494908	-0.272065	0.308023
A_21_P0001196	ENSG00000236535	ENST00000421851		lncRNA	lncRNA	RC3H1-IT1	6.29462	4.72451	5.21916	4.79115	5.18611	4.89632	4.86881	4.6348	5.34096	4.81217	5.19352	4.94836	4.94544	5.07011	5.01401	4.77971	5.50956	5.00516	5.04122	4.75181	5.07656	5.07094	5.00778	4.89686	-0.504403	-0.468345	-0.757753	-0.432998	-0.438622	-0.110913	yellow	-0.0784465	0.772752	-0.0939336	0.729326	0.194325	0.470807	0.0626224	0.817784	0.853767	2.58146e-05	-0.148127	0.58405
A_19_P00810751	ENSG00000231999	ENST00000666432	LRRC8C divergent transcript	lncRNA	lncRNA	LRRC8C-DT	5.04712	5.38693	5.89935	6.04576	5.7151	5.29232	6.18239	6.20365	6.31769	5.74315	6.62159	6.13699	4.58495	4.53137	5.01401	4.9901	5.21703	5.97255	5.50371	6.19302	6.03042	6.37929	4.55816	5.00205	0.755529	0.286682	0.975995	0.813394	1.16226	0.443893	lightblue4	0.745241	0.000922537	0.594913	0.015062	0.64775	0.00666419	0.751469	0.000790004	-0.160743	0.552042	-0.550338	0.0271799
A_33_P3411155	ENSG00000248713	ENST00000511828	chromosome 4 open reading frame 54	protein_coding	protein_coding	C4orf54	3.61101	4.80574	4.00841	3.91287	4.12411	4.02513	1.03483	3.50381	3.34427	3.91885	3.73638	3.46758	5.20212	4.85953	5.73893	6.34928	4.20837	3.96064	4.07462	2.26932	3.63156	3.60198	5.03082	6.04411	-0.247727	-0.133754	-1.93905	-0.57681	-0.606386	1.01328	indianred4	-0.549125	0.0275906	-0.313112	0.237666	-0.64775	0.00666419	-0.751469	0.000790004	-0.162116	0.548605	0.724084	0.00151552
A_33_P3402056	ENSG00000275496	ENST00000621924	uncharacterized LOC102724951	lncRNA	lncRNA		6.74399	7.08647	6.95347	6.96036	6.71123	6.46811	6.64746	7.2381	6.32783	7.20945	7.68628	7.55459	4.96433	4.41995	5.25679	5.13442	6.91523	6.95691	6.58967	6.94278	6.76864	7.62043	4.69214	5.19561	0.0416861	-0.325555	0.0275519	-0.146587	0.705206	0.503465	indianred4	0.392232	0.132932	0.313112	0.237666	0.64775	0.00666419	0.751469	0.000790004	0.15542	0.565452	-0.681281	0.00366178
A_32_P53486	ENSG00000261740	ENST00000565417	bolA family member 2B	protein_coding	nonsense_mediated_decay	BOLA2-SMG1P6	15.5018	15.5674	15.8108	15.6852	15.55	15.6677	15.6881	15.6018	15.7713	15.6702	15.7148	15.8044	16.5435	16.5859	15.0837	15.1895	15.5346	15.748	15.6088	15.645	15.7208	15.7596	16.5647	15.1366	0.21344	0.0742798	0.110418	0.186196	0.225028	-1.42809	magenta4	-0.0392232	0.885326	-0.156556	0.562578	0.64775	0.00666419	0	1	-0.184317	0.494383	-0.387852	0.137704
A_23_P202448	ENSG00000107562	ENST00000343575	C-X-C motif chemokine ligand 12	protein_coding	protein_coding	CXCL12	4.61798	5.00884	5.17552	4.88972	5.13009	5.05865	4.9648	4.93664	5.14808	5.2161	5.29885	4.95428	7.36723	7.22272	7.01784	7.2904	4.81341	5.03262	5.09437	4.95072	5.18209	5.12656	7.29498	7.15412	0.219207	0.28096	0.137306	0.36868	0.313152	-0.140854	indianred4	-0.156893	0.561728	-0.0939336	0.729326	-0.64775	0.00666419	-0.751469	0.000790004	-0.347331	0.187465	0.775419	0.000416594
A_23_P61426	ENSG00000285250	ENST00000645318	methionine sulfoxide reductase A	protein_coding	protein_coding	MSRA	10.8955	11.4181	11.8696	11.6727	11.1507	11.1675	11.2505	11.3266	11.3038	10.7143	11.8639	11.5999	11.1055	11.2208	12.2296	12.3885	11.1568	11.7711	11.1591	11.2886	11.009	11.7319	11.1631	12.309	0.614374	0.00231434	0.131785	-0.147756	0.575145	1.14594	darkviolet	0.353009	0.179869	0.407046	0.117637	-0.64775	0.00666419	-0.187867	0.485956	-0.353237	0.179568	0.663746	0.00505309
A_32_P194072	ENSG00000205356	ENST00000447648	tectonin beta-propeller repeat containing 1	protein_coding	protein_coding	TECPR1	11.4673	10.5133	10.331	10.2724	9.88889	9.60825	11.0789	10.7486	10.9892	11.0877	10.1832	10.1906	11.0428	10.8732	11.111	10.518	10.9903	10.3017	9.74857	10.9138	11.0384	10.1869	10.958	10.8145	-0.688626	-1.24174	-0.0765472	0.0481244	-0.803394	-0.143432	coral	-0.431455	0.0951836	-0.344423	0.191435	-0.38865	0.136826	-0.344423	0.191435	0.408166	0.116533	0.160843	0.55179
A_33_P3378412	ENSG00000227581	ENST00000453704		processed_pseudogene	processed_pseudogene	STAU2P1	6.82932	6.96578	7.77108	6.56367	7.44811	6.75468	6.8769	6.66489	7.01157	6.75489	6.99152	6.85214	5.86418	5.36959	4.94544	4.95855	6.89755	7.16737	7.1014	6.77089	6.88323	6.92183	5.61689	4.95199	0.26982	0.203842	-0.126659	-0.0143232	0.0242753	-0.664896	darkviolet	0.392232	0.132932	0.187867	0.485956	0.64775	0.00666419	0.751469	0.000790004	0.16263	0.547322	-0.85026	3.01757e-05
A_23_P114164	ENSG00000188021	ENST00000338222	ubiquilin 2	protein_coding	protein_coding	UBQLN2	12.2272	12.3163	11.8226	12.4165	11.1741	11.1126	12.1886	11.9735	11.9829	12.0737	12.0183	12.3552	11.0894	11.1319	11.4529	11.8529	12.2717	12.1195	11.1434	12.081	12.0283	12.1868	11.1107	11.6529	-0.152189	-1.12836	-0.190695	-0.243444	-0.0849575	0.542231	lightblue4	0.11767	0.66428	0.0939336	0.729326	0.323875	0.221052	0.563602	0.0229882	0.274605	0.303349	-0.329992	0.211948
A_21_P0009868							4.39659	4.13184	4.48783	4.65104	4.30377	4.11112	4.45737	6.0396	4.35534	4.00561	3.88873	4.02513	4.22881	4.00841	4.58495	5.88034	4.26422	4.56944	4.20745	5.24849	4.18047	3.95693	4.11861	5.23265	0.305217	-0.0567731	0.984267	-0.0837438	-0.307292	1.11404	darkviolet	0.156893	0.561728	0.25049	0.349417	-0.453425	0.0777414	-0.125245	0.643961	-0.0583796	0.829956	0.409546	0.115182
A_24_P403303	ENSG00000129292	ENST00000337920	PHD finger protein 20 like 1	protein_coding	protein_coding	PHF20L1	4.2969	6.38748	6.96596	6.50631	6.5068	6.64948	6.38748	7.03514	6.02375	6.27612	7.81147	7.64498	7.19537	6.7108	6.00913	6.81538	5.34219	6.73613	6.57814	6.71131	6.14994	7.72823	6.95309	6.41225	1.39394	1.23595	1.36912	0.807746	2.38604	-0.540834	darkorange	0.137432	0.611765	0.10967	0.685979	0.2591	0.332538	-0.0940028	0.729134	-0.783289	0.000331973	-0.0520144	0.848284
A_23_P11160	ENSG00000129680	ENST00000370663	MAP7 domain containing 3	protein_coding	protein_coding	MAP7D3	10.6675	10.9089	10.6826	10.9209	10.7947	10.7619	9.98787	10.1983	9.90077	10.2702	10.4518	10.5874	10.397	10.1333	11.3692	11.6804	10.7882	10.8017	10.7783	10.0931	10.0855	10.5196	10.2652	11.5248	0.0134946	-0.00993519	-0.695169	-0.702775	-0.268673	1.25963	darkviolet	-0.0392232	0.885326	0.0939336	0.729326	-0.64775	0.00666419	-0.187867	0.485956	0.00972857	0.971475	0.718626	0.00171051
A_21_P0014901	ENSG00000256116	ENST00000539963		lncRNA	lncRNA		7.92165	4.53137	4.37503	4.58495	4.68649	4.47166	4.52159	4.207	4.48381	4.50382	6.00913	4.80412	4.60917	4.50183	4.94544	4.37503	6.22651	4.47999	4.57908	4.3643	4.49381	5.40662	4.5555	4.66023	-1.74652	-1.64743	-1.86222	-1.7327	-0.819889	0.104734	yellow	-0.274563	0.303426	-0.250674	0.349051	-0.0324443	0.905053	0.0156671	0.954077	0.891765	3.48943e-06	-0.102782	0.704849
A_23_P354591	ENSG00000196814	ENST00000361171	multivesicular body subunit 12B	protein_coding	protein_coding	MVB12B	6.12606	5.42521	5.49984	5.55554	6.64385	6.21492	4.32866	4.30148	4.24792	4.13184	5.6987	5.79197	8.09622	7.4961	7.88722	6.86805	5.77563	5.52769	6.42939	4.31507	4.18988	5.74534	7.79616	7.37763	-0.247941	0.653755	-1.46056	-1.58575	-0.0302967	-0.418528	lightblue4	-0.470679	0.0657604	-0.344423	0.191435	-0.64775	0.00666419	-0.751469	0.000790004	-0.0324343	0.905082	0.636762	0.00799013
A_33_P3318696	ENSG00000137944	ENST00000370491	kynurenine aminotransferase 3	protein_coding	protein_coding	KYAT3	8.48721	8.70892	7.93037	7.32587	7.43931	7.08215	8.05078	8.8497	7.93535	8.30335	8.37123	8.31026	9.11386	8.56879	8.34631	8.56457	8.59807	7.62812	7.26073	8.45024	8.11935	8.34074	8.84133	8.45544	-0.96995	-1.33734	-0.147826	-0.478716	-0.257322	-0.38589	indianred4	-0.666795	0.00478488	-0.626224	0.00945035	-0.453425	0.0777414	-0.500979	0.0480711	0.0632778	0.815908	0.215922	0.421876
A_33_P3338392	ENSG00000141956	ENST00000422911	PR/SET domain 15	protein_coding	protein_coding	PRDM15	4.32866	4.53137	4.57174	4.32192	5.39981	4.65284	4.84861	4.70389	4.76154	4.90688	4.12411	4.9248	4.80251	4.37937	5.93295	4.35093	4.43002	4.44683	5.02632	4.77625	4.83421	4.52446	4.59094	5.14194	0.0168123	0.596304	0.346237	0.404195	0.094439	0.551001	blueviolet	0.313786	0.236604	0.281801	0.290334	-0.12955	0.632516	-0.0626224	0.817784	-0.234991	0.380987	0.361809	0.168503
A_23_P10873	ENSG00000174125	ENST00000308979	toll like receptor 1	protein_coding	protein_coding	TLR1	5.45686	5.99605	6.30401	6.18349	5.57941	5.38562	6.54011	7.03688	6.30906	6.09341	6.47912	6.461	5.119	4.97799	5.38225	5.6233	5.72645	6.24375	5.48251	6.7885	6.20124	6.47006	5.0485	5.50277	0.517296	-0.243939	1.06204	0.474782	0.743603	0.454276	lightblue4	0.666795	0.00478488	0.563602	0.0229882	0.5182	0.0397527	0.657536	0.00563667	-0.163	0.546397	-0.476745	0.0618877
A_23_P378690	ENSG00000180694	ENST00000458549	transmembrane protein 64	protein_coding	protein_coding	TMEM64	9.01254	9.17672	8.58719	8.42653	8.76269	8.88379	7.45378	7.99894	7.7383	7.93	8.2243	8.11845	7.10918	7.14242	7.85953	8.13137	9.09463	8.50686	8.82324	7.72636	7.83415	8.17138	7.1258	7.99545	-0.587769	-0.271387	-1.36826	-1.26048	-0.923249	0.869654	saddlebrown	0	1	0	1	0.194325	0.470807	0.532291	0.0337934	0.418369	0.106805	-0.21565	0.422477
A_23_P35293	ENSG00000189280	ENST00000338513	gap junction protein beta 5	protein_coding	protein_coding	GJB5	3.48379	3.88568	3.81697	3.91287	3.99999	4.40832	3.81697	4.11633	4.16489	3.49183	3.73638	3.90687	8.84471	8.75645	3.91885	3.7313	3.68474	3.86492	4.20415	3.96665	3.82836	3.82163	8.80058	3.82507	0.180183	0.519414	0.281911	0.143625	0.136892	-4.9755	honeydew1	-0.157066	0.561292	-0.156671	0.562287	0.194666	0.470014	-0.313343	0.237303	-0.22993	0.391623	0.0845465	0.755565
A_24_P66337	ENSG00000172954	ENST00000319406	lysocardiolipin acyltransferase 1	protein_coding	protein_coding	LCLAT1	7.19568	6.37068	6.73344	6.28135	6.23541	6.06069	5.81738	5.97298	5.73131	6.2378	6.93369	6.83585	7.04917	6.4823	5.85564	5.83447	6.78318	6.50739	6.14805	5.89518	5.98456	6.88477	6.76573	5.84506	-0.275789	-0.635129	-0.888004	-0.798622	0.101588	-0.920679	magenta4	-0.549125	0.0275906	-0.563602	0.0229882	0.38865	0.136826	0.0313112	0.908356	0.440738	0.087505	-0.333775	0.20644
A_21_P0000876	ENSG00000247828	ENST00000658478	TMEM161B antisense RNA 1	lncRNA	lncRNA	TMEM161B-DT	9.25215	9.73233	9.55692	9.52778	8.79594	8.80151	10.542	10.6678	10.687	9.93843	10.2351	10.2009	9.0121	9.39416	8.17757	8.63112	9.49224	9.54235	8.79872	10.6049	10.3127	10.218	9.20313	8.40435	0.0501166	-0.693515	1.1127	0.820489	0.725751	-0.798784	lightblue4	0.392232	0.132932	0.187867	0.485956	0.64775	0.00666419	0.594913	0.015062	-0.0647869	0.81159	-0.70237	0.00241516
A_23_P12874			GTP binding protein 4			GTPBP4	12.278	12.6334	13.038	12.8715	13.3527	13.417	12.8227	12.6574	12.8789	12.5787	13.1775	12.987	13.9077	13.7567	13.3785	13.6887	12.4557	12.9547	13.3848	12.7401	12.7288	13.0823	13.8322	13.5336	0.498971	0.929096	0.284327	0.273095	0.626522	-0.29859	grey60	-0.0392232	0.885326	-0.0313112	0.908356	-0.582975	0.0177812	-0.720158	0.00165383	-0.537007	0.0319583	0.551888	0.0266621
A_23_P169819	ENSG00000044524	ENST00000336596	EPH receptor A3	protein_coding	protein_coding	EPHA3	3.4635	3.05528	3.06609	3.84861	3.58306	2.74214	3.70042	4.11633	3.50381	2.99438	3.88873	2.96584	6.07313	5.98584	4.71424	4.9901	3.25939	3.45735	3.1626	3.90838	3.24909	3.42728	6.02949	4.85217	0.197955	-0.0967868	0.648985	-0.010296	0.167891	-1.17732	honeydew1	-0.274563	0.303426	-0.219179	0.414737	-0.64775	0.00666419	-0.751469	0.000790004	-0.210748	0.433351	0.537448	0.0317907
A_21_P0000315	ENSG00000166012	ENST00000530769	small nucleolar RNA, H/ACA box 18	protein_coding	retained_intron	TAF1D	9.88431	10.4612	10.7764	10.5964	11.4633	11.2014	10.2791	10.2447	10.2781	10.1914	10.7348	10.6274	9.80489	9.87546	10.0159	10.4492	10.1727	10.6864	11.3324	10.2619	10.2348	10.6811	9.84017	10.2325	0.513691	1.15962	0.0891639	0.0620375	0.50836	0.392352	royalblue	0.627572	0.00925272	0.563602	0.0229882	0.38865	0.136826	0.563602	0.0229882	-0.262668	0.325683	-0.231186	0.388968
A_23_P11841	ENSG00000058668	ENST00000367218	ATPase plasma membrane Ca2+ transporting 4	protein_coding	protein_coding	ATP2B4	6.3149	6.47673	6.232	6.29494	6.67896	6.49405	6.20746	6.186	6.00222	6.5575	5.46131	5.96557	5.88534	6.03484	8.88219	8.21451	6.39581	6.26347	6.5865	6.19673	6.27986	5.71344	5.96009	8.54835	-0.132346	0.190689	-0.199081	-0.115953	-0.682376	2.58826	darkviolet	0.0784465	0.772752	0.187867	0.485956	-0.64775	0.00666419	-0.125245	0.643961	-0.0807336	0.766296	0.89125	3.6024e-06
A_21_P0013456							6.08414	7.07414	6.41679	6.50631	7.49235	6.52013	6.22821	6.24911	6.07881	6.58543	7.21962	6.82337	6.78177	6.97871	6.77807	6.45327	6.57914	6.46155	7.00624	6.23866	6.33212	7.02149	6.88024	6.61567	-0.11759	0.427099	-0.340478	-0.247018	0.442353	-0.264567	yellow4	-0.156893	0.561728	-0.187867	0.485956	-0.064775	0.811624	-0.187867	0.485956	-0.383475	0.142588	0.0603773	0.82422
A_23_P37005	ENSG00000120662	ENST00000379480	mitochondrial translation release factor 1	protein_coding	protein_coding	MTRF1	9.68743	10.126	10.0454	9.96011	9.38734	9.43892	10.6668	10.6725	10.5614	10.5067	10.3968	10.4376	8.99815	8.88302	8.84387	9.35958	9.9067	10.0027	9.41313	10.6696	10.534	10.4172	8.94059	9.10172	0.096041	-0.493571	0.762939	0.627316	0.510493	0.161138	lightblue4	0.549125	0.0275906	0.375735	0.151513	0.64775	0.00666419	0.751469	0.000790004	-0.0068137	0.98002	-0.649207	0.00650239
A_23_P113748	ENSG00000151789	ENST00000494118	zinc finger protein 385D	protein_coding	nonsense_mediated_decay	ZNF385D	4.2107	4.29	3.82209	3.87662	3.48326	3.76343	3.81285	3.94659	3.89192	3.66155	3.88716	3.80158	4.185	4.1268	8.77529	8.65214	4.25035	3.84935	3.62335	3.87972	3.77674	3.84437	4.1559	8.71371	-0.400993	-0.626998	-0.370623	-0.473609	-0.405977	4.55781	darkviolet	-0.784465	0.00032065	-0.500979	0.0480711	-0.64775	0.00666419	-0.626224	0.00945035	-0.097766	0.718693	0.969764	5.71938e-10
A_33_P3368985	ENSG00000148513	ENST00000602533	ankyrin repeat domain 30A	protein_coding	protein_coding	ANKRD30A	3.2336	3.47165	2.52839	3.34427	3.71423	4.02513	3.24315	3.56603	3.16489	3.38368	3.73638	4.9701	3.20943	3.90687	5.41468	5.80655	3.35263	2.93633	3.86968	3.40459	3.27428	4.35324	3.55815	5.61061	-0.416292	0.517051	0.051967	-0.078341	1.00062	2.05246	darkviolet	0.11767	0.66428	0.219179	0.414737	-0.64775	0.00666419	-0.375735	0.151513	-0.205897	0.444252	0.788058	0.000288004
A_19_P00320842	ENSG00000212719	ENST00000655246	long intergenic non-protein coding RNA 2693	lncRNA	lncRNA	LINC02693	8.31465	8.38788	8.85963	8.87402	9.37497	9.58132	8.43645	8.56879	8.2384	8.63032	8.83733	9.1579	6.60084	6.78994	6.77807	6.48859	8.35127	8.86683	9.47814	8.50262	8.43436	8.99762	6.69539	6.63333	0.515558	1.12688	0.151351	0.083096	0.646348	-0.0620565	indianred4	0.706018	0.00223956	0.469668	0.0664223	0.64775	0.00666419	0.751469	0.000790004	0.104362	0.700506	-0.738588	0.00108371
A_21_P0013271	ENSG00000240204	ENST00000462322	small lysine rich protein 1	protein_coding	protein_coding	SMKR1	9.50209	10.0249	10.5151	10.3837	9.74178	10.0511	9.88398	9.76415	10.3573	9.89992	10.4322	10.1099	8.61068	8.58637	9.09329	9.64754	9.76348	10.4494	9.89646	9.82406	10.1286	10.271	8.59852	9.37042	0.685928	0.132981	0.0605799	0.365135	0.507567	0.771894	indianred4	0.627572	0.00925272	0.532291	0.0337934	0.64775	0.00666419	0.720158	0.00165383	-0.0434311	0.873112	-0.472789	0.0643939
A_33_P3283900	ENSG00000040531	ENST00000046640	cystinosin, lysosomal cystine transporter	protein_coding	protein_coding	CTNS	6.71725	6.6339	7.01506	6.77272	7.89017	6.96668	7.0007	6.87843	7.42862	6.81618	7.26077	6.75926	5.32755	6.00913	6.04234	5.68562	6.67557	6.89389	7.42843	6.93957	7.1224	7.01002	5.66834	5.86398	0.218321	0.752853	0.263994	0.446828	0.334443	0.195644	indianred4	0.784465	0.00032065	0.594913	0.015062	0.64775	0.00666419	0.751469	0.000790004	0.0887076	0.743901	-0.633425	0.00843168
A_19_P00322910	ENSG00000288335	ENST00000671947	twist family bHLH transcription factor 2	protein_coding	protein_coding	TWIST2	8.25355	8.23339	8.74872	8.7442	8.35204	8.75551	7.26297	7.28338	7.80564	8.2799	8.36605	8.50121	7.57412	7.54327	9.13105	8.8255	8.24347	8.74646	8.55378	7.27318	8.04277	8.43363	7.5587	8.97828	0.502987	0.310305	-0.970298	-0.200702	0.190159	1.41958	saddlebrown	0.392232	0.132932	0.438357	0.0894308	-0.64775	0.00666419	-0.125245	0.643961	0.0299003	0.91247	0.43585	0.0914911
A_23_P302060	ENSG00000184995	ENST00000448696	interferon epsilon	protein_coding	protein_coding	IFNE	5.29576	6.26003	6.44164	6.49635	5.74315	6.38424	5.74315	5.47471	6.02375	5.97226	6.38019	6.98192	7.21249	7.17211	5.83684	6.56462	5.7779	6.469	6.06369	5.60893	5.998	6.68105	7.1923	6.20073	0.6911	0.285796	-0.168968	0.220106	0.903156	-0.991575	antiquewhite2	-0.196332	0.466146	-0.188006	0.485629	-0.129777	0.631914	-0.470014	0.0661953	-0.492414	0.0526614	0.117557	0.664583
A_23_P106859	ENSG00000131148	ENST00000435200	ER membrane protein complex subunit 8	protein_coding	protein_coding	EMC8	13.5919	14.2051	14.4057	14.8992	14.691	14.788	13.9507	14.032	14.1007	13.7667	14.6288	14.462	13.4651	13.7985	13.4557	13.9753	13.8985	14.6525	14.7395	13.9914	13.9337	14.5454	13.6318	13.7155	0.753954	0.840956	0.0928405	0.035174	0.646866	0.083717	indianred4	0.588348	0.0165138	0.438357	0.0894308	0.5182	0.0397527	0.594913	0.015062	-0.25093	0.348543	-0.418473	0.106709
A_24_P22939	ENSG00000185761	ENST00000330475	ADAMTS like 5	protein_coding	protein_coding	ADAMTSL5	11.1613	8.53509	9.20182	9.41521	9.48054	8.93636	9.56528	8.63504	9.5094	8.89605	8.46735	8.84676	8.92416	8.67021	10.4415	8.76093	9.84822	9.30852	9.20845	9.10016	9.20273	8.65706	8.79719	9.60121	-0.539705	-0.639771	-0.748062	-0.645495	-1.19116	0.804018	darkorange	0.11767	0.66428	0.125245	0.643961	-0.12955	0.632516	0.0626224	0.817784	0.717723	0.00174463	0.178405	0.508568
A_23_P148737			myosin binding protein H			MYBPH	6.22158	6.45584	6.02375	5.60084	6.53089	6.24496	6.15355	5.97298	6.2378	5.92777	6.32586	5.59432	7.6974	8.04012	6.98014	7.17617	6.33871	5.81229	6.38792	6.06326	6.08279	5.96009	7.86876	7.07815	-0.526417	0.0492123	-0.275449	-0.255922	-0.378619	-0.790605	honeydew1	-0.588348	0.0165138	-0.469668	0.0664223	-0.64775	0.00666419	-0.751469	0.000790004	-0.173886	0.519538	0.550292	0.0271956
A_23_P206760	ENSG00000261701	ENST00000649683	haptoglobin	protein_coding	nonsense_mediated_decay	HPR	6.68168	7.06911	8.80655	8.48117	6.62981	6.8396	9.6187	9.91062	10.7675	9.91644	8.22083	8.47485	6.34429	6.24614	6.4625	6.59991	6.87539	8.64386	6.7347	9.76466	10.342	8.34784	6.29522	6.53121	1.76846	-0.140691	2.88927	3.46659	1.47244	0.235987	lightblue4	0.666795	0.00478488	0.532291	0.0337934	0.64775	0.00666419	0.751469	0.000790004	-0.155824	0.564429	-0.520091	0.0389101
A_24_P77676	ENSG00000113013	ENST00000677693	heat shock protein family A (Hsp70) member 9	protein_coding	nonsense_mediated_decay	HSPA9	13.3842	13.6289	14.1537	14.0418	14.2404	14.2184	13.7848	13.6411	13.813	13.542	14.3192	14.2274	12.8977	12.7189	12.744	13.0779	13.5066	14.0978	14.2294	13.713	13.6775	14.2733	12.8083	12.911	0.591208	0.72285	0.206418	0.17097	0.76677	0.102671	indianred4	0.745241	0.000922537	0.563602	0.0229882	0.64775	0.00666419	0.751469	0.000790004	-0.0542796	0.841753	-0.649536	0.00646639
A_33_P3877728			Smith-Magenis syndrome chromosome region, candidate 6			SMCR6	10.3311	9.7473	9.05342	9.70722	9.85289	9.66069	10.5528	9.59924	9.50414	9.95163	8.92416	9.41038	8.30278	8.45738	8.85282	8.94919	10.0392	9.38032	9.75679	10.076	9.72788	9.16727	8.38008	8.901	-0.658894	-0.28242	0.0367952	-0.311333	-0.87194	0.520924	honeydew1	0.156893	0.561728	0.125245	0.643961	0.582975	0.0177812	0.720158	0.00165383	0.453073	0.0780013	-0.470438	0.0659178
A_23_P314805	ENSG00000152078	ENST00000370203	TLC domain containing 4	protein_coding	protein_coding	TLCD4	8.94613	9.59269	9.40168	8.93138	10.9172	10.7152	7.87498	7.77108	8.00229	7.65921	8.55627	8.41283	9.63906	9.71067	8.11577	8.66561	9.26941	9.16653	10.8162	7.82303	7.83075	8.48455	9.67486	8.39069	-0.102878	1.54679	-1.44638	-1.43866	-0.78486	-1.28417	darkolivegreen4	-0.431455	0.0951836	-0.469668	0.0664223	0	1	-0.187867	0.485956	-0.00895749	0.973735	-0.0668644	0.805654
A_33_P3352877	ENSG00000133104	ENST00000355182	spartin	protein_coding	protein_coding	SPART	6.65374	7.43097	7.62685	7.65642	7.35686	7.2131	7.97549	8.0292	7.95292	7.50556	8.30307	8.19468	4.10065	4.80251	6.87075	7.224	7.04236	7.64164	7.28498	8.00234	7.72924	8.24887	4.45158	7.04737	0.59928	0.242627	0.959988	0.686886	1.20652	2.5958	honeydew1	0.706018	0.00223956	0.626224	0.00945035	0.582975	0.0177812	0.657536	0.00563667	-0.0437683	0.872135	-0.281397	0.291056
A_23_P206359	ENSG00000039068	ENST00000261769	cadherin 1	protein_coding	protein_coding	CDH1	15.0933	15.5109	14.5094	14.0498	15.0768	14.8952	14.4774	14.3814	14.763	14.2442	14.5575	14.4165	14.9027	14.8189	5.55587	5.97829	15.3021	14.2796	14.986	14.4294	14.5036	14.487	14.8608	5.76708	-1.02245	-0.316061	-0.872652	-0.798478	-0.815097	-9.09372	darkviolet	-0.666795	0.00478488	-0.657536	0.00563667	0.64775	0.00666419	0.219179	0.414737	0.173473	0.520545	-0.952263	1.3346e-08
A_23_P11262	ENSG00000288709	ENST00000369505	coagulation factor VIII associated 1	protein_coding	protein_coding	F8A2	15.8203	15.6222	14.8724	15.7629	14.7048	14.8258	14.8301	14.9331	15.2475	15.6616	14.6585	15.069	15.72	15.8931	15.7819	15.6038	15.7212	15.3177	14.7653	14.8816	15.4545	14.8638	15.8066	15.6929	-0.403556	-0.95593	-0.839624	-0.266698	-0.85747	-0.113686	indianred4	-0.666795	0.00478488	-0.594913	0.015062	-0.5182	0.0397527	-0.532291	0.0337934	0.26079	0.32928	0.411027	0.113745
A_33_P3295283	ENSG00000111684	ENST00000535479	lysophosphatidylcholine acyltransferase 3	protein_coding	nonsense_mediated_decay	LPCAT3	13.7235	13.8921	14.0203	14.1072	14.3767	14.4362	13.8987	13.526	13.9567	13.7633	13.8084	13.7643	12.366	12.6988	12.5589	12.8119	13.8078	14.0637	14.4065	13.7123	13.86	13.7864	12.5324	12.6854	0.255924	0.598648	-0.0955011	0.0522312	-0.0214305	0.153005	indianred4	0.588348	0.0165138	0.438357	0.0894308	0.64775	0.00666419	0.751469	0.000790004	0.140707	0.603224	-0.689489	0.00312651
A_33_P3262833	ENSG00000175676	ENST00000620011	golgin A8 family member G	transcribed_unprocessed_pseudogene	processed_transcript	GOLGA8DP	6.43332	7.99965	8.13346	7.77004	8.19852	8.13835	8.06103	8.1	7.75697	7.73925	8.57282	8.54321	8.84823	8.8422	7.51076	8.3806	7.21648	7.95175	8.16844	8.08052	7.74811	8.55802	8.84522	7.94568	0.735269	0.951952	0.864034	0.531628	1.34153	-0.899538	darkorange	-0.11767	0.66428	-0.125245	0.643961	0.12955	0.632516	-0.344423	0.191435	-0.790438	0.000267931	0.0384131	0.887681
A_33_P3651911	ENSG00000123908	ENST00000220592	argonaute RISC catalytic component 2	protein_coding	protein_coding	AGO2	6.48784	7.38532	7.99859	8.08356	8.61947	8.40992	8.05816	7.30748	8.13354	7.50556	7.74809	7.90802	7.77231	8.05503	7.33734	7.1499	6.93658	8.04108	8.5147	7.68282	7.81955	7.82805	7.91367	7.24362	1.1045	1.57812	0.746242	0.882973	0.891472	-0.670047	midnightblue	0.431455	0.0951836	0.281801	0.290334	0.582975	0.0177812	0.281801	0.290334	-0.60342	0.0133309	-0.304747	0.251105
A_33_P3387493	ENSG00000243048	ENST00000412071	ferritin heavy chain like 18	unprocessed_pseudogene	unprocessed_pseudogene	FTHL18P	3.57363	4.78299	4.82336	5.11504	5.8009	5.61194	4.90989	4.70389	5.16238	4.20211	4.92629	4.48783	5.93811	6.07614	6.14083	6.24258	4.17831	4.9692	5.70642	4.80689	4.68225	4.70706	6.00712	6.1917	0.790889	1.52811	0.628581	0.503939	0.52875	0.184576	grey60	-0.11767	0.66428	0.0313112	0.908356	-0.64775	0.00666419	-0.751469	0.000790004	-0.60843	0.0123871	0.667897	0.00469081
A_23_P377214	ENSG00000168517	ENST00000307275	HEXIM P-TEFb complex subunit 2	protein_coding	protein_coding	HEXIM2	11.8869	12.3749	12.0773	11.7139	11.7478	11.6998	12.1562	12.3378	12.2075	12.0104	12.1695	12.2018	13.3143	13.4149	12.6326	12.5313	12.1309	11.8956	11.7238	12.247	12.109	12.1856	13.3646	12.5819	-0.235272	-0.407059	0.116125	-0.0219158	0.0547585	-0.782651	indianred4	-0.509902	0.0436136	-0.407046	0.117637	-0.64775	0.00666419	-0.751469	0.000790004	-0.295453	0.266577	0.403782	0.120896
A_24_P210637	ENSG00000169105	ENST00000306243	carbohydrate sulfotransferase 14	protein_coding	protein_coding	CHST14	8.24228	7.58285	7.08048	7.45069	7.19552	7.24109	6.69087	7.4078	6.69	8.00211	6.99152	7.5115	8.60421	8.21082	8.85924	8.10296	7.91256	7.26559	7.21831	7.04933	7.34605	7.25151	8.40751	8.4811	-0.646975	-0.694257	-0.86323	-0.56651	-0.661051	0.0735871	plum1	-0.745241	0.000922537	-0.563602	0.0229882	-0.64775	0.00666419	-0.688847	0.00316597	0.187572	0.486654	0.634785	0.0082495
A_21_P0008857							6.08414	7.16679	7.59339	6.93443	7.99488	8.07121	7.21735	7.19506	7.17555	7.04183	7.08115	7.28048	6.74714	6.90764	7.46964	7.95819	6.62546	7.26391	8.03305	7.20621	7.10869	7.18081	6.82739	7.71391	0.638443	1.40758	0.580742	0.483223	0.555349	0.886524	magenta4	0.666795	0.00478488	0.657536	0.00563667	-0.323875	0.221052	0.0939336	0.729326	-0.60173	0.0136619	0.323632	0.22142
A_23_P215778	ENSG00000284103	ENST00000639937	dihydrouridine synthase 4 like	protein_coding	protein_coding	DUS4L	8.64036	9.95688	10.2268	9.64954	9.26646	9.74599	9.73497	10.5018	9.8606	9.9745	10.8004	10.4521	8.40121	8.5842	7.52258	8.56314	9.29862	9.93814	9.50622	10.1184	9.91755	10.6263	8.49271	8.04286	0.639527	0.207607	0.819758	0.618937	1.32764	-0.449847	indianred4	0.588348	0.0165138	0.375735	0.151513	0.64775	0.00666419	0.751469	0.000790004	-0.183085	0.497323	-0.753025	0.000759459
A_21_P0012407	ENSG00000240477	ENST00000466044	eukaryotic translation initiation factor 3 subunit J	processed_pseudogene	processed_pseudogene		11.3549	11.8802	12.0258	12.037	11.5181	12.0804	11.0379	11.4112	11.1803	11.45	12.3287	12.3928	12.417	12.3392	11.7483	12.3189	11.6175	12.0314	11.7993	11.2246	11.3151	12.3607	12.3781	12.0336	0.413879	0.181735	-0.392955	-0.302374	0.743205	-0.3445	orangered1	-0.235339	0.380262	-0.219179	0.414737	-0.194325	0.470807	-0.469668	0.0664223	-0.332692	0.208008	0.276184	0.300465
A_33_P3407638	ENSG00000152219	ENST00000282032	ADP ribosylation factor like GTPase 14 effector protein	protein_coding	protein_coding	ARL14EP	9.99276	10.7933	10.3976	11.0287	11.0989	11.2633	10.7645	11.0929	10.5815	10.3493	10.7782	11.1848	10.1684	10.6576	12.0751	12.009	10.393	10.7131	11.1811	10.9287	10.4654	10.9815	10.413	12.0421	0.320103	0.788069	0.535673	0.0723774	0.588462	1.62907	darkviolet	0.470679	0.0657604	0.500979	0.0480711	-0.64775	0.00666419	-0.156556	0.562578	-0.422836	0.102732	0.720668	0.00163529
A_23_P67932	ENSG00000163464	ENST00000295683	C-X-C motif chemokine receptor 1	protein_coding	protein_coding	CXCR1	3.9248	5.34872	5.52258	5.95419	6.74062	5.76487	5.8933	5.56224	5.85486	6.03273	5.95274	5.5517	5.27029	5.56605	5.16867	5.50779	4.63676	5.73838	6.25274	5.72777	5.9438	5.75222	5.41817	5.33823	1.10162	1.61598	1.09101	1.30704	1.11546	-0.0799416	yellow	0.666795	0.00478488	0.532291	0.0337934	0.64775	0.00666419	0.469668	0.0664223	-0.729465	0.00134145	-0.19077	0.479119
A_23_P103720	ENSG00000116771	ENST00000375826	agmatinase	protein_coding	protein_coding	AGMAT	9.72446	10.3511	10.6416	10.8316	10.1797	10.3894	10.8391	11.2972	11.1167	11.0883	10.8287	10.9473	9.07592	9.38527	9.60246	9.55138	10.0378	10.7366	10.2846	11.0682	11.1025	10.888	9.23059	9.57692	0.698857	0.246804	1.0304	1.06473	0.850237	0.346324	lightblue4	0.745241	0.000922537	0.594913	0.015062	0.64775	0.00666419	0.751469	0.000790004	-0.157638	0.559847	-0.62446	0.00971414
A_23_P211056	ENSG00000159086	ENST00000331923	PAX3 and PAX7 binding protein 1	protein_coding	protein_coding	PAXBP1	7.11016	8.25547	8.82754	8.27051	9.41359	9.31805	8.91774	8.28959	8.69272	8.47021	8.69979	8.83615	8.03308	7.7628	6.77807	7.27044	7.68281	8.54903	9.36582	8.60367	8.58147	8.76797	7.89794	7.02426	0.866214	1.68301	0.920852	0.898656	1.08516	-0.87368	midnightblue	0.784465	0.00032065	0.532291	0.0337934	0.64775	0.00666419	0.657536	0.00563667	-0.36046	0.170213	-0.689065	0.0031525
A_21_P0005662	ENSG00000253671	ENST00000653384	uncharacterized LOC101930275	lncRNA	lncRNA		4.62021	6.81177	6.04234	5.7879	5.85409	5.30492	5.18611	5.63753	5.37068	5.29232	5.82177	6.03411	6.32923	6.45018	4.20211	4.85486	5.71599	5.91512	5.5795	5.41182	5.3315	5.92794	6.38971	4.52849	0.199127	-0.136492	-0.304175	-0.384493	0.211947	-1.86122	antiquewhite2	-0.392232	0.132932	-0.407046	0.117637	0.64775	0.00666419	0.0313112	0.908356	-0.384882	0.141005	-0.507891	0.0445899
A_23_P22765	ENSG00000147123	ENST00000687244	NADH:ubiquinone oxidoreductase subunit B11	protein_coding	protein_coding	NDUFB11	15.4656	14.9259	14.5351	14.529	14.6395	14.946	14.8203	14.702	14.9289	15.2688	14.2698	14.6034	16.0175	15.8456	16.4656	16.0923	15.1957	14.532	14.7927	14.7612	15.0988	14.4366	15.9315	16.2789	-0.663738	-0.403017	-0.434592	-0.0969306	-0.759125	0.347383	indianred4	-0.666795	0.00478488	-0.407046	0.117637	-0.64775	0.00666419	-0.751469	0.000790004	0.0661536	0.807684	0.796889	0.000219271
A_21_P0011292	ENSG00000281909	ENST00000626934	hect domain and RLD 2 pseudogene 11	unprocessed_pseudogene	unprocessed_pseudogene	HERC2P7	5.59758	6.43202	6.11244	6.27029	6.14847	6.07414	5.98939	6.48482	5.60547	6.05155	5.80332	6.37829	6.25148	5.87881	6.47522	7.44876	6.0148	6.19136	6.11131	6.23711	5.82851	6.09081	6.06515	6.96199	0.176565	0.096506	0.222306	-0.18629	0.0760062	0.896846	darkviolet	0.0784465	0.772752	0.187867	0.485956	-0.582975	0.0177812	-0.313112	0.237666	-0.399489	0.125277	0.665651	0.00488418
A_23_P59349	ENSG00000112406	ENST00000367658	hdc homolog, cell cycle regulator	protein_coding	protein_coding	HECA	10.7557	11.3993	11.0748	10.8816	11.1452	11.2325	11.6919	11.6037	11.4945	11.1405	11.3335	11.3585	11.6348	11.8834	11.9281	12.3467	11.0775	10.9782	11.1888	11.6478	11.3175	11.346	11.7591	12.1374	-0.0992483	0.111378	0.570315	0.239996	0.268572	0.378288	indianred4	-0.235339	0.380262	-0.0626224	0.817784	-0.64775	0.00666419	-0.720158	0.00165383	-0.503397	0.0468314	0.717649	0.00174748
A_32_P144421	ENSG00000178163	ENST00000326756	zinc finger protein 518B	protein_coding	protein_coding	ZNF518B	10.7469	11.6654	11.5074	11.43	11.1568	11.344	11.1848	11.2315	11.3487	10.9363	11.8034	11.5681	10.1332	10.2902	9.47694	10.3203	11.2062	11.4687	11.2504	11.2081	11.1425	11.6857	10.2117	9.89862	0.262505	0.0442247	0.00194507	-0.0636733	0.47957	-0.313089	indianred4	0.431455	0.0951836	0.281801	0.290334	0.64775	0.00666419	0.751469	0.000790004	-0.0326934	0.904327	-0.792509	0.000251422
A_23_P85783			phosphoglycerate dehydrogenase			PHGDH	13.3596	12.632	12.3759	12.549	12.4897	12.3405	13.4943	13.9178	12.6246	13.4162	12.3636	13.1147	12.8326	12.6566	13.7034	12.9196	12.9958	12.4625	12.4151	13.706	13.0204	12.7392	12.7446	13.3115	-0.533349	-0.580743	0.71023	0.0245799	-0.256651	0.566897	coral	-0.196116	0.466647	-0.0626224	0.817784	-0.323875	0.221052	-0.25049	0.349417	0.209699	0.435696	0.230323	0.390791
A_23_P377629	ENSG00000177910	ENST00000324915	SPATA31 subfamily C member 2	protein_coding	protein_coding	SPATA31C2	5.91886	4.80574	4.71595	4.4115	4.89784	4.86881	4.56795	4.6671	4.38801	4.38801	4.85953	4.65642	4.58495	4.53137	4.62387	4.9248	5.3623	4.56373	4.88333	4.61752	4.38801	4.75797	4.55816	4.77434	-0.798571	-0.478971	-0.744773	-0.974291	-0.604326	0.216176	yellow	-0.157066	0.561292	-0.0940028	0.729134	-0.259554	0.33166	0.0626685	0.817652	0.853032	2.66824e-05	0.0206055	0.939623
A_33_P3294921	ENSG00000106772	ENST00000376718	prune homolog 2 with BCH domain	protein_coding	protein_coding	PRUNE2	6.76445	5.48582	4.37503	3.91287	4.30377	4.06608	3.41783	3.68648	3.89177	4.99293	4.70907	4.14973	4.6348	4.96578	8.11577	8.43515	6.12514	4.14395	4.18492	3.55216	4.44235	4.4294	4.80029	8.27546	-1.98119	-1.94022	-2.57298	-1.68279	-1.69574	3.47517	darkviolet	-0.666795	0.00478488	-0.407046	0.117637	-0.64775	0.00666419	-0.532291	0.0337934	0.263407	0.324273	0.838249	5.00748e-05
A_19_P00321230	ENSG00000246596	ENST00000499314	SUMO interacting motifs containing 1 pseudogene	transcribed_unprocessed_pseudogene	processed_transcript		7.03204	7.79502	7.94435	8.76746	8.49698	8.23429	8.1429	8.09474	8.32291	7.53211	8.04951	8.17586	7.39406	7.84999	7.24213	8.10517	7.41353	8.3559	8.36564	8.11882	7.92751	8.11268	7.62202	7.67365	0.942368	0.952101	0.705286	0.513978	0.69915	0.0516259	darkolivegreen2	0.706018	0.00223956	0.594913	0.015062	0.38865	0.136826	0.407046	0.117637	-0.483505	0.0577726	-0.281986	0.290004
A_23_P111672	ENSG00000135269	ENST00000358204	testin LIM domain protein	protein_coding	protein_coding	TES	10.9038	10.5185	11.1648	11.6146	10.466	10.4366	12.4142	12.4562	11.842	12.1082	11.286	11.798	10.2851	10.0825	10.2432	10.0761	10.7112	11.3897	10.4513	12.4352	11.9751	11.542	10.1838	10.1597	0.678547	-0.259875	1.72404	1.26394	0.830836	-0.0241314	lightblue4	0.627572	0.00925272	0.407046	0.117637	0.64775	0.00666419	0.751469	0.000790004	-0.0056785	0.983348	-0.588975	0.0163707
A_23_P418493	ENSG00000171953	ENST00000474627	ATP synthase mitochondrial F1 complex assembly factor 2	protein_coding	protein_coding	ATPAF2	12.2676	11.9474	11.2514	11.3617	11.8869	12.0155	11.3705	11.8231	11.2569	11.7801	10.6845	11.186	11.239	11.3459	11.2211	10.9082	12.1075	11.3066	11.9512	11.5968	11.5185	10.9352	11.2924	11.0647	-0.80096	-0.156354	-0.510729	-0.589016	-1.17228	-0.227779	darkolivegreen	-0.196116	0.466647	-0.281801	0.290334	0.453425	0.0777414	0.469668	0.0664223	0.53119	0.0342327	-0.366596	0.162526
A_33_P3360675	ENSG00000188191	ENST00000537384	protein kinase cAMP-dependent type I regulatory subunit beta	protein_coding	protein_coding	PRKAR1B	9.87822	9.6127	9.6295	9.86452	9.32678	9.62967	9.10718	9.72776	9.49876	10.4141	9.44372	9.7143	12.0374	12.1309	11.0888	10.9969	9.74546	9.74701	9.47822	9.41747	9.95644	9.57901	12.0841	11.0429	0.00155465	-0.267232	-0.327989	0.210983	-0.166447	-1.04127	honeydew1	-0.509902	0.0436136	-0.407046	0.117637	-0.64775	0.00666419	-0.751469	0.000790004	-0.154715	0.56724	0.568644	0.0215325
A_23_P217028	ENSG00000136878	ENST00000372429	ubiquitin specific peptidase 20	protein_coding	protein_coding	USP20	10.0599	9.74028	9.27445	9.55345	9.17609	9.46039	9.84466	9.89595	9.87253	10.1593	9.00431	9.51453	9.26375	9.18542	10.6401	10.3623	9.90011	9.41395	9.31824	9.87031	10.0159	9.25942	9.22458	10.5012	-0.486159	-0.581865	-0.0298034	0.115816	-0.64069	1.27661	darkviolet	0.0392232	0.885326	0.156556	0.562578	-0.64775	0.00666419	-0.125245	0.643961	0.218301	0.416654	0.565919	0.0223102
A_32_P514599	ENSG00000230067	ENST00000424886		transcribed_processed_pseudogene	processed_transcript	HSPD1P6	14.1283	14.2878	14.5379	14.6027	14.4654	14.5796	14.0104	14.4432	13.9333	14.6972	14.6311	14.8805	12.5413	12.8925	13.1515	12.7752	14.208	14.5703	14.5225	14.2268	14.3152	14.7558	12.7169	12.9634	0.362255	0.31446	0.018773	0.107203	0.547735	0.246463	indianred4	0.627572	0.00925272	0.469668	0.0664223	0.64775	0.00666419	0.751469	0.000790004	0.120596	0.656404	-0.703599	0.0023548
A_21_P0011496	ENSG00000260765	ENST00000566467	carboxylesterase 1	unprocessed_pseudogene	unprocessed_pseudogene	CES1P2	4.85953	4.22881	4.64565	4.49984	4.5999	4.7108	5.43879	4.45532	5.08746	5.10852	4.6671	4.45737	5.69174	5.16616	4.07145	4.23121	4.54417	4.57274	4.65535	4.94705	5.09799	4.56224	5.42895	4.15133	0.0285758	0.111184	0.402885	0.55382	0.0180698	-1.27762	magenta4	-0.235339	0.380262	-0.281801	0.290334	0.64775	0.00666419	0	1	0.0492217	0.856348	-0.385353	0.140479
A_24_P383478	ENSG00000091831	ENST00000440973	estrogen receptor 1	protein_coding	protein_coding	ESR1	7.75217	7.35989	8.24154	7.89472	8.0086	7.94004	8.09168	7.45661	8.2939	7.48079	8.29706	7.77108	6.83071	6.61632	7.12509	6.61999	7.55603	8.06813	7.97432	7.77415	7.88735	8.03407	6.72351	6.87254	0.512101	0.418292	0.218118	0.331317	0.478039	0.149025	indianred4	0.706018	0.00223956	0.532291	0.0337934	0.64775	0.00666419	0.751469	0.000790004	0.144486	0.593425	-0.644761	0.00700608
A_23_P111635	ENSG00000127952	ENST00000248600	serine/threonine/tyrosine interacting like 1	protein_coding	protein_coding	STYXL1	11.7594	11.7626	12.0403	11.8797	11.1229	11.2421	11.6164	12.4053	11.6196	12.4519	12.2435	12.4312	11.4097	10.9777	10.7223	10.7182	11.761	11.96	11.1825	12.0109	12.0358	12.3374	11.1937	10.7203	0.199013	-0.578552	0.249831	0.274759	0.576327	-0.473416	lightblue4	0.392232	0.132932	0.187867	0.485956	0.64775	0.00666419	0.688847	0.00316597	0.101595	0.708116	-0.741061	0.00102131
A_24_P246636	ENSG00000258016	ENST00000550979		processed_pseudogene	processed_pseudogene	HIGD1AP1	4.90086	5.68387	6.74399	5.19229	6.16553	5.23121	5.97298	5.27612	6.23182	5.59572	7.54049	5.95274	6.49885	5.4828	6.17492	5.86263	5.29236	5.96814	5.69837	5.62455	5.91377	6.74661	5.99082	6.01878	0.675775	0.40601	0.332184	0.621405	1.45425	0.0279532	yellowgreen	0.196116	0.466647	0.219179	0.414737	-0.064775	0.811624	-0.156556	0.562578	-0.423899	0.101779	0.053729	0.843339
A_33_P3497352	ENSG00000152578	ENST00000393125	glutamate ionotropic receptor AMPA type subunit 4	protein_coding	protein_coding	GRIA4	4.05255	5.94104	4.64565	4.27378	4.45737	5.7039	4.02513	4.11633	4.24792	4.25973	4.00841	3.70042	4.00841	4.45737	4.20211	4.06608	4.9968	4.45972	5.08063	4.07073	4.25382	3.85442	4.23289	4.13409	-0.537083	0.0838358	-0.926071	-0.742976	-1.14238	-0.098799	coral3	-0.0786194	0.772263	-0.0627147	0.81752	0.194325	0.470807	0.156787	0.561995	-0.104134	0.701132	-0.149427	0.580714
A_33_P3404189	ENSG00000179832	ENST00000326134	maestro heat like repeat family member 1	protein_coding	protein_coding	MROH1	7.97674	7.1616	6.71166	7.03892	7.19552	6.86302	7.00527	7.00878	6.86573	7.49285	6.87728	7.15955	7.57955	7.01959	8.06154	6.85292	7.56917	6.87529	7.02927	7.00702	7.17929	7.01842	7.29957	7.45723	-0.693881	-0.539899	-0.562148	-0.38988	-0.550754	0.157659	plum1	-0.549125	0.0275906	-0.438357	0.0894308	-0.064775	0.811624	-0.187867	0.485956	0.508475	0.0443047	0.310097	0.242457
A_33_P3390013	ENSG00000154734	ENST00000284984	ADAM metallopeptidase with thrombospondin type 1 motif 1	protein_coding	protein_coding	ADAMTS1	6.69261	7.20335	7.13169	6.75363	9.03506	8.82257	4.45737	3.91287	3.65103	4.00561	5.0728	5.03754	7.17773	6.87363	10.0516	9.39057	6.94798	6.94266	8.92881	4.18512	3.82832	5.05517	7.02568	9.72109	-0.00531632	1.98083	-2.76286	-3.11966	-1.89281	2.69541	lightblue4	-0.353009	0.179869	-0.156556	0.562578	-0.64775	0.00666419	-0.532291	0.0337934	-0.0276053	0.919168	0.682818	0.00355631
A_33_P3344618	ENSG00000112561	ENST00000358871	transcription factor EB	protein_coding	protein_coding	TFEB	9.52632	8.52576	9.14139	9.80534	8.68732	8.70757	10.2427	9.64661	9.95281	9.61844	9.01737	9.05197	10.6248	10.5765	11.4675	11.0765	9.02604	9.47336	8.69745	9.94464	9.78563	9.03467	10.6007	11.272	0.447324	-0.328593	0.918603	0.759586	0.00863313	0.671313	indianred4	-0.196116	0.466647	-0.0313112	0.908356	-0.64775	0.00666419	-0.751469	0.000790004	-0.12904	0.633867	0.754209	0.000736865
A_33_P3276159			WAS/WASL-interacting protein family member 3-like			LOC100996413	10.1002	4.83604	4.64565	4.79115	5.05663	4.76486	4.25973	4.73131	4.88111	4.90688	5.13314	4.78626	4.96433	4.53137	5.36303	4.57553	7.46813	4.7184	4.91075	4.49552	4.89399	4.9597	4.74785	4.96928	-2.74972	-2.55738	-2.97261	-2.57413	-2.50843	0.221429	yellow	-0.196116	0.466647	-0.156556	0.562578	-0.064775	0.811624	0.0626224	0.817784	0.978209	5.90702e-11	-0.0667652	0.805937
A_33_P3307402							7.63594	4.66177	4.4367	4.45532	4.84548	4.18981	4.75821	4.37503	4.63299	4.85953	4.70907	4.48783	5.05663	4.37937	4.94544	4.77971	6.14886	4.44601	4.51765	4.56662	4.74626	4.59845	4.718	4.86257	-1.70285	-1.63121	-1.58223	-1.4026	-1.5504	0.144575	yellow	-0.313786	0.236604	-0.25049	0.349417	-0.5182	0.0397527	-0.281801	0.290334	0.936861	9.06825e-08	0.0105763	0.968991
A_21_P0008324							5.74483	6.69697	6.7628	6.10721	6.14083	5.89557	6.51619	6.2384	6.63572	6.4823	6.51422	6.34096	7.82734	7.2799	7.58261	7.84215	6.2209	6.435	6.0182	6.3773	6.55901	6.42759	7.55362	7.71238	0.214107	-0.202698	0.156398	0.338111	0.206692	0.158762	indianred4	-0.353009	0.179869	-0.187867	0.485956	-0.64775	0.00666419	-0.751469	0.000790004	-0.457248	0.0749602	0.731301	0.00128593
A_33_P3445679	ENSG00000215483	ENST00000617777	long intergenic non-protein coding RNA 548	lncRNA	lncRNA	LINC00598	7.81137	6.65463	6.67904	6.78627	6.75112	6.54689	6.60501	6.77272	6.93829	6.4823	6.81057	6.67684	6.42521	6.34318	6.78831	6.28886	7.233	6.73265	6.64901	6.68887	6.7103	6.7437	6.3842	6.53859	-0.500351	-0.583996	-0.544134	-0.522707	-0.489301	0.154388	yellow	0.274563	0.303426	0.187867	0.485956	0.12955	0.632516	0.469668	0.0664223	0.8822	6.14868e-06	-0.278519	0.296228
A_33_P3311083	ENSG00000176531	ENST00000595498	pleckstrin homology like domain family B member 3	protein_coding	retained_intron	PHLDB3	5.42835	5.18115	4.94836	4.79115	5.67727	5.32642	5.25856	5.01401	4.60362	5.54206	4.78789	5.25974	6.42521	6.5157	7.01472	6.58754	5.30475	4.86976	5.50185	5.13629	5.07284	5.02382	6.47046	6.80113	-0.434993	0.197099	-0.168464	-0.231912	-0.280935	0.330673	indianred4	-0.509902	0.0436136	-0.281801	0.290334	-0.64775	0.00666419	-0.751469	0.000790004	-0.11835	0.662445	0.824117	8.64952e-05
A_21_P0010674	ENSG00000272645	ENST00000634905		transcribed_unprocessed_pseudogene	processed_transcript	GTF2IP20	6.56033	6.37721	6.85214	6.29059	7.15766	6.27263	8.00378	6.85214	7.12944	7.07882	6.96036	6.87996	6.55746	6.55794	6.71123	6.60455	6.46877	6.57136	6.71514	7.42796	7.10413	6.92016	6.5577	6.65789	0.102596	0.246375	0.95919	0.63536	0.451394	0.100192	lightblue4	0.471197	0.0654229	0.501348	0.0478804	0.389331	0.136079	0.313343	0.237303	-0.143244	0.59664	-0.214888	0.424158
A_23_P27840	ENSG00000196235	ENST00000599117	SPT5 homolog, DSIF elongation factor subunit	protein_coding	protein_coding	SUPT5H	13.0092	11.8226	11.9619	11.9565	12.37	12.2659	11.9016	11.3791	11.7536	11.9656	11.46	11.54	13.0072	12.5978	13.4931	12.522	12.4159	11.9592	12.318	11.6404	11.8596	11.5	12.8025	13.0076	-0.456701	-0.0979517	-0.775552	-0.556318	-0.915888	0.205035	indianred4	-0.549125	0.0275906	-0.407046	0.117637	-0.64775	0.00666419	-0.657536	0.00563667	0.299412	0.259917	0.66074	0.00532915
A_23_P216622	ENSG00000106692	ENST00000223528	fukutin	protein_coding	protein_coding	FKTN	6.82297	7.41943	8.12461	7.62776	8.06356	8.2692	7.59199	7.46045	7.41877	6.96	8.18441	7.4648	6.25148	5.97262	6.98014	7.21674	7.1212	7.87618	8.16638	7.52622	7.18939	7.8246	6.11205	7.09844	0.754983	1.04518	0.405022	0.0681872	0.703405	0.986393	indianred4	0.706018	0.00223956	0.626224	0.00945035	0.5182	0.0397527	0.626224	0.00945035	-0.152636	0.57252	-0.308539	0.244956
A_21_P0012058	ENSG00000231948	ENST00000449391	HS1BP3 intronic transcript 1	lncRNA	lncRNA	HS1BP3-IT1	4.49984	5.84392	5.65999	5.73216	6.40673	6.53673	5.46658	5.09011	5.62113	4.71595	6.24496	5.82813	7.33455	7.70994	6.44992	6.62981	5.17188	5.69608	6.47173	5.27834	5.16854	6.03654	7.52225	6.53986	0.524201	1.29986	0.106467	-0.00333404	0.864668	-0.982383	grey60	-0.274563	0.303426	-0.219179	0.414737	-0.582975	0.0177812	-0.720158	0.00165383	-0.52389	0.037258	0.444201	0.084757
A_23_P76969	ENSG00000197555	ENST00000381232	signal induced proliferation associated 1 like 1	protein_coding	protein_coding	SIPA1L1	12.2186	12.3212	12.0404	12.4246	11.9423	11.9942	12.2196	11.786	12.756	12.4237	11.9398	11.8924	10.8328	11.089	10.1288	10.5107	12.2699	12.2325	11.9683	12.0028	12.5898	11.9161	10.9609	10.3198	-0.0373802	-0.30162	-0.267037	0.319965	-0.353785	-0.641147	darkviolet	0.274563	0.303426	0.0939336	0.729326	0.64775	0.00666419	0.751469	0.000790004	0.246573	0.357253	-0.879019	7.34491e-06
A_23_P12082	ENSG00000064886	ENST00000445067	chitinase 3 like 2	protein_coding	protein_coding	CHI3L2	10.9865	10.4154	13.3733	12.9125	7.56833	7.52958	12.7586	13.1337	14.0152	13.5721	10.5469	11.4731	5.88992	5.82742	6.6134	6.42868	10.7009	13.1429	7.54896	12.9462	13.7937	11.01	5.85867	6.52104	2.44197	-3.15198	2.24524	3.09273	0.309082	0.662371	lightblue4	0.588348	0.0165138	0.469668	0.0664223	0.64775	0.00666419	0.751469	0.000790004	0.143204	0.596743	-0.647905	0.00664687
A_33_P3330109	ENSG00000223532	ENST00000640223	major histocompatibility complex, class I, C	protein_coding	protein_coding	HLA-B	16.6941	16.4064	16.3801	16.1618	16.3467	15.9968	17.0183	16.8571	17.0023	16.7892	16.0623	16.2782	17.7022	17.3932	17.8015	17.5419	16.5503	16.2709	16.1718	16.9377	16.8957	16.1703	17.5477	17.6717	-0.279308	-0.378466	0.387433	0.345479	-0.379982	0.123986	indianred4	-0.470679	0.0657604	-0.281801	0.290334	-0.64775	0.00666419	-0.751469	0.000790004	-0.113592	0.675309	0.687935	0.0032227
A_21_P0010313	ENSG00000232401	ENST00000667584		lncRNA	lncRNA	LINC00112	13.2295	10.0144	11.4344	11.2722	10.8084	9.84872	11.5073	9.7552	11.736	9.94279	11.4145	10.2356	10.0147	9.22634	12.0815	10.541	11.622	11.3533	10.3286	10.6312	10.8394	10.825	9.62051	11.3112	-0.26865	-1.29338	-0.99072	-0.782568	-0.796928	1.69071	darkorange	0.156893	0.561728	0.187867	0.485956	-0.2591	0.332538	0.125245	0.643961	0.622488	0.0100159	0.0783629	0.772988
A_19_P00807643	ENSG00000232973	ENST00000628135	CYP1B1 antisense RNA 1	lncRNA	lncRNA	CYP1B1-AS1	4.49984	6.57695	7.55722	7.25856	5.44914	5.30492	8.95692	9.08048	9.11561	8.26342	8.06154	8.09622	4.6348	4.60362	6.55098	7.58202	5.53839	7.40789	5.37703	9.0187	8.68951	8.07888	4.61921	7.0665	1.8695	-0.161365	3.48031	3.15112	2.54048	2.44729	lightblue4	0.706018	0.00223956	0.657536	0.00563667	0.2591	0.332538	0.407046	0.117637	-0.35462	0.177752	-0.172749	0.522314
A_24_P379233	ENSG00000188910	ENST00000373366	gap junction protein beta 3	protein_coding	protein_coding	GJB3	11.3978	10.5916	9.97918	10.4078	10.5859	10.6193	9.99108	10.1338	9.89699	10.8144	10.2006	10.4888	10.9045	10.3084	5.69435	4.8719	10.9947	10.1935	10.6026	10.0625	10.3557	10.3447	10.6065	5.28313	-0.801205	-0.392069	-0.932226	-0.639002	-0.64996	-5.32337	darkviolet	-0.509902	0.0436136	-0.532291	0.0337934	0.64775	0.00666419	0.25049	0.349417	0.275676	0.30139	-0.925759	2.73478e-07
A_23_P70095	ENSG00000019582	ENST00000524315	CD74 molecule	protein_coding	retained_intron	CD74	4.09538	4.83604	6.25503	6.63163	4.76652	4.44293	8.40115	8.67397	6.50134	7.71703	6.54689	6.99187	9.96495	9.43202	8.04439	7.14513	4.46571	6.44333	4.60473	8.53756	7.10918	6.76938	9.69848	7.59476	1.97761	0.139014	4.07185	2.64347	2.30367	-2.10372	indianred4	-0.0784465	0.772752	-0.0626224	0.817784	-0.323875	0.221052	-0.594913	0.015062	-0.487129	0.0556508	0.25764	0.335367
A_33_P3317336	ENSG00000249740	ENST00000654447	uncharacterized LOC112267930	lncRNA	lncRNA	OSMR-DT	4.09538	4.38801	4.13184	4.23121	4.06068	3.66532	4.56795	4.45532	4.35534	4.81217	4.6257	3.90687	4.00841	4.20211	6.64701	4.85486	4.24169	4.18153	3.863	4.51163	4.58375	4.26629	4.10526	5.75093	-0.0601686	-0.378695	0.269937	0.34206	0.0245925	1.64567	darkviolet	0.196116	0.466647	0.281801	0.290334	-0.64775	0.00666419	-0.219179	0.414737	-0.153638	0.569972	0.697113	0.00268765
A_23_P377291	ENSG00000163235	ENST00000295400	transforming growth factor alpha	protein_coding	protein_coding	TGFA	6.11178	7.05562	7.46058	7.08647	6.90726	7.57234	6.79563	7.33078	6.8537	7.54424	8.01576	7.61033	7.9051	7.39151	5.25679	5.76652	6.5837	7.27352	7.2398	7.0632	7.19897	7.81305	7.64831	5.51166	0.689822	0.656102	0.479502	0.615266	1.22935	-2.13665	darkviolet	0.11767	0.66428	-0.0313112	0.908356	0.64775	0.00666419	0.187867	0.485956	-0.305049	0.250613	-0.71914	0.0016913
A_33_P3252915	ENSG00000114125	ENST00000477012	ring finger protein 7	protein_coding	nonsense_mediated_decay	RNF7	8.96542	9.15058	8.77715	8.83319	8.24377	8.44721	8.66033	9.54472	8.41125	9.03634	9.248	9.28439	8.2812	8.23392	7.76051	7.94599	9.058	8.80517	8.34549	9.10253	8.7238	9.2662	8.25756	7.85325	-0.252832	-0.712511	0.0445247	-0.334206	0.208194	-0.40431	indianred4	0.235339	0.380262	0.0626224	0.817784	0.64775	0.00666419	0.720158	0.00165383	0.197686	0.463014	-0.738452	0.00108722
A_21_P0011340	ENSG00000259728	ENST00000557887	long intergenic non-protein coding RNA 933	transcribed_unprocessed_pseudogene	processed_transcript	LINC00933	6.95746	7.24258	7.24079	6.85914	7.6924	7.20319	7.58918	7.43411	7.26737	7.42101	6.98192	8.02851	8.4916	8.62388	8.48432	8.19522	7.10002	7.04997	7.44779	7.51164	7.34419	7.50522	8.55774	8.33977	-0.0500529	0.347775	0.411624	0.244171	0.405196	-0.217973	indianred4	-0.196116	0.466647	-0.156556	0.562578	-0.64775	0.00666419	-0.751469	0.000790004	-0.38367	0.142368	0.641073	0.00744707
A_33_P3265855	ENSG00000248405	ENST00000352766	PRR5-ARHGAP8 readthrough	protein_coding	protein_coding	PRR5-ARHGAP8	9.6299	9.75301	9.27685	9.63055	9.92704	9.78609	10.05	9.72606	10.1562	9.9204	9.74864	9.70935	11.8814	11.913	6.93443	6.60455	9.69145	9.4537	9.85656	9.88801	10.0383	9.729	11.8972	6.76949	-0.237751	0.165112	0.196554	0.346848	0.0375432	-5.12769	magenta4	-0.235339	0.380262	-0.313112	0.237666	0.64775	0.00666419	0	1	-0.00841111	0.975337	-0.684329	0.00345505
A_33_P3249872	ENSG00000077942	ENST00000262722	fibulin 1	protein_coding	protein_coding	FBLN1	8.89676	8.40268	8.79726	8.84936	10.0427	10.0226	8.35494	7.78566	8.25385	7.57577	8.09548	8.11138	12.1564	12.1384	13.4985	13.2046	8.64972	8.82331	10.0326	8.0703	7.91481	8.10343	12.1474	13.3516	0.173588	1.38291	-0.579421	-0.734907	-0.546289	1.20419	lightblue4	-0.549125	0.0275906	-0.313112	0.237666	-0.64775	0.00666419	-0.751469	0.000790004	-0.179311	0.506383	0.873263	1.00088e-05
A_24_P97374	ENSG00000163508	ENST00000295743	eomesodermin	protein_coding	protein_coding	EOMES	3.54301	4.5999	5.1267	4.53721	4.91363	4.81537	4.69696	4.45532	4.63299	4.25973	5.28771	4.90161	6.62113	6.55794	5.16867	5.46352	4.07146	4.83195	4.8645	4.57614	4.44636	5.09466	6.58954	5.31609	0.760496	0.793045	0.50468	0.374901	1.0232	-1.27344	grey60	-0.11767	0.66428	-0.0939336	0.729326	-0.582975	0.0177812	-0.720158	0.00165383	-0.57292	0.0203547	0.368128	0.160643
A_23_P59888	ENSG00000228224	ENST00000419462	NACA family member 4, pseudogene	transcribed_processed_pseudogene	processed_transcript	NACA4P	15.2053	14.2465	15.3519	14.0722	15.3857	14.6933	15.328	14.0887	15.2115	14.1738	15.2616	14.432	14.6184	13.6543	14.5985	14.104	14.7259	14.7121	15.0395	14.7084	14.6926	14.8468	14.1363	14.3513	-0.0138529	0.313606	-0.0175451	-0.0332871	0.120861	0.214926	yellowgreen	0.313786	0.236604	0.219179	0.414737	0.2591	0.332538	0.375735	0.151513	0.280699	0.292305	-0.27524	0.302186
A_33_P3316539	ENSG00000003989	ENST00000494857	solute carrier family 7 member 2	protein_coding	protein_coding	SLC7A2	9.36578	9.75825	10.8786	10.8731	11.2769	11.5284	10.7679	10.1708	10.619	10.0744	11.1115	11.0626	5.87651	3.49583	8.77659	9.34797	9.56201	10.8758	11.4027	10.4694	10.3467	11.0871	4.68617	9.06228	1.31379	1.84064	0.907343	0.784692	1.52506	4.3761	honeydew1	0.784465	0.00032065	0.626224	0.00945035	0.64775	0.00666419	0.751469	0.000790004	0.0420805	0.87703	-0.320047	0.226875
A_33_P3408320	ENSG00000223802	ENST00000542296	ceramide synthase 1	protein_coding	protein_coding	CERS1	9.43202	9.81733	9.31642	9.44702	10.681	10.7172	8.86438	8.97374	9.42882	8.98855	9.42617	9.05596	10.9977	11.1895	11.7584	11.8385	9.62468	9.38172	10.6991	8.91906	9.20868	9.24106	11.0936	11.7984	-0.242956	1.07444	-0.705616	-0.415992	-0.383613	0.704796	lightblue4	-0.588348	0.0165138	-0.344423	0.191435	-0.64775	0.00666419	-0.751469	0.000790004	-0.210479	0.433952	0.823007	9.01076e-05
A_33_P3209135							4.70907	5.25148	5.27786	5.45121	6.34485	6.74189	5.56985	4.85642	5.59432	5.14465	5.2252	5.42521	5.12541	5.34983	6.44992	5.03891	4.98028	5.36453	6.54337	5.21313	5.36949	5.32521	5.23762	5.74442	0.384259	1.56309	0.232858	0.38921	0.34493	0.506798	darkmagenta	0.470679	0.0657604	0.407046	0.117637	0	1	0.0939336	0.729326	-0.325814	0.218139	0.211117	0.432528
A_21_P0000434	ENSG00000225746	ENST00000653102	small nucleolar RNA, C/D box 113-6	lncRNA	lncRNA	MEG8	4.11633	3.1898	3.81697	4.18486	4.06068	3.59989	4.02513	3.56603	3.77806	4.32417	4.44293	3.70042	5.30947	5.42521	6.395	6.44139	3.65307	4.00091	3.83029	3.79558	4.05111	4.07168	5.36734	6.41819	0.347848	0.177221	0.142513	0.398048	0.41861	1.05085	darkviolet	-0.274563	0.303426	-0.0939336	0.729326	-0.64775	0.00666419	-0.751469	0.000790004	-0.155977	0.564043	0.896668	2.55658e-06
A_23_P121716	ENSG00000138772	ENST00000512884	annexin A3	protein_coding	protein_coding	ANXA3	14.4699	14.9601	14.1427	14.3104	14.9589	14.918	13.8798	14.3238	13.7497	14.0738	14.5901	14.5575	14.7376	14.5712	12.4244	12.8984	14.715	14.2265	14.9384	14.1018	13.9118	14.5738	14.6544	12.6614	-0.488486	0.223445	-0.613217	-0.803207	-0.141181	-1.993	darkviolet	-0.431455	0.0951836	-0.469668	0.0664223	0.64775	0.00666419	0.219179	0.414737	0.116576	0.667233	-0.77129	0.000467653
A_24_P83586	ENSG00000132763	ENST00000401061	metabolism of cobalamin associated C	protein_coding	protein_coding	MMACHC	11.1445	11.5784	11.4152	11.4874	11.1005	11.4395	10.8421	10.8515	11.1077	11.0015	11.4363	11.4984	9.61813	9.68617	9.9342	10.0457	11.3614	11.4513	11.27	10.8468	11.0546	11.4673	9.65215	9.98994	0.0898595	-0.0914524	-0.51465	-0.306879	0.105886	0.337786	indianred4	0.196116	0.466647	0.156556	0.562578	0.64775	0.00666419	0.751469	0.000790004	0.191625	0.477113	-0.677359	0.00394238
A_23_P397376	ENSG00000178573	ENST00000326043	MAF bZIP transcription factor	protein_coding	protein_coding	MAF	7.59292	7.86612	7.85077	7.81958	9.36328	9.29243	7.73174	7.14306	7.71231	6.87996	8.04405	7.39205	7.4901	7.77149	10.0457	10.5358	7.72952	7.83518	9.32785	7.4374	7.29614	7.71805	7.63079	10.2907	0.105655	1.59833	-0.292118	-0.433383	-0.0114712	2.65995	darkviolet	0.0784465	0.772752	0.187867	0.485956	-0.64775	0.00666419	-0.281801	0.290334	-0.168064	0.533827	0.78807	0.000287901
A_33_P3286973			taste 1 receptor member 3			TAS1R3	12.733	11.9293	12.1288	12.0343	12.4987	12.6595	12.9968	12.0336	13.3928	12.2821	11.7672	11.8348	11.3537	11.4887	12.5192	11.599	12.3311	12.0816	12.5791	12.5152	12.8375	11.801	11.4212	12.0591	-0.249547	0.248005	0.184082	0.506356	-0.530111	0.637923	orangered1	0.392232	0.132932	0.344423	0.191435	0.194325	0.470807	0.500979	0.0480711	0.319001	0.228483	-0.219774	0.413439
A_33_P3297415	ENSG00000118257	ENST00000360409	neuropilin 2	protein_coding	protein_coding	NRP2	8.93355	8.70412	8.92286	9.42315	8.81152	9.18967	8.60026	8.52319	8.1906	9.03183	9.05138	9.34945	9.38539	9.36133	9.9858	9.395	8.81884	9.17301	9.0006	8.56173	8.61121	9.20042	9.37336	9.6904	0.35417	0.181762	-0.257108	-0.207623	0.381581	0.317039	indianred4	-0.235339	0.380262	-0.0626224	0.817784	-0.582975	0.0177812	-0.657536	0.00563667	-0.12635	0.641015	0.665865	0.00486548
A_33_P3243524	ENSG00000158987	ENST00000308008	Rap guanine nucleotide exchange factor 6	protein_coding	protein_coding	RAPGEF6	3.61101	5.38693	5.98939	6.06137	6.33147	6.47674	4.9248	5.20701	5.20212	5.41995	6.21189	5.92925	5.93811	5.85018	5.38693	5.97298	4.49897	6.02538	6.40411	5.06591	5.31104	6.07057	5.89414	5.67996	1.52641	1.90514	0.566936	0.812066	1.5716	-0.214189	yellow	0.313786	0.236604	0.297675	0.262825	0.12955	0.632516	-0.0156671	0.954077	-0.769623	0.000489676	0.102935	0.704427
A_23_P217917			glutathione S-transferase mu 4			GSTM4	6.54109	6.57695	5.90989	6.28135	7.4676	7.8986	6.1605	6.43723	6.10033	6.40088	5.93295	5.9901	9.76736	9.40441	10.5377	10.0311	6.55902	6.09562	7.6831	6.29886	6.2506	5.96152	9.58588	10.2844	-0.463406	1.12408	-0.26016	-0.308421	-0.597499	0.698503	lightblue4	-0.627572	0.00925272	-0.375735	0.151513	-0.64775	0.00666419	-0.751469	0.000790004	-0.206207	0.443551	0.85014	3.0336e-05
A_24_P418044	ENSG00000224320	ENST00000638761	major histocompatibility complex, class I, J (pseudogene)	protein_coding	protein_coding	HLA-A	16.0379	15.3884	15.1624	15.1	15.3067	15.0168	15.9437	16.0276	15.7741	15.9323	14.6677	15.216	16.5068	16.1239	16.8064	16.2261	15.7131	15.1312	15.1618	15.9856	15.8532	14.9418	16.3153	16.5163	-0.581946	-0.551367	0.272499	0.14003	-0.771296	0.200943	indianred4	-0.627572	0.00925272	-0.407046	0.117637	-0.64775	0.00666419	-0.751469	0.000790004	0.0865596	0.749915	0.608778	0.0123236
A_24_P192627	ENSG00000171843	ENST00000380338	MLLT3 super elongation complex subunit	protein_coding	protein_coding	MLLT3	8.62628	9.32703	9.29121	8.92944	8.90454	9.11248	8.70239	8.98611	9.22622	8.62462	9.18487	9.01576	8.12848	8.51033	6.395	6.37449	8.97665	9.11032	9.00851	8.84425	8.92542	9.10032	8.3194	6.38474	0.133672	0.0318576	-0.132404	-0.0512288	0.123667	-1.93466	darkviolet	0.353009	0.179869	0.156556	0.562578	0.64775	0.00666419	0.751469	0.000790004	0.077148	0.776424	-0.967666	9.09575e-10
A_33_P3650491	ENSG00000227110	ENST00000420095	LMCD1 antisense RNA 1	lncRNA	lncRNA	LMCD1-AS1	4.70907	6.09011	5.1267	5.16616	5.1267	5.29232	5.69435	6.13571	5.43254	5.56605	5.73978	5.62113	4.75655	5.27379	4.71424	5.12282	5.39959	5.14643	5.20951	5.91503	5.49929	5.68045	5.01517	4.91853	-0.253165	-0.190085	0.515438	0.0997009	0.280862	-0.0966397	indianred4	0.314131	0.236061	0.21934	0.414385	0.648886	0.00653784	0.532682	0.033638	-0.337703	0.20082	-0.4929	0.0523923
A_33_P3215093	ENSG00000204116	ENST00000373502	cysteine rich hydrophobic domain 1	protein_coding	protein_coding	CHIC1	7.83506	8.80282	8.19752	9.24871	8.01541	8.18441	8.37965	8.55387	8.46429	8.22068	8.58414	8.65161	8.3015	8.8362	7.12509	8.1	8.31894	8.72311	8.09991	8.46676	8.34248	8.61788	8.56885	7.61255	0.404174	-0.219029	0.147818	0.0235442	0.298935	-0.9563	orangered4	-0.0784465	0.772752	-0.156556	0.562578	0.582975	0.0177812	0.187867	0.485956	-0.255926	0.338705	-0.573894	0.0200937
A_23_P205074	ENSG00000139508	ENST00000266943	solute carrier family 46 member 3	protein_coding	protein_coding	SLC46A3	4.55841	6.02271	5.89935	5.42626	5.39981	5.41785	5.22761	4.88264	5.00842	4.61286	5.0728	5.224	6.27438	6.52992	7.21006	7.56831	5.29056	5.66281	5.40883	5.05512	4.81064	5.1484	6.40215	7.38919	0.372245	0.118266	-0.235438	-0.479921	-0.142165	0.98704	darkviolet	-0.392232	0.132932	-0.187867	0.485956	-0.64775	0.00666419	-0.751469	0.000790004	-0.402935	0.121752	0.864991	1.52283e-05
A_33_P3416366	ENSG00000167670	ENST00000301280	chromatin assembly factor 1 subunit A	protein_coding	protein_coding	CHAF1A	9.79926	9.40364	8.64555	9.51902	9.10681	9.23542	8.28526	9.14931	8.25074	9.89112	8.98308	9.68382	9.64628	9.36133	9.66278	9.13571	9.60145	9.08228	9.17111	8.71728	9.07093	9.33345	9.5038	9.39924	-0.519167	-0.430338	-0.884167	-0.53052	-0.268001	-0.104558	plum1	-0.431455	0.0951836	-0.375735	0.151513	-0.194325	0.470807	-0.187867	0.485956	0.282441	0.289193	0.197022	0.464549
A_24_P262127	ENSG00000166592	ENST00000420652	RRAD, Ras related glycolysis inhibitor and calcium channel regulator	protein_coding	protein_coding	RRAD	10.7776	10.8261	12.065	12.8385	13.0599	13.2046	12.5317	13.2925	11.5026	12.4255	11.9268	13.0916	10.7031	10.6924	11.9934	11.4206	10.8019	12.4517	13.1323	12.9121	11.964	12.5092	10.6978	11.707	1.64987	2.33043	2.11028	1.16219	1.70732	1.00928	honeydew1	0.784465	0.00032065	0.751469	0.000790004	0.5182	0.0397527	0.563602	0.0229882	-0.295534	0.266439	-0.233057	0.385034
A_21_P0002549	ENSG00000226125	ENST00000660361	long intergenic non-protein coding RNA 1907	lncRNA	lncRNA	LINC01907	7.70994	8.69011	8.2681	9.67273	8.66844	8.97822	8.29813	8.94796	8.27583	8.51008	9.07054	9.50237	6.59526	7.00738	5.07948	5.34762	8.20003	8.97042	8.82333	8.62304	8.39296	9.28645	6.80132	5.21355	0.77039	0.623304	0.423019	0.192933	1.08643	-1.58777	darkviolet	0.588348	0.0165138	0.344423	0.191435	0.64775	0.00666419	0.751469	0.000790004	0.015313	0.955114	-0.887924	4.40763e-06
A_21_P0000908	ENSG00000231999	ENST00000415584	LRRC8C divergent transcript	lncRNA	lncRNA	LRRC8C-DT	5.54689	4.83604	4.98441	4.85174	5.34762	5.14783	4.98156	4.79441	4.83604	4.71595	5.44811	4.85642	3.80411	3.64384	4.20211	4.42625	5.19147	4.91808	5.24772	4.88798	4.776	5.15226	3.72398	4.31418	-0.27339	0.0562591	-0.303482	-0.415468	-0.0392016	0.590207	honeydew1	0.294498	0.268199	0.235007	0.380954	0.64775	0.00666419	0.752022	0.000779032	0.453549	0.07765	-0.501553	0.0477748
A_23_P100795	ENSG00000168610	ENST00000678044	signal transducer and activator of transcription 3	protein_coding	protein_coding	STAT3	10.1663	9.35329	9.91767	9.38973	9.56828	9.70177	9.926	9.17466	9.92947	9.61322	8.60028	8.99088	11.1131	10.0536	9.98994	10.2445	9.7598	9.6537	9.63502	9.55033	9.77134	8.79558	10.5834	10.1172	-0.106099	-0.124774	-0.20947	0.0115435	-0.964218	-0.466127	indianred4	-0.509902	0.0436136	-0.407046	0.117637	-0.64775	0.00666419	-0.688847	0.00316597	0.135987	0.61555	0.405399	0.119273
A_23_P122216	ENSG00000113083	ENST00000231004	lysyl oxidase	protein_coding	protein_coding	LOX	7.02021	8.13658	6.32222	5.75154	5.95324	6.0289	5.62825	5.819	5.66061	5.20816	6.36161	6.26091	8.59456	8.80653	11.7682	12.0219	7.57839	6.03688	5.99107	5.72362	5.43439	6.31126	8.70055	11.8951	-1.54151	-1.58732	-1.85477	-2.14401	-1.26714	3.19452	darkviolet	-0.784465	0.00032065	-0.500979	0.0480711	-0.64775	0.00666419	-0.751469	0.000790004	-0.0996576	0.713462	0.92862	2.09318e-07
A_23_P211738	ENSG00000153560	ENST00000283629	upstream binding protein 1	protein_coding	protein_coding	UBP1	11.5737	11.9232	12.3061	12.0951	12.0212	12.2089	11.464	11.4834	11.8851	11.7798	12.4605	12.268	11.2966	11.4116	10.477	11.2012	11.7484	12.2006	12.115	11.4737	11.8324	12.3642	11.3541	10.8391	0.45217	0.366597	-0.274755	0.083995	0.615794	-0.514958	indianred4	0.549125	0.0275906	0.313112	0.237666	0.64775	0.00666419	0.751469	0.000790004	-0.024713	0.927615	-0.747783	0.000866418
A_23_P26468	ENSG00000103269	ENST00000352681	rhomboid like 1	protein_coding	protein_coding	RHBDL1	15.4139	13.9902	14.1272	15.2369	14.1107	13.7103	14.598	13.855	14.576	14.109	13.9132	13.975	13.3595	13.6119	15.0791	14.1471	14.7021	14.6821	13.9105	14.2265	14.3425	13.9441	13.4857	14.6131	-0.0200341	-0.791578	-0.475568	-0.359637	-0.757968	1.1274	darkorange	0.235339	0.380262	0.25049	0.349417	-0.38865	0.136826	0.187867	0.485956	0.562948	0.0231823	0.134746	0.618806
A_23_P121702	ENSG00000145247	ENST00000508632	OCIA domain containing 2	protein_coding	protein_coding	OCIAD2	15.6859	16.2139	15.8274	16.2941	16.0336	16.066	16.0215	16.3289	16.0668	15.7968	16.0402	16.2497	17.1869	17.4871	16.2096	16.6095	15.9499	16.0607	16.0498	16.1752	15.9318	16.145	17.337	16.4096	0.11085	0.0999048	0.225301	-0.0180673	0.195061	-0.927435	honeydew1	-0.274563	0.303426	-0.25049	0.349417	-0.453425	0.0777414	-0.626224	0.00945035	-0.394522	0.130483	0.328845	0.213638
A_21_P0005818	ENSG00000253414	ENST00000668286	long intergenic non-protein coding RNA 1605	lncRNA	lncRNA		4.21673	5.04439	5.44811	5.57837	5.43254	5.73724	5.68562	5.85018	5.18611	5.41995	5.97154	5.224	5.21553	5.07011	7.02202	7.32811	4.63056	5.51324	5.58489	5.7679	5.30303	5.59777	5.14282	7.17507	0.882679	0.95433	1.13734	0.672471	0.967207	2.03225	darkviolet	0.745241	0.000922537	0.720158	0.00165383	-0.64775	0.00666419	-0.156556	0.562578	-0.517617	0.0400153	0.777955	0.000387576
A_19_P00316187	ENSG00000240024	ENST00000686765	long intergenic non-protein coding RNA 888	transcribed_unprocessed_pseudogene	processed_transcript	LINC00888	6.84647	7.2093	6.79543	7.13795	6.34485	6.57246	6.19106	7.4168	6.52405	7.07882	7.27627	7.44811	8.16443	8.11537	7.25059	7.48482	7.02788	6.96669	6.45865	6.80393	6.80143	7.36219	8.1399	7.36771	-0.0611942	-0.569229	-0.223958	-0.226451	0.334308	-0.772194	orangered1	-0.470679	0.0657604	-0.375735	0.151513	-0.453425	0.0777414	-0.657536	0.00563667	-0.200042	0.457591	0.316898	0.231736
A_21_P0000028			SH2 domain containing 2A			SH2D2A	6.16113	5.34872	4.64565	4.23121	4.53137	4.40832	4.64565	4.11633	4.41995	4.00561	4.44293	4.14973	4.10065	3.90687	4.07145	4.32192	5.75493	4.43843	4.46985	4.38099	4.21278	4.29633	4.00376	4.19668	-1.3165	-1.28508	-1.37394	-1.54215	-1.45859	0.192921	yellow	-0.0392664	0.885201	-0.0626685	0.817652	0.324443	0.220197	0.564017	0.0228657	0.811631	0.000134941	-0.25277	0.3449
A_33_P3276062							8.06995	8.19852	7.82337	7.63843	8.15924	7.47624	9.02115	7.70455	7.7879	8.32867	7.8537	8.62651	7.35301	7.98868	7.89302	7.88655	8.13424	7.7309	7.81774	8.36285	8.05829	8.2401	7.67085	7.88978	-0.403336	-0.316497	0.228615	-0.0759488	0.105866	0.218939	lightblue4	0.0392232	0.885326	-0.0313112	0.908356	-0.12955	0.632516	0.187867	0.485956	0.0618869	0.819892	-0.182652	0.498359
A_23_P152125	ENSG00000167508	ENST00000565149	mevalonate diphosphate decarboxylase	protein_coding	retained_intron	MVD	11.5966	10.9762	9.80368	10.0886	11.3827	11.1377	10.0584	10.3637	9.82846	10.6661	9.34976	10.2615	11.0653	10.7233	10.5702	9.85847	11.2864	9.94615	11.2602	10.211	10.2473	9.80561	10.8943	10.2144	-1.34027	-0.0262523	-1.07538	-1.03916	-1.48082	-0.679969	brown4	-0.549125	0.0275906	-0.563602	0.0229882	0	1	-0.0939336	0.729326	0.457151	0.0750303	-0.0498735	0.854465
A_21_P0000109	ENSG00000255633	ENST00000622562	MT-RNR2 like 9	processed_pseudogene	processed_pseudogene	MTRNR2L9	15.0527	13.6884	14.6505	13.6818	14.1056	13.5159	14.8057	13.8517	14.3898	14.0332	14.5838	13.9889	14.6723	13.7831	15.0881	13.7848	14.3706	14.1662	13.8108	14.3287	14.2115	14.2864	14.2277	14.4364	-0.204383	-0.5598	-0.0418608	-0.159077	-0.0841893	0.208754	thistle4	-0.11767	0.66428	-0.0313112	0.908356	-0.12955	0.632516	-0.125245	0.643961	0.391665	0.133543	0.140253	0.604406
A_33_P3305973	ENSG00000240027	ENST00000473404		processed_pseudogene	processed_pseudogene		4.62021	4.85953	4.94836	4.49984	4.96433	4.59431	7.5708	4.5999	5.04984	4.32417	4.78789	4.85642	4.94544	4.56795	4.62387	4.81377	4.73987	4.7241	4.77932	6.08535	4.68701	4.82216	4.75669	4.71882	-0.0157709	0.0394556	1.34548	-0.0528633	0.0822873	-0.0378688	lightblue4	0.0784465	0.772752	0.0626224	0.817784	0.064775	0.811624	0.0939336	0.729326	-0.1136	0.67529	-0.133385	0.622387
A_23_P211212	ENSG00000182871	ENST00000651438	collagen type XVIII alpha 1 chain	protein_coding	protein_coding	COL18A1	13.8967	13.7931	13.1941	13.0375	14.5587	14.1436	12.1833	12.066	11.7594	11.2797	12.3435	12.2984	14.355	14.1147	16.4463	16.4367	13.8449	13.1158	14.3511	12.1246	11.5195	12.321	14.2348	16.4415	-0.72906	0.506279	-1.72025	-2.32533	-1.52388	2.20665	lightblue4	-0.509902	0.0436136	-0.281801	0.290334	-0.64775	0.00666419	-0.657536	0.00563667	0.00594714	0.982561	0.844875	3.80663e-05
A_32_P148726			uncharacterized LOC728673			LOC728673	7.09671	7.24258	7.41943	8.48432	7.32502	7.40141	7.3072	7.25207	7.52184	7.20945	7.11097	7.26766	6.52845	6.70087	6.94471	6.98406	7.16965	7.95188	7.36322	7.27964	7.36565	7.18932	6.61466	6.96439	0.78223	0.193572	0.109991	0.196003	0.0196717	0.349724	blue4	0.706018	0.00223956	0.563602	0.0229882	0.64775	0.00666419	0.751469	0.000790004	-0.00768717	0.977459	-0.373552	0.154095
A_33_P3329444	ENSG00000176909	ENST00000318083	MEF2 activating motif and SAP domain containing transcriptional regulator	protein_coding	protein_coding	MAMSTR	7.70433	7.63027	7.85506	7.69979	7.97889	7.9155	8.03342	7.57507	7.90181	7.83812	8.17336	7.63594	6.04029	6.19629	6.77807	6.46454	7.6673	7.77743	7.9472	7.80424	7.86996	7.90465	6.11829	6.62131	0.110125	0.279896	0.136943	0.202664	0.237353	0.50302	indianred4	0.627572	0.00925272	0.500979	0.0480711	0.64775	0.00666419	0.751469	0.000790004	0.185612	0.491301	-0.657746	0.00561609
A_33_P3865368	ENSG00000284948	ENST00000397703	uncharacterized LOC254896	lncRNA	lncRNA		10.0693	10.0627	9.57988	9.42564	9.57713	9.31925	9.28836	9.57223	9.32091	9.18487	8.79594	8.64137	8.44476	8.75405	7.88722	8.02894	10.066	9.50276	9.44819	9.43029	9.25289	8.71866	8.5994	7.95808	-0.563243	-0.61781	-0.635707	-0.813111	-1.34735	-0.641323	indianred4	-0.0392232	0.885326	-0.156556	0.562578	0.64775	0.00666419	0.720158	0.00165383	0.454031	0.0772961	-0.768029	0.000511523
A_19_P00316659	ENSG00000203875	ENST00000655847	small nucleolar RNA host gene 5	lncRNA	lncRNA	SNHG5	12.6546	12.7149	12.874	12.5697	13.4258	13.0822	13.5758	13.2206	13.1886	12.6574	13.251	12.9072	14.5814	14.6556	15.9843	15.6531	12.6847	12.7218	13.254	13.3982	12.923	13.0791	14.6185	15.8187	0.0370686	0.569243	0.713497	0.23825	0.394366	1.20015	darkviolet	-0.11767	0.66428	0.0313112	0.908356	-0.64775	0.00666419	-0.751469	0.000790004	-0.306224	0.248698	0.914271	7.25759e-07
A_23_P309739	ENSG00000091831	ENST00000440973	estrogen receptor 1	protein_coding	protein_coding	ESR1	4.65676	5.635	5.11795	5.16661	4.21382	4.41423	5.17468	5.13936	4.7039	4.71028	5.24181	5.24899	5.65445	5.50456	4.47896	4.52721	5.14588	5.14228	4.31402	5.15702	4.70709	5.2454	5.5795	4.50308	-0.0035969	-0.831852	0.0111443	-0.438787	0.099524	-1.07642	magenta4	-0.470679	0.0657604	-0.500979	0.0480711	0.38865	0.136826	-0.0939336	0.729326	-0.219765	0.413457	-0.326916	0.216496
A_21_P0007102	ENSG00000227121	ENST00000654808	long intergenic non-protein coding RNA 2672	lncRNA	lncRNA	LINC02672	3.62934	5.224	4.00841	4.12927	4.18734	5.76487	4.18981	3.74482	4.3174	4.32417	3.88873	3.70042	4.18734	4.25029	4.62387	3.7313	4.42667	4.06884	4.9761	3.96731	4.32078	3.79457	4.21881	4.17759	-0.357825	0.549437	-0.459353	-0.105882	-0.632092	-0.041226	coral3	-0.0588996	0.828462	-0.0470014	0.86277	0	1	-0.0783357	0.773065	-0.243507	0.363453	-0.0095684	0.971945
A_24_P389285	ENSG00000197157	ENST00000467238	SND1 intronic transcript 1	protein_coding	processed_transcript	SND1	6.08414	5.09011	4.86263	5.24198	4.91363	5.10328	4.78626	4.70389	4.63299	4.61286	4.82336	4.87958	5.20212	4.53137	5.14082	5.01819	5.58712	5.0523	5.00846	4.74508	4.62292	4.85147	4.86674	5.07951	-0.53482	-0.578668	-0.842045	-0.964201	-0.735656	0.212764	yellow	-0.274563	0.303426	-0.25049	0.349417	-0.453425	0.0777414	-0.125245	0.643961	0.796038	0.00022524	0.117553	0.664594
A_32_P47701	ENSG00000156508	ENST00000676547	eukaryotic translation elongation factor 1 alpha 1	protein_coding	protein_coding	EEF1A1	16.4039	15.8428	15.3657	15.2742	15.5429	15.2178	15.2616	15.7909	14.6771	15.7954	15.4317	15.6689	16.3379	15.4839	16.2736	15.8754	16.1234	15.32	15.3804	15.5262	15.2362	15.5503	15.9109	16.0745	-0.803394	-0.742998	-0.597115	-0.887115	-0.573096	0.163607	plum1	-0.627572	0.00925272	-0.500979	0.0480711	-0.64775	0.00666419	-0.469668	0.0664223	0.381557	0.144765	0.430385	0.0960992
A_23_P210920	ENSG00000100983	ENST00000643188	glutathione synthetase	protein_coding	protein_coding	GSS	14.7999	14.2731	14.0881	13.9217	14.2477	14.1276	14.4478	14.3984	14.2436	14.5462	13.6309	14.0459	13.0587	12.6959	13.3989	12.9461	14.5365	14.0049	14.1876	14.4231	14.3949	13.8384	12.8773	13.1725	-0.531642	-0.348902	-0.113443	-0.141644	-0.69813	0.295188	grey60	0.11767	0.66428	0.0626224	0.817784	0.64775	0.00666419	0.751469	0.000790004	0.460316	0.0727811	-0.642009	0.00733318
A_23_P357351	ENSG00000275543	ENST00000612041	MPV17 mitochondrial inner membrane protein like	protein_coding	protein_coding	MPV17L	11.1663	5.5343	5.15734	5.21431	4.9248	4.91886	4.82813	4.85642	5.40673	5.38693	5.03891	5.15291	8.51705	8.40261	7.28019	7.36468	8.3503	5.18583	4.92183	4.84227	5.39683	5.09591	8.45983	7.32243	-3.16448	-3.42847	-3.50803	-2.95347	-3.25439	-1.1374	plum4	-0.784465	0.00032065	-0.688847	0.00316597	-0.64775	0.00666419	-0.626224	0.00945035	0.654709	0.00591945	0.357524	0.173976
A_32_P16489	ENSG00000156110	ENST00000673310	mitochondrial ribosomal protein L35	protein_coding	nonsense_mediated_decay	ADK	11.7613	11.8946	12.5102	12.1967	12.0243	11.8786	11.7932	11.9683	11.8454	11.9033	12.7786	12.4216	11.7784	11.8109	11.1919	11.0581	11.8279	12.3535	11.9515	11.8808	11.8744	12.6001	11.7946	11.125	0.525582	0.123586	0.0528441	0.0464504	0.772148	-0.669628	indianred4	0.627572	0.00925272	0.375735	0.151513	0.64775	0.00666419	0.657536	0.00563667	-0.0638647	0.814228	-0.763143	0.000583579
A_23_P20022	ENSG00000135245	ENST00000257696	hypoxia inducible lipid droplet associated	protein_coding	protein_coding	HILPDA	14.0089	14.0803	14.6379	14.0386	13.733	13.5749	14.0744	13.9244	14.8599	14.2786	13.5914	13.6179	11.2413	11.4524	10.7232	10.9257	14.0446	14.3382	13.6539	13.9994	14.5693	13.6047	11.3468	10.8244	0.293633	-0.390666	-0.045236	0.524656	-0.439954	-0.522429	darkviolet	0.313786	0.236604	0.125245	0.643961	0.64775	0.00666419	0.751469	0.000790004	0.227235	0.39735	-0.848763	3.22179e-05
A_23_P51660	ENSG00000288208	ENST00000671898	mutY DNA glycosylase	protein_coding	nonsense_mediated_decay		12.8112	12.7389	13.2369	13.5919	13.098	13.0522	13.3989	13.0502	13.3068	13.2723	12.8932	13.0804	11.5503	11.4969	12.1411	12.2612	12.775	13.4144	13.0751	13.2245	13.2895	12.9868	11.5236	12.2011	0.639354	0.300072	0.449485	0.514495	0.211764	0.67757	honeydew1	0.784465	0.00032065	0.626224	0.00945035	0.64775	0.00666419	0.751469	0.000790004	0.0929324	0.732112	-0.569859	0.0211926
A_33_P3278826	ENSG00000062524	ENST00000563518	leukocyte receptor tyrosine kinase	protein_coding	retained_intron	LTK	9.88142	9.28897	9.82038	9.42777	10.2443	9.83679	9.94309	9.45192	9.65262	9.32727	7.90247	9.2977	8.26883	9.11317	9.82717	8.83141	9.5852	9.62407	10.0406	9.6975	9.48995	8.60009	8.691	9.32929	0.0388754	0.455359	0.112304	-0.095253	-0.985113	0.638284	orangered1	0.353009	0.179869	0.281801	0.290334	0.12955	0.632516	0.407046	0.117637	0.2549	0.340712	-0.0969719	0.720892
A_23_P214079	ENSG00000164266	ENST00000296695	serine peptidase inhibitor Kazal type 1	protein_coding	protein_coding	SPINK1	11.5217	11.4036	10.2503	9.72765	6.8895	6.63345	10.6183	10.9131	12.2083	10.9481	9.19852	9.72483	11.9368	12.1952	7.85953	7.55722	11.4626	9.98899	6.76147	10.7657	11.5782	9.46168	12.066	7.70838	-1.47363	-4.70115	-0.696949	0.115614	-2.00095	-4.35764	saddlebrown	-0.627572	0.00925272	-0.626224	0.00945035	0.38865	0.136826	-0.0626224	0.817784	0.211762	0.43109	-0.431943	0.0947688
A_33_P3259153	ENSG00000223573	ENST00000646675	TINCR ubiquitin domain containing	protein_coding	processed_transcript	TINCR	6.00422	4.22881	4.13184	3.91287	4.24792	4.33091	4.32866	4.01121	4.28308	4.61286	4.58495	4.2992	5.38046	5.64925	4.43462	4.35093	5.11651	4.02236	4.28941	4.16994	4.44797	4.44207	5.51485	4.39277	-1.09415	-0.827101	-0.946574	-0.668544	-0.674437	-1.12208	plum4	-0.509902	0.0436136	-0.469668	0.0664223	-0.38865	0.136826	-0.500979	0.0480711	0.590149	0.0161052	0.0491744	0.856485
A_23_P126908	ENSG00000273936	ENST00000621877	TNF receptor superfamily member 14	protein_coding	protein_coding	TNFRSF14	11.311	10.9914	10.0532	9.5637	10.9352	10.46	10.6518	10.3756	11.0326	10.3547	9.75906	10.0538	11.0969	10.8914	11.1994	10.7693	11.1512	9.80846	10.6976	10.5137	10.6937	9.90641	10.9942	10.9843	-1.3427	-0.453565	-0.637479	-0.457477	-1.24476	-0.00980424	indianred4	-0.666795	0.00478488	-0.563602	0.0229882	-0.5182	0.0397527	-0.438357	0.0894308	0.324032	0.220815	0.367803	0.161041
A_23_P92334	ENSG00000121895	ENST00000381938	transmembrane protein 156	protein_coding	protein_coding	TMEM156	8.89316	9.23773	9.62114	8.92323	7.55351	7.47624	9.39594	9.61016	9.19229	9.34371	9.75692	9.76487	10.9675	10.2841	5.20212	4.95855	9.06545	9.27218	7.51487	9.50305	9.268	9.7609	10.6258	5.08033	0.206739	-1.55057	0.437602	0.202554	0.69545	-5.54547	darkviolet	-0.235339	0.380262	-0.313112	0.237666	0.64775	0.00666419	0	1	0.025585	0.925067	-0.788526	0.000283957
A_19_P00317984	ENSG00000271793	ENST00000682106	small nucleolar RNA host gene 5	protein_coding	processed_transcript		11.0579	11.1875	11.0913	10.8843	11.6886	11.4493	11.7677	11.5557	11.4257	11.1456	11.7188	11.3719	12.7963	12.8601	14.2838	14.0509	11.1227	10.9878	11.5689	11.6617	11.2856	11.5454	12.8282	14.1673	-0.134881	0.446249	0.539056	0.162954	0.422672	1.33913	darkviolet	-0.156893	0.561728	0	1	-0.64775	0.00666419	-0.751469	0.000790004	-0.292678	0.271307	0.931843	1.52807e-07
A_21_P0012956	ENSG00000231185	ENST00000443800	SPRY4 antisense RNA 1	lncRNA	lncRNA	SPRY4-AS1	3.97583	4.38801	5.0168	4.32192	4.55074	4.40832	6.15355	6.24911	5.71682	5.54206	5.6987	5.4584	6.7603	6.91923	4.75821	3.99999	4.18192	4.66936	4.47953	6.20133	5.62944	5.57855	6.83977	4.3791	0.487439	0.297608	2.01941	1.44752	1.39663	-2.46067	saddlebrown	-0.0392232	0.885326	-0.0626224	0.817784	0.453425	0.0777414	-0.187867	0.485956	-0.390915	0.134355	-0.241394	0.367761
A_23_P144054	ENSG00000163932	ENST00000394729	protein kinase C delta	protein_coding	protein_coding	PRKCD	11.8883	11.3067	11.0182	11.1489	11.3667	11.4414	11.2937	11.2793	11.3005	11.7887	10.9234	11.0476	10.5839	10.4462	9.17586	8.96045	11.5975	11.0836	11.404	11.2865	11.5446	10.9855	10.515	9.06815	-0.513938	-0.193462	-0.310978	-0.0529116	-0.612029	-1.44687	darkviolet	0.11767	0.66428	-0.0313112	0.908356	0.64775	0.00666419	0.751469	0.000790004	0.382138	0.144104	-0.935836	1.01226e-07
A_32_P121303	ENSG00000259076	ENST00000554454	nucleoporin 50	lncRNA	lncRNA		11.2597	11.6758	12.4006	12.1689	12.4537	12.3635	11.7171	11.1129	11.6662	10.9537	12.4567	12.173	11.8588	11.6531	11.576	12.1262	11.4677	12.2848	12.4086	11.415	11.3099	12.3148	11.7559	11.8511	0.817054	0.940855	-0.0527111	-0.157774	0.847122	0.0951767	indianred4	0.353009	0.179869	0.313112	0.237666	0.2591	0.332538	0.187867	0.485956	-0.331833	0.209255	0.0262852	0.923022
A_23_P165608	ENSG00000135622	ENST00000611975	ssemaphorin 4F	protein_coding	protein_coding	SEMA4F	8.95283	8.72366	8.22491	8.37191	8.87551	8.62056	8.25	8.45584	8.44631	8.60802	8.05714	8.20533	7.92981	7.73915	7.0317	6.66378	8.83825	8.29841	8.74804	8.35292	8.52717	8.13124	7.83448	6.84774	-0.539837	-0.0902102	-0.485325	-0.311081	-0.707007	-0.986741	darkviolet	0.0392232	0.885326	-0.0939336	0.729326	0.64775	0.00666419	0.751469	0.000790004	0.394906	0.130076	-0.881955	6.23449e-06
A_24_P880043	ENSG00000180628	ENST00000614189	polycomb group ring finger 5	protein_coding	protein_coding	PCGF5	9.6299	9.98143	10.8557	10.8054	10.6304	10.6673	10.8155	10.6268	10.7496	9.89112	11.3258	10.9498	9.66381	9.84196	10.5328	11.0765	9.80567	10.8305	10.6488	10.7211	10.3204	11.1378	9.75288	10.8046	1.02487	0.843164	0.915467	0.514711	1.33214	1.05176	magenta4	0.745241	0.000922537	0.720158	0.00165383	0	1	0.25049	0.349417	-0.415458	0.109521	0.0870037	0.748671
A_23_P200222			LDL receptor related protein 8			LRP8	11.2753	11.8132	12.0127	11.8925	11.6392	11.7155	12.7092	12.3029	12.6266	11.9606	12.7596	12.4901	11.2409	11.5883	11.1084	11.3189	11.5442	11.9526	11.6773	12.5061	12.2936	12.6248	11.4146	11.2136	0.408351	0.133089	0.96184	0.749344	1.08061	-0.200967	indianred4	0.706018	0.00223956	0.500979	0.0480711	0.64775	0.00666419	0.688847	0.00316597	-0.252331	0.345767	-0.624358	0.00972962
A_23_P258194	ENSG00000285314	ENST00000479606	apoptosis inducing factor mitochondria associated 3	lncRNA	lncRNA		7.78115	7.54617	6.6339	6.79644	6.90726	6.50134	7.62719	7.65419	7.44915	8.14848	6.30149	7.05833	6.97585	6.85603	6.34429	6.38936	7.66366	6.71517	6.7043	7.64069	7.79881	6.67991	6.91594	6.36683	-0.94849	-0.959361	-0.0229727	0.13515	-0.983751	-0.549114	navajowhite	-0.196116	0.466647	-0.281801	0.290334	0.5182	0.0397527	0.407046	0.117637	0.372875	0.154903	-0.532389	0.0337542
A_23_P94275	ENSG00000104371	ENST00000220812	dickkopf WNT signaling pathway inhibitor 4	protein_coding	protein_coding	DKK4	6.22158	4.0389	4.64565	4.7228	4.68649	5.03754	4.52159	4.73131	4.85953	4.32417	4.12411	4.35974	4.52942	4.73639	4.20211	4.72109	5.13024	4.68422	4.86202	4.62645	4.59185	4.24192	4.63291	4.4616	-0.44602	-0.268229	-0.503794	-0.538397	-0.888321	-0.171306	yellow	-0.0784465	0.772752	-0.0939336	0.729326	0.194325	0.470807	0.0313112	0.908356	0.833013	6.16709e-05	-0.127317	0.638442
A_23_P256021	ENSG00000001497	ENST00000677986	LAS1 like ribosome biogenesis factor	protein_coding	retained_intron	LAS1L	14.9347	15.0203	15.2986	15.4092	15.1333	15.4264	15.4598	15.0712	15.4626	15.1778	15.0791	15.1977	13.2891	13.5362	14.2195	14.5327	14.9775	15.3539	15.2799	15.2655	15.3202	15.1384	13.4127	14.3761	0.37643	0.302382	0.288005	0.342706	0.160888	0.963419	honeydew1	0.784465	0.00032065	0.626224	0.00945035	0.64775	0.00666419	0.751469	0.000790004	0.111928	0.67983	-0.506197	0.0454251
A_33_P3271111	ENSG00000131669	ENST00000375446	ninjurin 1	protein_coding	protein_coding	NINJ1	14.427	14.3944	14.7954	14.927	14.2844	14.3443	15.5437	15.6302	15.5253	15.2165	14.7459	15.0029	15.3162	15.2871	15.8939	15.6133	14.4107	14.8612	14.3144	15.5869	15.3709	14.8744	15.3016	15.7536	0.450526	-0.0963078	1.17628	0.960251	0.46372	0.451954	skyblue4	0.0784465	0.772752	0.187867	0.485956	-0.582975	0.0177812	-0.532291	0.0337934	-0.363308	0.166616	0.511775	0.0427187
A_21_P0002308							6.72579	5.38693	5.52258	5.6591	5.46964	5.36194	5.79197	5.39874	5.57931	4.90688	5.67551	5.11504	5.20212	5.29576	5.43879	5.51963	6.05636	5.59084	5.41579	5.59536	5.2431	5.39527	5.24894	5.47921	-0.465524	-0.640575	-0.461007	-0.813265	-0.661088	0.230269	yellow	0.11767	0.66428	0.156556	0.562578	0.064775	0.811624	0.281801	0.290334	0.826591	7.88794e-05	-0.0718666	0.791403
A_33_P3390853	ENSG00000204272	ENST00000374922	negative regulator of P-body association	protein_coding	protein_coding	NBDY	14.5432	14.6311	14.5351	14.8316	12.7808	12.7437	14.9069	15.0165	14.9768	14.8105	14.6566	14.8819	14.5015	14.6303	13.7053	13.9395	14.5871	14.6833	12.7622	14.9617	14.8936	14.7693	14.5659	13.8224	0.0961866	-1.8249	0.374576	0.306495	0.182126	-0.743483	darkmagenta	0.353009	0.179869	0.156556	0.562578	0.38865	0.136826	0.438357	0.0894308	0.0615553	0.820842	-0.358382	0.172871
A_32_P70724	ENSG00000117139	ENST00000367265	lysine demethylase 5B	protein_coding	protein_coding	KDM5B	12.0519	12.0278	11.7907	11.3483	11.5503	11.4473	12.5342	12.2343	12.3215	12.03	11.7347	11.76	12.6003	12.5647	12.6767	12.701	12.0398	11.5695	11.4988	12.3842	12.1757	11.7474	12.5825	12.6889	-0.470305	-0.541066	0.344384	0.135909	-0.292476	0.106359	indianred4	-0.509902	0.0436136	-0.281801	0.290334	-0.64775	0.00666419	-0.751469	0.000790004	-0.0918876	0.735022	0.5799	0.0185398
A_33_P3257594	ENSG00000167131	ENST00000417826	coiled-coil domain containing 103	protein_coding	protein_coding	CCDC103	7.70994	8.03935	7.70217	7.66133	6.85214	6.93147	7.07581	7.79259	7.29376	8.27234	7.73217	8.20327	7.05155	6.94471	6.24911	6.49735	7.87465	7.68175	6.89181	7.4342	7.78305	7.96772	6.99813	6.37323	-0.192894	-0.98284	-0.440447	-0.091598	0.0930731	-0.624898	darkviolet	0.0784465	0.772752	-0.0626224	0.817784	0.64775	0.00666419	0.626224	0.00945035	0.200901	0.455621	-0.74938	0.000832594
A_21_P0014598	ENSG00000228084	ENST00000454219		lncRNA	lncRNA		6.08414	7.06911	6.62342	6.45224	6.38532	6.40034	6.98975	7.51545	7.21204	7.24704	6.59245	6.64205	6.2234	6.43358	5.55362	6.0728	6.57663	6.53783	6.39283	7.2526	7.22954	6.61725	6.32849	5.81321	-0.0387962	-0.183795	0.675973	0.652911	0.0406255	-0.515277	lightblue4	0.431455	0.0951836	0.219179	0.414737	0.64775	0.00666419	0.626224	0.00945035	-0.206704	0.442428	-0.694078	0.00285594
A_21_P0006460	ENSG00000101882	ENST00000371410	NFKB activating protein	protein_coding	protein_coding	NKAP	4.39659	6.09011	5.95419	5.7879	5.52649	5.86843	5.63753	6.13571	5.63753	6.3404	6.07748	6.23601	6.32249	6.17305	6.26209	6.80534	5.24335	5.87105	5.69746	5.88662	5.98896	6.15675	6.24777	6.53372	0.627694	0.454112	0.643265	0.745613	0.913394	0.285946	yellow	-0.157066	0.561292	-0.0313343	0.908289	-0.583997	0.0175345	-0.626685	0.00938236	-0.822436	9.20142e-05	0.456879	0.0752257
A_21_P0005726							7.11016	8.28685	7.57577	7.1575	9.80972	10.0458	4.45737	4.45532	4.0768	4.90688	7.10492	6.63481	3.84861	4.00841	6.17492	6.86302	7.6985	7.36664	9.92774	4.45634	4.49184	6.86987	3.92851	6.51897	-0.331862	2.22924	-3.24216	-3.20666	-0.828634	2.59046	darkmagenta	0.235339	0.380262	0.187867	0.485956	0.064775	0.811624	0.469668	0.0664223	0.130941	0.628836	-0.0265912	0.922128
A_23_P254353	ENSG00000188747	ENST00000341349	NADPH oxidase activator 1	protein_coding	protein_coding	NOXA1	8.47871	7.96434	7.02375	7.52221	7.48934	7.05731	9.43587	9.06188	9.43801	9.52191	6.81057	7.53382	9.03617	9.03746	8.85613	8.96348	8.22152	7.27298	7.27333	9.24887	9.47996	7.17219	9.03682	8.90981	-0.94854	-0.948194	1.02735	1.25844	-1.04933	-0.127009	royalblue	-0.156893	0.561728	-0.125245	0.643961	-0.12955	0.632516	-0.25049	0.349417	0.0158969	0.953404	0.260046	0.330712
A_23_P31064	ENSG00000079931	ENST00000367963	monooxygenase DBH like 1	protein_coding	protein_coding	MOXD1	7.11016	8.15877	7.12831	6.72216	8.21887	8.63594	6.41363	6.47573	5.92851	5.79197	7.33343	7.5115	11.7766	11.8478	13.7597	14.2784	7.63446	6.92524	8.4274	6.44468	5.86024	7.42247	11.8122	14.019	-0.709221	0.792944	-1.18978	-1.77422	-0.211992	2.20681	darkviolet	-0.509902	0.0436136	-0.281801	0.290334	-0.64775	0.00666419	-0.751469	0.000790004	-0.224566	0.403066	0.897231	2.46448e-06
A_21_P0005963	ENSG00000253746	ENST00000520431	long intergenic non-protein coding RNA 1605	lncRNA	lncRNA		6.36523	4.85953	4.84548	4.65104	5.25856	5.7039	4.96433	4.53137	4.52159	5.07011	4.85953	5.05798	4.44086	4.73639	6.52552	6.64925	5.61238	4.74826	5.48123	4.74785	4.79585	4.95876	4.58863	6.58739	-0.864114	-0.131147	-0.864524	-0.816524	-0.653621	1.99876	orangered4	0.098166	0.717586	0.203673	0.449296	-0.64775	0.00666419	-0.0940028	0.729134	0.407558	0.117131	0.704747	0.00229954
A_24_P943781	ENSG00000106034	ENST00000310396	cadherin like and PC-esterase domain containing 1	protein_coding	protein_coding	CPED1	3.69695	3.9248	3.91885	4.12927	4.21673	3.72108	4.11373	4.01121	4.0768	3.84547	4.12411	3.90687	4.13698	4.11112	6.90914	7.42914	3.81087	4.02406	3.96891	4.06247	3.96114	4.01549	4.12405	7.16914	0.213185	0.158034	0.251597	0.150264	0.204618	3.04509	darkviolet	0.0392232	0.885326	0.156556	0.562578	-0.64775	0.00666419	-0.594913	0.015062	-0.218195	0.416887	0.963345	2.16371e-09
A_23_P354217	ENSG00000179292	ENST00000327259	transmembrane protein 151A	protein_coding	protein_coding	TMEM151A	8.73677	7.57033	7.7166	8.76513	7.88731	7.90463	8.0311	7.43411	8.16271	7.5708	7.46097	7.7121	7.65262	7.80231	9.93136	9.15323	8.15355	8.24087	7.89597	7.7326	7.86675	7.58653	7.72747	9.5423	0.087317	-0.257576	-0.420949	-0.286796	-0.567019	1.81483	darkviolet	0.0392232	0.885326	0.156556	0.562578	-0.64775	0.00666419	-0.313112	0.237666	0.223512	0.405337	0.776629	0.000402532
A_19_P00322930	ENSG00000251580	ENST00000647523	long intergenic non-protein coding RNA 2482	lncRNA	lncRNA	LINC02482	4.88111	6.27029	6.13121	6.30435	5.84392	6.23541	6.2396	6.41679	7.19383	6.5326	6.72941	6.57931	6.75321	7.24852	8.02808	8.16891	5.5757	6.21778	6.03966	6.3282	6.86321	6.65436	7.00087	8.09849	0.64208	0.463966	0.752496	1.28752	1.07866	1.09763	darkolivegreen	-0.11767	0.66428	0.0313112	0.908356	-0.64775	0.00666419	-0.720158	0.00165383	-0.612393	0.0116783	0.752679	0.000766163
A_19_P00316808	ENSG00000206028	ENST00000382641		lncRNA	lncRNA		4.53527	5.09011	5.58025	5.85642	5.58025	5.64295	5.59245	5.2992	6.00772	4.94982	5.36959	4.9701	6.57506	5.73893	6.07881	5.78871	4.81269	5.71834	5.6116	5.44583	5.47877	5.16985	6.157	5.93376	0.905652	0.798916	0.633142	0.666086	0.35716	-0.223234	indianred4	0	1	0.0626685	0.817652	-0.519109	0.0393463	-0.626685	0.00938236	-0.573417	0.0202212	0.432634	0.0941834
A_32_P29118	ENSG00000153993	ENST00000284136	semaphorin 3D	protein_coding	protein_coding	SEMA3D	4.70907	6.44139	4.00841	4.18486	3.89177	4.18981	4.25973	3.80734	3.82653	4.00561	4.12411	4.2992	3.80411	4.00841	7.54617	8.53357	5.57523	4.09664	4.04079	4.03353	3.91607	4.21165	3.90626	8.03987	-1.47859	-1.53444	-1.5417	-1.65916	-1.36358	4.13361	darkviolet	-0.176699	0.512697	-0.0156671	0.954077	-0.64775	0.00666419	-0.141004	0.602451	-0.0362511	0.893968	0.838223	5.01275e-05
A_33_P3275687	ENSG00000278599	ENST00000621587	TBC1 domain family member 3E	protein_coding	protein_coding	TBC1D3E	6.5859	6.54448	5.37612	5.73216	6.43619	5.7039	5.93811	6.58824	5.30149	7.04183	5.41995	6.03411	5.97298	5.34983	6.82675	6.32811	6.56519	5.55414	6.07004	6.26317	6.17166	5.72703	5.6614	6.57743	-1.01105	-0.495145	-0.302014	-0.39353	-0.838158	0.916026	darkorange	-0.11767	0.66428	-0.0313112	0.908356	-0.38865	0.136826	-0.0313112	0.908356	0.24383	0.362797	0.284623	0.285324
A_23_P112061	ENSG00000165102	ENST00000379644	heparan-alpha-glucosaminide N-acetyltransferase	protein_coding	protein_coding	HGSNAT	10.2148	10.6837	10.3693	10.7563	10.6854	10.6456	10.3998	10.1484	10.3874	9.75952	10.3269	10.3358	10.9829	11.2278	11.7024	11.9513	10.4493	10.5628	10.6655	10.2741	10.0735	10.3313	11.1054	11.8268	0.113543	0.216235	-0.175188	-0.375779	-0.117915	0.721485	darkviolet	-0.392232	0.132932	-0.187867	0.485956	-0.64775	0.00666419	-0.751469	0.000790004	-0.275744	0.301266	0.891602	3.52496e-06
A_33_P3235330	ENSG00000100330	ENST00000333027	myotubularin related protein 3	protein_coding	protein_coding	MTMR3	9.99382	6.88207	6.74777	6.56367	7.349	7.3411	7.55267	7.45661	7.34124	6.69849	6.99152	6.83585	6.98103	7.49235	7.48344	7.49635	8.43795	6.65572	7.34505	7.50464	7.01986	6.91369	7.23669	7.48989	-1.78222	-1.09289	-0.933306	-1.41808	-1.52426	0.253203	yellow	-0.274563	0.303426	-0.187867	0.485956	-0.5182	0.0397527	-0.344423	0.191435	0.884808	5.29475e-06	0.0842912	0.756282
A_23_P91350	ENSG00000125772	ENST00000379019	glycerophosphocholine phosphodiesterase 1	protein_coding	protein_coding	GPCPD1	7.95619	8.81998	8.1564	8.302	8.40288	8.65015	9.00887	8.93355	9.07485	8.62131	8.46735	8.46263	10.4308	10.5751	10.2137	10.9222	8.38809	8.2292	8.52652	8.97121	8.84808	8.46499	10.503	10.568	-0.158889	0.13843	0.583123	0.459993	0.0769035	0.0650241	indianred4	-0.274563	0.303426	-0.156556	0.562578	-0.64775	0.00666419	-0.751469	0.000790004	-0.39404	0.130996	0.757545	0.000676182
A_23_P127721	ENSG00000109991	ENST00000263314	purinergic receptor P2X 3	protein_coding	protein_coding	P2RX3	9.10999	7.959	7.87767	10.3924	8.0121	8.19814	8.72142	7.94499	8.87771	8.52191	7.58355	7.85769	7.42114	7.66167	8.44863	8.50059	8.5345	9.13502	8.10512	8.3332	8.69981	7.72062	7.5414	8.47461	0.600518	-0.429381	-0.201297	0.165312	-0.813879	0.933208	darkorange	0.235339	0.380262	0.25049	0.349417	-0.12955	0.632516	0.281801	0.290334	0.33899	0.199	-0.00549534	0.983885
A_23_P139648	ENSG00000121351	ENST00000240652	islet amyloid polypeptide	protein_coding	protein_coding	IAPP	7.77004	7.90247	8.19483	8.0378	8.2939	8.47535	8.23922	8.06869	8.49348	7.994	8.03549	16.7505	7.29949	7.63877	7.83743	7.59339	7.83626	8.11632	8.38463	8.15396	8.24374	12.393	7.46913	7.71541	0.280062	0.548372	0.317703	0.407483	4.55674	0.246276	pink4	0.784465	0.00032065	0.626224	0.00945035	0.64775	0.00666419	0.720158	0.00165383	-0.079124	0.770838	-0.201853	0.453443
A_23_P100539	ENSG00000275331	ENST00000620078	ATP binding cassette subfamily C member 6	protein_coding	protein_coding	ABCC6	7.52796	7.34429	6.86486	6.72412	7.52727	7.14737	6.40966	6.58766	6.58351	6.87854	6.09191	6.1292	6.97137	6.86682	7.686	7.57875	7.43613	6.79449	7.33732	6.49866	6.73103	6.11055	6.91909	7.63237	-0.641639	-0.0988047	-0.93747	-0.705101	-1.32557	0.713279	lightblue4	-0.549125	0.0275906	-0.313112	0.237666	-0.64775	0.00666419	-0.469668	0.0664223	0.288713	0.278152	0.586073	0.0170417
A_33_P3351249	ENSG00000161921	ENST00000574412	C-X-C motif chemokine ligand 16	protein_coding	protein_coding	CXCL16	10.0858	10.5766	10.3407	10.5212	10.0336	10.4307	10.1805	10.4227	10.9299	10.5115	10.6979	10.5269	11.65	12.0181	6.90914	7.36468	10.3312	10.431	10.2321	10.3016	10.7207	10.6124	11.834	7.13691	0.0997537	-0.0990559	-0.0296076	0.389516	0.281197	-4.6971	darkviolet	-0.353009	0.179869	-0.407046	0.117637	0.64775	0.00666419	0	1	-0.00670133	0.980349	-0.809171	0.000146742
A_21_P0008352	ENSG00000259062	ENST00000553944	ACTN1 antisense RNA 1	lncRNA	lncRNA	ACTN1-DT	4.3174	5.04439	4.91138	4.94544	5.44914	5.4676	4.25973	5.1357	4.94836	4.71595	5.19352	4.70907	4.9248	4.80251	6.02583	6.64521	4.68089	4.92841	5.45837	4.69772	4.83216	4.9513	4.86366	6.33552	0.247516	0.777478	0.0168229	0.151262	0.270403	1.47186	darkviolet	0.235339	0.380262	0.313112	0.237666	-0.64775	0.00666419	-0.281801	0.290334	-0.372353	0.155527	0.798465	0.000208574
A_33_P3339011	ENSG00000238105	ENST00000537988	GOLGA2 pseudogene 5	transcribed_unprocessed_pseudogene	retained_intron	GOLGA2P5	7.38424	8.20151	7.64903	8.42653	7.32038	6.90802	8.5714	8.32755	8.32741	8.30706	8.14959	8.59304	7.94745	8.37904	6.43567	7.33204	7.79288	8.03778	7.1142	8.44947	8.31723	8.37131	8.16325	6.88385	0.244902	-0.678681	0.656598	0.524358	0.578437	-1.27939	orangered4	0.156893	0.561728	0	1	0.5182	0.0397527	0.281801	0.290334	-0.190566	0.479596	-0.627411	0.00927606
A_24_P79054	ENSG00000105329	ENST00000598758	transforming growth factor beta 1	protein_coding	processed_transcript	TGFB1	11.6834	9.87389	10.2395	10.6217	10.2358	10.3653	10.4837	10.2553	10.3856	11.4012	9.7305	10.1157	11.1026	10.5812	12.9559	11.273	10.7787	10.4306	10.3006	10.3695	10.8934	9.92309	10.8419	12.1145	-0.348042	-0.478105	-0.409132	0.114719	-0.855573	1.27259	darkviolet	-0.313786	0.236604	-0.156556	0.562578	-0.582975	0.0177812	-0.532291	0.0337934	0.285307	0.284116	0.699678	0.00255175
A_23_P103099	ENSG00000100320	ENST00000405409	RNA binding fox-1 homolog 2	protein_coding	protein_coding	RBFOX2	10.88	10.8029	9.85042	10.3059	10.2909	10.0733	9.65112	10.4875	9.21915	10.7403	9.77825	10.4625	10.4828	10.6959	11.1537	10.5409	10.8414	10.0781	10.1821	10.0693	9.97973	10.1204	10.5893	10.8473	-0.763298	-0.659374	-0.77216	-0.861715	-0.721089	0.25792	plum1	-0.666795	0.00478488	-0.500979	0.0480711	-0.582975	0.0177812	-0.438357	0.0894308	0.241139	0.368283	0.450366	0.0800198
A_21_P0000419	ENSG00000272344	ENST00000606412	small nucleolar RNA, C/D box 114-22	snoRNA	snoRNA	SNORD114-21	4.07413	4.13184	4.00841	3.84861	5.08347	4.86881	4.42205	4.25265	4.02513	4.38801	4.6257	4.35974	8.59735	8.96163	10.4712	10.3203	4.10299	3.92851	4.97614	4.33735	4.20657	4.49272	8.77949	10.3957	-0.174475	0.873158	0.234368	0.10358	0.389733	1.61624	darkviolet	-0.235339	0.380262	-0.0626224	0.817784	-0.64775	0.00666419	-0.751469	0.000790004	-0.260618	0.32961	0.898515	2.26487e-06
A_23_P107735	ENSG00000105369	ENST00000221972	CD79a molecule	protein_coding	protein_coding	CD79A	12.8528	11.5791	12.0759	13.0693	12.1557	12.0374	12.546	11.6509	12.5617	12.0922	11.2638	11.6536	11.7713	11.5616	12.4902	11.9965	12.2159	12.5726	12.0965	12.0984	12.327	11.4587	11.6664	12.2433	0.356688	-0.119429	-0.117495	0.111027	-0.757217	0.576898	darkorange	0.235339	0.380262	0.25049	0.349417	0	1	0.219179	0.414737	0.437356	0.0902492	0.0684321	0.801181
A_23_P149695	ENSG00000203865	ENST00000674823	ATP1A1 antisense RNA 1	lncRNA	lncRNA	ATP1A1-AS1	6.82932	7.91233	7.03308	7.07715	6.66222	6.98406	7.1743	8.16113	7.14099	7.65921	7.23482	7.77396	5.74104	5.76652	6.59805	7.11016	7.37083	7.05511	6.82314	7.66772	7.4001	7.50439	5.75378	6.8541	-0.315713	-0.547685	0.29689	0.0292754	0.133563	1.10032	honeydew1	0.392232	0.132932	0.344423	0.191435	0.38865	0.136826	0.594913	0.015062	-0.0205203	0.939873	-0.333359	0.207041
A_33_P3212490	ENSG00000100697	ENST00000526495	dicer 1, ribonuclease III	protein_coding	protein_coding	DICER1	10.856	11.655	11.1483	11.7662	11.5907	11.7506	10.8697	10.4759	11.2765	10.7308	11.3177	11.2958	10.4262	10.605	9.72853	11.1125	11.2555	11.4573	11.6707	10.6728	11.0037	11.3067	10.5156	10.4205	0.201715	0.415132	-0.582748	-0.251889	0.0511782	-0.0951183	indianred4	0.353009	0.179869	0.25049	0.349417	0.453425	0.0777414	0.594913	0.015062	-0.0226969	0.933507	-0.488866	0.0546548
A_23_P255523	ENSG00000160993	ENST00000292566	alkB homolog 4, lysine demethylase	protein_coding	protein_coding	ALKBH4	11.1248	10.9131	10.7101	10.8723	10.5769	10.801	10.8344	10.9322	10.9226	11.3953	10.9187	11.0541	9.52946	9.61661	10.126	9.65654	11.0189	10.7912	10.689	10.8833	11.1589	10.9864	9.57303	9.89126	-0.227744	-0.329991	-0.135612	0.139986	-0.0325456	0.318224	indianred4	0.235339	0.380262	0.187867	0.485956	0.64775	0.00666419	0.751469	0.000790004	0.327382	0.215803	-0.683749	0.00349366
A_21_P0004163	ENSG00000250567	ENST00000507948		lncRNA	lncRNA		4.68649	4.66177	4.00841	4.4115	4.5058	4.53137	8.27845	4.37503	4.45532	4.25973	4.85953	6.4625	4.58495	4.11112	4.79603	4.32192	4.67413	4.20996	4.51859	6.32674	4.35752	5.66101	4.34804	4.55897	-0.464173	-0.155544	1.65261	-0.316606	0.986883	0.210936	lightblue4	-0.0784465	0.772752	-0.0313112	0.908356	0.064775	0.811624	0.156556	0.562578	-0.0345794	0.898834	-0.153262	0.57093
A_24_P267522	ENSG00000196967	ENST00000292841	zinc finger protein 585A	protein_coding	protein_coding	ZNF585A	6.93406	6.37068	6.39714	6.09209	6.09407	6.10917	6.61655	6.79604	6.41574	6.87996	6.38019	6.27088	5.78299	5.33538	5.89481	5.39553	6.65237	6.24462	6.10162	6.70629	6.64785	6.32553	5.55919	5.64517	-0.407756	-0.550747	0.053921	-0.00451947	-0.326839	0.0859819	grey60	0.235339	0.380262	0.156556	0.562578	0.64775	0.00666419	0.751469	0.000790004	0.461432	0.0720001	-0.646051	0.00685691
A_24_P150791	ENSG00000154118	ENST00000284262	junctophilin 3	protein_coding	protein_coding	JPH3	6.69261	5.42521	5.68562	5.93516	5.75405	5.73724	5.55842	5.76072	5.95274	5.29232	5.36959	5.68562	10.1606	9.90351	10.2794	9.62605	6.05891	5.81039	5.74565	5.65957	5.62253	5.52761	10.032	9.9527	-0.248521	-0.313266	-0.399346	-0.436385	-0.531306	-0.079339	indianred4	-0.471197	0.0654229	-0.313343	0.237303	-0.648886	0.00653784	-0.752022	0.000779032	-0.105904	0.696274	0.796975	0.000218679
A_23_P54144	ENSG00000125378	ENST00000245451	bone morphogenetic protein 4	protein_coding	protein_coding	BMP4	7.38424	7.18456	7.7212	7.95128	6.42574	6.25444	6.21371	6.61884	4.53915	5.03204	7.80453	7.85038	10.7932	10.4429	10.2452	9.61379	7.2844	7.83624	6.34009	6.41628	4.78559	7.82746	10.6181	9.92949	0.551841	-0.944317	-0.868128	-2.49881	0.543054	-0.688569	indianred4	-0.470679	0.0657604	-0.375735	0.151513	-0.64775	0.00666419	-0.751469	0.000790004	-0.132089	0.625803	0.642981	0.00721631
A_33_P3418496							9.91284	10.0376	10.0093	9.02808	10.1617	10.142	9.47972	8.68184	9.51785	8.90285	9.81308	9.34575	10.1543	9.5354	8.67529	9.03707	9.97524	9.51867	10.1519	9.08078	9.21035	9.57942	9.84485	8.85618	-0.456568	0.176627	-0.894458	-0.764888	-0.395822	-0.988665	brown4	-0.392232	0.132932	-0.438357	0.0894308	0.453425	0.0777414	0.125245	0.643961	0.190662	0.479371	-0.39738	0.12747
A_24_P865672	ENSG00000259259	ENST00000560329		processed_pseudogene	processed_pseudogene	NPM1P42	9.93401	7.94517	10.4569	7.95638	10.1783	8.43626	9.57368	7.8537	9.37653	7.89121	11.228	8.58666	9.74326	7.58555	9.40959	7.69436	8.93959	9.20666	9.30727	8.71369	8.63387	9.90736	8.6644	8.55197	0.267071	0.367675	-0.225903	-0.305718	0.967765	-0.112429	yellowgreen	0.156893	0.561728	0.0939336	0.729326	0.2591	0.332538	0.281801	0.290334	0.213567	0.427079	-0.167464	0.53531
A_24_P357100	ENSG00000100302	ENST00000216127	RASD family member 2	protein_coding	protein_coding	RASD2	5.66177	6.27029	6.32418	6.82853	6.71939	6.78831	6.24911	6.48482	6.51668	6.09011	6.50134	6.29634	8.20442	7.84421	8.74588	7.87498	5.96603	6.57635	6.75385	6.36697	6.3034	6.39884	8.02432	8.31043	0.610322	0.787815	0.400932	0.337363	0.432805	0.286116	darkviolet	-0.0784465	0.772752	0.0313112	0.908356	-0.64775	0.00666419	-0.751469	0.000790004	-0.435454	0.0918198	0.811122	0.000137317
A_23_P3911	ENSG00000161381	ENST00000315392	plexin domain containing 1	protein_coding	protein_coding	PLXDC1	4.05255	3.9248	6.1649	5.88874	5.87113	6.14083	4.15227	3.68648	4.52159	3.84547	4.33984	4.32866	5.4676	5.25384	7.57554	7.99488	3.98868	6.02682	6.00598	3.91938	4.18353	4.33425	5.36072	7.78521	2.03815	2.0173	-0.0692985	0.194856	0.345575	2.42449	darkviolet	0.156893	0.561728	0.25049	0.349417	-0.64775	0.00666419	-0.500979	0.0480711	-0.274538	0.303471	0.814778	0.000121004
A_24_P349821	ENSG00000120662	ENST00000379480	mitochondrial translation release factor 1	protein_coding	protein_coding	MTRF1	7.85506	8.10156	7.63481	7.55339	7.41336	7.24109	8.1429	8.5589	7.5852	8.19583	8.18115	8.18735	7.18255	7.00738	7.44242	7.18208	7.97831	7.5941	7.32722	8.3509	7.89051	8.18425	7.09496	7.31225	-0.384214	-0.651088	0.372588	-0.0877989	0.205938	0.217291	lightblue4	0.392232	0.132932	0.281801	0.290334	0.5182	0.0397527	0.688847	0.00316597	0.127039	0.639182	-0.512133	0.0425492
A_21_P0011971	ENSG00000232992	ENST00000419201		processed_pseudogene	processed_pseudogene	AHCYP4	11.8006	11.0748	10.5989	10.7365	10.6695	10.4292	10.6113	11.2041	10.2525	11.471	10.5547	11.1109	10.0247	9.41927	10.3609	9.43587	11.4377	10.6677	10.5494	10.9077	10.8617	10.8328	9.72201	9.89841	-0.769982	-0.888331	-0.530004	-0.575969	-0.604933	0.176398	grey60	0.11767	0.66428	0.0626224	0.817784	0.582975	0.0177812	0.720158	0.00165383	0.548382	0.0278447	-0.559498	0.0242279
A_33_P3321657	ENSG00000142798	ENST00000374695	heparan sulfate proteoglycan 2	protein_coding	protein_coding	HSPG2	13.526	13.3392	13.613	13.3514	13.4799	13.2582	14.6966	14.2395	14.4362	14.1902	13.6875	13.6857	15.0433	14.7878	15.2148	15.1302	13.4326	13.4822	13.3691	14.4681	14.3132	13.6866	14.9156	15.1725	0.0495964	-0.0634954	1.03548	0.880616	0.254024	0.256888	skyblue4	-0.156893	0.561728	0	1	-0.64775	0.00666419	-0.751469	0.000790004	-0.293123	0.270545	0.671083	0.00442708
A_32_P129752	ENSG00000182107	ENST00000555868	transmembrane protein 30B	protein_coding	protein_coding	TMEM30B	13.0491	12.6025	11.4673	11.305	11.599	11.3378	11.8869	11.6168	12.8183	11.7899	11.4708	10.9972	13.4021	13.1931	5.60084	5.76652	12.8258	11.3862	11.4684	11.7518	12.3041	11.234	13.2976	5.68368	-1.43964	-1.35741	-1.07397	-0.521697	-1.59178	-7.6139	darkviolet	-0.745241	0.000922537	-0.720158	0.00165383	0.64775	0.00666419	0	1	0.235629	0.379659	-0.869856	1.19377e-05
A_21_P0013979							9.06221	6.52699	7.18766	6.78627	6.95401	6.52013	7.36741	6.4676	6.54496	6.37177	7.2061	6.99187	5.89178	6.07614	5.73893	5.51963	7.7946	6.98696	6.73707	6.91751	6.45837	7.09899	5.98396	5.62928	-0.807636	-1.05753	-0.877092	-1.33623	-0.695614	-0.35468	yellow	0.274563	0.303426	0.0939336	0.729326	0.64775	0.00666419	0.751469	0.000790004	0.789794	0.000273249	-0.577353	0.0191868
A_23_P12405	ENSG00000187017	ENST00000645284	espin	protein_coding	protein_coding	ESPN	7.23729	6.00963	5.97728	5.82306	5.98293	5.7871	6.10347	5.95995	6.36415	5.90646	6.06573	5.71422	8.24151	7.85811	5.89985	5.60364	6.62346	5.90017	5.88501	6.03171	6.13531	5.88997	8.04981	5.75174	-0.723287	-0.738445	-0.591749	-0.488152	-0.733485	-2.29807	magenta4	-0.666795	0.00478488	-0.657536	0.00563667	0.453425	0.0777414	-0.0939336	0.729326	0.260543	0.329755	-0.0587456	0.828905
A_23_P143535	ENSG00000160193	ENST00000330317	WD repeat domain 4	protein_coding	protein_coding	WDR4	9.51222	9.93062	10.0077	10.0012	9.82488	9.89775	9.96574	10.0833	10.0778	10.3693	10.1924	10.4074	9.06386	8.8422	8.12686	7.75363	9.72142	10.0045	9.86132	10.0245	10.2235	10.2999	8.95303	7.94025	0.28305	0.139899	0.303087	0.502127	0.578477	-1.01278	darkviolet	0.706018	0.00223956	0.438357	0.0894308	0.64775	0.00666419	0.751469	0.000790004	0.0404276	0.881828	-0.934693	1.14186e-07
A_24_P400997	ENSG00000101596	ENST00000688342	structural maintenance of chromosomes flexible hinge domain containing 1	protein_coding	protein_coding	SMCHD1	9.57134	9.75301	11.5279	10.9357	10.3222	10.2717	11.9142	11.4945	11.9574	11.7596	12.4048	12.1681	8.67684	9.15228	9.51163	9.0868	9.66217	11.2318	10.2969	11.7043	11.8585	12.2865	8.91456	9.29921	1.56964	0.634774	2.04216	2.19632	2.62428	0.384653	lightblue4	0.784465	0.00032065	0.594913	0.015062	0.64775	0.00666419	0.751469	0.000790004	-0.162751	0.547018	-0.590087	0.0161191
A_23_P121885	ENSG00000145491	ENST00000503804	rhophilin associated tail protein 1 like	protein_coding	protein_coding	ROPN1L	9.53179	9.82298	9.37218	9.38904	9.05976	9.28178	9.25299	9.64889	9.94372	9.84921	9.44295	9.53291	6.69306	6.92647	7.79029	7.95362	9.67738	9.38061	9.17077	9.45094	9.89647	9.48793	6.80976	7.87196	-0.296772	-0.506614	-0.226439	0.219085	-0.189453	1.06219	honeydew1	0.235339	0.380262	0.187867	0.485956	0.64775	0.00666419	0.751469	0.000790004	0.24195	0.366624	-0.623636	0.00983942
A_23_P431939	ENSG00000153029	ENST00000614012	major histocompatibility complex, class I-related	protein_coding	protein_coding	MR1	9.7512	9.63368	9.25709	9.06424	8.6949	8.60171	9.01755	9.5852	9.35394	9.66261	9.09877	9.11496	11.0011	11.0041	10.2733	10.0546	9.69244	9.16066	8.64831	9.30137	9.50828	9.10687	11.0026	10.1639	-0.531775	-1.04413	-0.391068	-0.184164	-0.585573	-0.838628	royalblue	-0.745241	0.000922537	-0.594913	0.015062	-0.64775	0.00666419	-0.751469	0.000790004	-0.0177226	0.948059	0.479341	0.0602828
A_23_P122906	ENSG00000158321	ENST00000342771	activator of transcription and developmental regulator AUTS2	protein_coding	protein_coding	AUTS2	4.05314	4.12203	4.04681	3.86776	3.95652	3.98505	4.14982	4.11848	3.98223	3.83224	3.96042	3.97476	11.713	11.9585	6.52782	7.15547	4.08758	3.95728	3.97078	4.13415	3.90724	3.96759	11.8357	6.84165	-0.1303	-0.116799	0.0465627	-0.180349	-0.119994	-4.99408	honeydew1	-0.666795	0.00478488	-0.532291	0.0337934	-0.64775	0.00666419	-0.751469	0.000790004	-0.217493	0.418424	0.437704	0.0899645
[truncated: 19,355 more rows]
[truncated: 95 more columns]

## Sheet: S2_phenotype traits
Table S2. Phenotypical traits of cell lines. For "ERL-resistance", "I-vs-E", and "I-vs-M"traits: 1 = presence of the phenotype; 0 = absence of the phenotype; nc = not classified. In "Cell lineage" phenotype: 1 = HCC827; 0 = HCC4006.
Sample	ERL-resistance	I-vs-E	I-vs-M	Cell lineage
HCC827_a	0	0	nc	1
HCC827_b	0	0	nc	1
RA1_a	1	1	1	1
RA1_b	1	1	1	1
[truncated: 12 more rows]

## Sheet: S3_brown4
Table S3. Gene expression data and WGCNA results of brown4 module. Data are shown at probe-level. FC = Fold-change; GS = Gene significance; k = connectivity; MM = Module membership; par = parental cell line; pval = p-value.
[truncated: 360 more rows]
[truncated: 95 more columns]

[truncated: 3 more sheets: S4_deeppink, S5_magenta4, S6_plum4]
