# Supplementary material for: Co-Expression Network Analysis Unveiled lncRNA-mRNA Links Correlated to Epidermal Growth Factor Receptor-Tyrosine Kinase Inhibitor Resistance and/or Intermediate Epithelial-to-Mesenchymal Transition Phenotypes in a Human Non-Small Cell Lung Cancer Cellular Model System
Source: Int J Mol Sci. 2024 Mar 29;25(7):3863. doi: 10.3390/ijms25073863 (PMC11011530; doi:10.3390/ijms25073863)
Supplement: Supplementary file 1 [file ijms-25-03863-s001.zip › Table S7-S9_Fustaino et al.xlsx]

## Sheet: S7_DAVID_chart_brown4
Table S7. Results of DAVID functional enrichment analysis of brown4 module. The last column indicates the protein coding genes connected to selected lncRNAs in WGCNA network.
Category	Term	Count	%	PValue	Genes	List Total	Pop Hits	Pop Total	Fold Enrichment	Bonferroni	Benjamini	FDR	GeneSymbol	lncRNA--neighbour
GOTERM_BP_DIRECT	GO:0016226~iron-sulfur cluster assembly	5	1.85874	0.000931247	ENSG00000285130	189	33	14077	11.2851	0.658439	1	1	ENSG00000285130
REACTOME_PATHWAY	R-HSA-9013026~RHOB GTPase cycle	6	2.23048	0.00163044	ENSG00000072786, ENSG00000186716, ENSG00000074964, ENSG00000131504, ENSG00000169851, ENSG00000100852	116	66	8830	6.92006	0.732893	0.784565	0.784565	STK10, BCR, ARHGEF10L, DIAPH1, PCDH7, ARHGAP5	PAN3-AS1--BCR, ZNF436-AS1--ARHGEF10L, ZNF436-AS1--PCDH7, LINC01547--PCDH7, LINC-PINT--BCR
GOTERM_BP_DIRECT	GO:0055072~iron ion homeostasis	5	1.85874	0.00193407	ENSG00000285130, ENSG00000103415, ENSG00000087086	189	40	14077	9.31019	0.892702	1	1	ENSG00000285130, HMOX2, FTL
REACTOME_PATHWAY	R-HSA-8980692~RHOA GTPase cycle	8	2.97398	0.00193959	ENSG00000072786, ENSG00000186716, ENSG00000074964, ENSG00000131504, ENSG00000169851, ENSG00000103415, ENSG00000100852, ENSG00000006740	116	136	8830	4.47769	0.792091	0.784565	0.784565	STK10, BCR, ARHGEF10L, DIAPH1, PCDH7, HMOX2, ARHGAP5, ARHGAP44	PAN3-AS1--BCR, ZNF436-AS1--ARHGEF10L, ZNF436-AS1--PCDH7, LINC01547--PCDH7, LINC-PINT--BCR
REACTOME_PATHWAY	R-HSA-9013106~RHOC GTPase cycle	5	1.85874	0.012947	ENSG00000072786, ENSG00000186716, ENSG00000074964, ENSG00000131504, ENSG00000100852	116	70	8830	5.43719	0.999974	1	1	STK10, BCR, ARHGEF10L, DIAPH1, ARHGAP5	PAN3-AS1--BCR, ZNF436-AS1--ARHGEF10L, LINC-PINT--BCR
GOTERM_BP_DIRECT	GO:0051056~regulation of small GTPase mediated signal transduction	6	2.23048	0.0154098	ENSG00000186716, ENSG00000074964, ENSG00000127084, ENSG00000097096, ENSG00000100852, ENSG00000006740	189	109	14077	4.0999	1	1	1	BCR, ARHGEF10L, FGD3, SYDE2, ARHGAP5, ARHGAP44	PAN3-AS1--BCR, ZNF436-AS1--ARHGEF10L, LINC-PINT--BCR
REACTOME_PATHWAY	R-HSA-194315~Signaling by Rho GTPases	16	5.94796	0.018617	ENSG00000072786, ENSG00000186716, ENSG00000261456, ENSG00000074964, ENSG00000131504, ENSG00000127084, ENSG00000175793, ENSG00000097096, ENSG00000006740, ENSG00000101608, ENSG00000169851, ENSG00000166165, ENSG00000103415, ENSG00000100852, ENSG00000033867, ENSG00000104892	116	640	8830	1.90302	1	1	1	STK10, BCR, TUBB8, ARHGEF10L, DIAPH1, FGD3, SFN, SYDE2, ARHGAP44, MYL12A, PCDH7, CKB, HMOX2, ARHGAP5, SLC4A7, KLC3	GABPB1-AS1--SLC4A7, ENSG00000287839--SLC4A7, C2CD4D-AS1--SLC4A7, ENSG00000261490--SLC4A7, LINC01004--SLC4A7, PAN3-AS1--BCR, PAN3-AS1--SLC4A7, GAPLINC--SLC4A7, LINC00653--SLC4A7, LOC107984035--SLC4A7, ZNF436-AS1--SFN, ZNF436-AS1--ARHGEF10L, ZNF436-AS1--PCDH7, MIR100HG--SLC4A7, LINC01547--PCDH7, LINC01547--SFN, LYPLAL1-DT--SFN, LINC-PINT--BCR, LINC-PINT--SLC4A7
REACTOME_PATHWAY	R-HSA-9012999~RHO GTPase cycle	12	4.46097	0.0187854	ENSG00000072786, ENSG00000186716, ENSG00000074964, ENSG00000131504, ENSG00000127084, ENSG00000169851, ENSG00000166165, ENSG00000103415, ENSG00000097096, ENSG00000033867, ENSG00000100852, ENSG00000006740	116	414	8830	2.2064	1	1	1	STK10, BCR, ARHGEF10L, DIAPH1, FGD3, PCDH7, CKB, HMOX2, SYDE2, SLC4A7, ARHGAP5, ARHGAP44	GABPB1-AS1--SLC4A7, ENSG00000287839--SLC4A7, C2CD4D-AS1--SLC4A7, ENSG00000261490--SLC4A7, LINC01004--SLC4A7, PAN3-AS1--BCR, PAN3-AS1--SLC4A7, GAPLINC--SLC4A7, LINC00653--SLC4A7, LOC107984035--SLC4A7, ZNF436-AS1--ARHGEF10L, ZNF436-AS1--PCDH7, MIR100HG--SLC4A7, LINC01547--PCDH7, LINC-PINT--BCR, LINC-PINT--SLC4A7
REACTOME_PATHWAY	R-HSA-9716542~Signaling by Rho GTPases, Miro GTPases and RHOBTB3	16	5.94796	0.0227264	ENSG00000072786, ENSG00000186716, ENSG00000261456, ENSG00000074964, ENSG00000131504, ENSG00000127084, ENSG00000175793, ENSG00000097096, ENSG00000006740, ENSG00000101608, ENSG00000169851, ENSG00000166165, ENSG00000103415, ENSG00000100852, ENSG00000033867, ENSG00000104892	116	656	8830	1.8566	1	1	1	STK10, BCR, TUBB8, ARHGEF10L, DIAPH1, FGD3, SFN, SYDE2, ARHGAP44, MYL12A, PCDH7, CKB, HMOX2, ARHGAP5, SLC4A7, KLC3	GABPB1-AS1--SLC4A7, ENSG00000287839--SLC4A7, C2CD4D-AS1--SLC4A7, ENSG00000261490--SLC4A7, LINC01004--SLC4A7, PAN3-AS1--BCR, PAN3-AS1--SLC4A7, GAPLINC--SLC4A7, LINC00653--SLC4A7, LOC107984035--SLC4A7, ZNF436-AS1--SFN, ZNF436-AS1--ARHGEF10L, ZNF436-AS1--PCDH7, MIR100HG--SLC4A7, LINC01547--PCDH7, LINC01547--SFN, LYPLAL1-DT--SFN, LINC-PINT--BCR, LINC-PINT--SLC4A7
GOTERM_BP_DIRECT	GO:0043123~positive regulation of I-kappaB kinase/NF-kappaB signaling	7	2.60223	0.0262665	ENSG00000174130, ENSG00000172936, ENSG00000198286, ENSG00000129353, ENSG00000017260, ENSG00000128284, ENSG00000003402	189	170	14077	3.06688	1	1	1	TLR6, MYD88, CARD11, SLC44A2, ATP2C1, APOL3, CFLAR	PAN3-AS1--SLC44A2, PAN3-AS1--MYD88, LOC107984035--SLC44A2, MIR100HG--SLC44A2, LINC-PINT--APOL3, LINC-PINT--SLC44A2, LINC-PINT--CARD11, LINC-PINT--MYD88
GOTERM_BP_DIRECT	GO:1900227~positive regulation of NLRP3 inflammasome complex assembly	3	1.11524	0.0287886	ENSG00000174130, ENSG00000172936, ENSG00000134242	189	20	14077	11.1722	1	1	1	TLR6, MYD88, PTPN22	PAN3-AS1--MYD88, LINC-PINT--MYD88
GOTERM_BP_DIRECT	GO:0046847~filopodium assembly	3	1.11524	0.0315441	ENSG00000127084, ENSG00000132470, ENSG00000275650	189	21	14077	10.6402	1	1	1	FGD3, ITGB4, TTYH1
REACTOME_PATHWAY	R-HSA-1226099~Signaling by FGFR in disease	4	1.48699	0.0330182	ENSG00000186716, ENSG00000109458, ENSG00000068078, ENSG00000100142	116	54	8830	5.63857	1	1	1	BCR, GAB1, FGFR3, POLR2F	PAN3-AS1--BCR, LINC-PINT--BCR
GOTERM_BP_DIRECT	GO:0097194~execution phase of apoptosis	3	1.11524	0.0373504	ENSG00000105327, ENSG00000187288, ENSG00000003402	189	23	14077	9.71498	1	1	1	BBC3, CIDEC, CFLAR	ZNF436-AS1--CIDEC, LINC01547--CIDEC
REACTOME_PATHWAY	R-HSA-5357801~Programmed Cell Death	7	2.60223	0.0383267	ENSG00000105327, ENSG00000147162, ENSG00000175793, ENSG00000161057, ENSG00000197822, ENSG00000003402, ENSG00000170248	116	191	8830	2.78976	1	1	1	BBC3, OGT, SFN, PSMC2, OCLN, CFLAR, PDCD6IP	ENSG00000261490--PSMC2, PAN3-AS1--PDCD6IP, GAPLINC--PSMC2, LOC107984035--PSMC2, ZNF436-AS1--SFN, LINC01547--SFN, LYPLAL1-DT--SFN, LINC-PINT--PDCD6IP

## Sheet: S8_DAVID_chart_magenta4
Table S8. Results of DAVID functional enrichment analysis of magenta4 module. The last column indicates the protein coding genes connected to selected lncRNAs in WGCNA network.
Category	Term	Count	%	PValue	Genes	List Total	Pop Hits	Pop Total	Fold Enrichment	Bonferroni	Benjamini	FDR	GeneSymbol	lncRNA--neighbour
REACTOME_PATHWAY	R-HSA-445095~Interaction between L1 and Ankyrins	5	1.11857	0.00166224	ENSG00000169432, ENSG00000151150, ENSG00000070182, ENSG00000115306, ENSG00000196876	223	21	8830	9.42772	0.791357	1	1	SCN9A, ANK3, SPTB, SPTBN1, SCN8A	MAP3K2-DT--SPTB, ENSG00000251532--SPTB, ENSG00000289039--SPTB
REACTOME_PATHWAY	R-HSA-373760~L1CAM interactions	9	2.01342	0.00317708	ENSG00000187164, ENSG00000150093, ENSG00000169432, ENSG00000151150, ENSG00000070182, ENSG00000115306, ENSG00000164171, ENSG00000196876, ENSG00000117676	223	98	8830	3.63641	0.950092	1	1	SHTN1, ITGB1, SCN9A, ANK3, SPTB, SPTBN1, ITGA2, SCN8A, RPS6KA1	MAP3K2-DT--SPTB, ENSG00000251532--SPTB, ENSG00000289039--SPTB
GOTERM_BP_DIRECT	GO:0016477~cell migration	15	3.3557	0.00365935	ENSG00000151892, ENSG00000072864, ENSG00000105778, ENSG00000150093, ENSG00000141968, ENSG00000153208, ENSG00000137642, ENSG00000198915, ENSG00000079385, ENSG00000138496, ENSG00000127507, ENSG00000161791, ENSG00000168811, ENSG00000124486, ENSG00000184922	362	240	14077	2.43042	0.999039	1	1	GFRA1, NDE1, AVL9, ITGB1, VAV1, MERTK, SORL1, RASGEF1A, CEACAM1, PARP9, ADGRE2, FMNL3, IL12A, USP9X, FMNL1	LASTR--VAV1, NEAT1--CEACAM1, MIR205HG--CEACAM1, ENSG00000236453--RASGEF1A, ENSG00000289039--USP9X, ENSG00000289039--RASGEF1A
KEGG_PATHWAY	hsa05205:Proteoglycans in cancer	12	2.68456	0.00444693	ENSG00000150093, ENSG00000151150, ENSG00000141968, ENSG00000128591, ENSG00000091831, ENSG00000154229, ENSG00000123104, ENSG00000026103, ENSG00000164171, ENSG00000138685, ENSG00000017427, ENSG00000122861	156	180	6336	2.70769	0.705117	0.713033	0.713033	ITGB1, ANK3, VAV1, FLNC, ESR1, PRKCA, ITPR2, FAS, ITGA2, FGF2, IGF1, PLAU	LASTR--VAV1, MHENCR--ITPR2, ENSG00000289039--FGF2, ENSG00000289039--ITPR2
KEGG_PATHWAY	hsa04070:Phosphatidylinositol signaling system	8	1.78971	0.00520462	ENSG00000100605, ENSG00000155252, ENSG00000086544, ENSG00000148384, ENSG00000078269, ENSG00000154229, ENSG00000123104, ENSG00000141401	156	87	6336	3.73475	0.760641	0.713033	0.713033	ITPK1, PI4K2A, ITPKC, INPP5E, SYNJ2, PRKCA, ITPR2, IMPA2	ENSG00000268403--SYNJ2, LASTR--SYNJ2, LINC01182--SYNJ2, FAM95C--IMPA2, FAM95C--SYNJ2, ZNF674-AS1--SYNJ2, ENSG00000236453--SYNJ2, ENSG00000233085--SYNJ2, MHENCR--ITPR2, ENSG00000289039--ITPR2
REACTOME_PATHWAY	R-HSA-6809371~Formation of the cornified envelope	8	1.78971	0.00653995	ENSG00000133710, ENSG00000149418, ENSG00000185640, ENSG00000112378, ENSG00000205420, ENSG00000170477, ENSG00000170523, ENSG00000014216	223	88	8830	3.59967	0.997931	1	1	SPINK5, ST14, KRT79, PERP, KRT6A, KRT4, KRT83, CAPN1	KDM7A-DT--ST14, ENSG00000268403--ST14, LASTR--ST14, LINC01182--ST14, FAM95C--ST14, LINC00472--ST14, ZNF674-AS1--ST14, ENSG00000236453--ST14, ENSG00000233085--ST14
REACTOME_PATHWAY	R-HSA-1483257~Phospholipid metabolism	12	2.68456	0.00692812	ENSG00000143797, ENSG00000133328, ENSG00000074416, ENSG00000214530, ENSG00000155252, ENSG00000148384, ENSG00000078269, ENSG00000102886, ENSG00000276870, ENSG00000115159, ENSG00000172954, ENSG00000133321	223	185	8830	2.56842	0.998568	1	1	MBOAT2, PLAAT2, MGLL, STARD10, PI4K2A, INPP5E, SYNJ2, GDPD3, PLA2G10, GPD2, LCLAT1, PLAAT4	KDM7A-DT--MGLL, KDM7A-DT--PLA2G10, ENSG00000268403--SYNJ2, LASTR--SYNJ2, LINC01182--MGLL, LINC01182--SYNJ2, FAM95C--SYNJ2, ZMIZ1-AS1--MGLL, ZMIZ1-AS1--PLA2G10, MIR205HG--PLAAT2, MIR205HG--PLA2G10, GIHCG--PLA2G10, ZNF674-AS1--MGLL, ZNF674-AS1--SYNJ2, MAP3K2-DT--PLA2G10, LINC00973--PLA2G10, ENSG00000236453--MGLL, ENSG00000236453--SYNJ2, ENSG00000251532--PLA2G10, ENSG00000233085--SYNJ2, MHENCR--PLA2…
REACTOME_PATHWAY	R-HSA-6785807~Interleukin-4 and Interleukin-13 signaling	8	1.78971	0.0073803	ENSG00000148516, ENSG00000150093, ENSG00000161905, ENSG00000185499, ENSG00000171223, ENSG00000138685, ENSG00000181449, ENSG00000168811	223	90	8830	3.51968	0.999068	1	1	ZEB1, ITGB1, ALOX15, MUC1, JUNB, FGF2, SOX2, IL12A	ENSG00000257283--ZEB1, GIHCG--ZEB1, LINC00973--ZEB1, MHENCR--ZEB1, ENSG00000289039--FGF2, ENSG00000289039--ZEB1, ENSG00000289039--MUC1
REACTOME_PATHWAY	R-HSA-556833~Metabolism of lipids	27	6.04027	0.0084434	ENSG00000133328, ENSG00000004779, ENSG00000214530, ENSG00000068366, ENSG00000155252, ENSG00000148384, ENSG00000078269, ENSG00000006756, ENSG00000115159, ENSG00000172954, ENSG00000133321, ENSG00000143797, ENSG00000146426, ENSG00000059377, ENSG00000100600, ENSG00000168452, ENSG00000141934, ENSG00000102886, ENSG00000143554, ENSG00000074416, ENSG00000161905, ENSG00000172345, ENSG00000197601, ENSG0000…	223	631	8830	1.6943	0.99966	1	1	PLAAT2, NDUFAB1, STARD10, ACSL4, PI4K2A, INPP5E, SYNJ2, ARSD, GPD2, LCLAT1, PLAAT4, MBOAT2, TIAM2, TBXAS1, LGMN, PPT2, PLPP2, GDPD3, SLC27A3, MGLL, ALOX15, STARD5, FAR1, RXRA, GLIPR1, FDFT1, PLA2G10	KDM7A-DT--MGLL, KDM7A-DT--PLA2G10, ENSG00000257283--LGMN, ENSG00000268403--SYNJ2, LASTR--SYNJ2, LINC01182--MGLL, LINC01182--SYNJ2, LINC02512--ACSL4, FAM95C--SYNJ2, ENSG00000267575--SLC27A3, ENSG00000267575--TBXAS1, ZMIZ1-AS1--MGLL, ZMIZ1-AS1--ACSL4, ZMIZ1-AS1--PLA2G10, MIR205HG--PLAAT2, MIR205HG--PLA2G10, GIHCG--FDFT1, GIHCG--ACSL4, GIHCG--PLA2G10, ZNF674-AS1--MGLL, ZNF674-AS1--SYNJ2, ZNF674-AS1-…
REACTOME_PATHWAY	R-HSA-9020591~Interleukin-12 signaling	5	1.11857	0.0147025	ENSG00000261740, ENSG00000197632, ENSG00000138378, ENSG00000168811	223	38	8830	5.21005	0.999999	1	1	BOLA2-SMG1P6, SERPINB2, STAT4, IL12A	LINC00173--STAT4
GOTERM_BP_DIRECT	GO:0065003~macromolecular complex assembly	9	2.01342	0.0172941	ENSG00000042493, ENSG00000103363, ENSG00000153132, ENSG00000178104, ENSG00000131979, ENSG00000056558, ENSG00000026103, ENSG00000132970, ENSG00000087470	362	128	14077	2.73422	1	1	1	CAPG, ELOB, CLGN, PDE4DIP, GCH1, TRAF1, FAS, WASF3, DNM1L	LASTR--CLGN, LINC01182--CLGN, LINC02512--CLGN, FAM95C--CLGN, ENSG00000267575--WASF3, MIR205HG--GCH1, SPART-AS1--CLGN, ENSG00000236453--CLGN, ENSG00000233085--CLGN
GOTERM_BP_DIRECT	GO:0007156~homophilic cell adhesion via plasma membrane adhesion molecules	9	2.01342	0.0180411	ENSG00000171603, ENSG00000163395, ENSG00000079385, ENSG00000248383, ENSG00000085552, ENSG00000150093, ENSG00000128536, ENSG00000124215, ENSG00000138347	362	129	14077	2.71303	1	1	1	CLSTN1, IGFN1, CEACAM1, PCDHAC1, IGSF9, ITGB1, CDHR3, CDH26, MYPN	ENSG00000268403--IGSF9, LASTR--IGSF9, LINC01182--IGSF9, FAM95C--IGSF9, RAB30-DT--CLSTN1, NEAT1--CEACAM1, MIR205HG--CEACAM1, ZNF674-AS1--IGSF9, ENSG00000236453--IGSF9, ENSG00000233085--IGSF9
REACTOME_PATHWAY	R-HSA-3000170~Syndecan interactions	4	0.894855	0.01916	ENSG00000150093, ENSG00000154229, ENSG00000164171, ENSG00000138685	223	23	8830	6.88633	1	1	1	ITGB1, PRKCA, ITGA2, FGF2	ENSG00000289039--FGF2
KEGG_PATHWAY	hsa00562:Inositol phosphate metabolism	6	1.34228	0.0196613	ENSG00000100605, ENSG00000155252, ENSG00000086544, ENSG00000148384, ENSG00000078269, ENSG00000141401	156	64	6336	3.80769	0.995664	1	1	ITPK1, PI4K2A, ITPKC, INPP5E, SYNJ2, IMPA2	ENSG00000268403--SYNJ2, LASTR--SYNJ2, LINC01182--SYNJ2, FAM95C--IMPA2, FAM95C--SYNJ2, ZNF674-AS1--SYNJ2, ENSG00000236453--SYNJ2, ENSG00000233085--SYNJ2
GOTERM_BP_DIRECT	GO:0007265~Ras protein signal transduction	7	1.566	0.019715	ENSG00000064490, ENSG00000187164, ENSG00000198915, ENSG00000068028, ENSG00000145907, ENSG00000138685, ENSG00000017427	362	83	14077	3.2796	1	1	1	RFXANK, SHTN1, RASGEF1A, RASSF1, G3BP1, FGF2, IGF1	ENSG00000236453--RASGEF1A, ENSG00000289039--FGF2, ENSG00000289039--RASGEF1A
REACTOME_PATHWAY	R-HSA-422356~Regulation of insulin secretion	6	1.34228	0.0220351	ENSG00000068366, ENSG00000168243, ENSG00000284096, ENSG00000186469, ENSG00000154229, ENSG00000123104	223	64	8830	3.71216	1	1	1	ACSL4, GNG4, PRKAR2B, GNG2, PRKCA, ITPR2	LINC02512--ACSL4, ZMIZ1-AS1--ACSL4, GIHCG--ACSL4, ENSG00000233085--ACSL4, MHENCR--ITPR2, ENSG00000289039--ITPR2
KEGG_PATHWAY	hsa05200:Pathways in cancer	19	4.25056	0.0233094	ENSG00000103363, ENSG00000150093, ENSG00000068028, ENSG00000197763, ENSG00000197565, ENSG00000175029, ENSG00000154229, ENSG00000026103, ENSG00000164171, ENSG00000138685, ENSG00000064547, ENSG00000138378, ENSG00000186350, ENSG00000168243, ENSG00000056558, ENSG00000091831, ENSG00000186469, ENSG00000017427, ENSG00000168811	156	445	6336	1.73414	0.998439	1	1	ELOB, ITGB1, RASSF1, TXNRD3, COL4A6, CTBP2, PRKCA, FAS, ITGA2, FGF2, LPAR2, STAT4, RXRA, GNG4, TRAF1, ESR1, GNG2, IGF1, IL12A	LINC00173--STAT4, ENSG00000268403--LPAR2, LASTR--LPAR2, LINC01182--LPAR2, LINC02512--LPAR2, FAM95C--LPAR2, GIHCG--COL4A6, MAP3K2-DT--COL4A6, ENSG00000233085--LPAR2, ENSG00000289039--FGF2
REACTOME_PATHWAY	R-HSA-5173105~O-linked glycosylation	7	1.566	0.0243359	ENSG00000186340, ENSG00000165905, ENSG00000139629, ENSG00000185499, ENSG00000175711, ENSG00000136114, ENSG00000178031	223	89	8830	3.11432	1	1	1	THBS2, LARGE2, GALNT6, MUC1, B3GNTL1, THSD1, ADAMTSL1	LINC00173--GALNT6, LINC00472--GALNT6, NEAT1--GALNT6, ENSG00000289039--MUC1
REACTOME_PATHWAY	R-HSA-1483206~Glycerophospholipid biosynthesis	8	1.78971	0.0267658	ENSG00000143797, ENSG00000133328, ENSG00000074416, ENSG00000214530, ENSG00000276870, ENSG00000115159, ENSG00000172954, ENSG00000133321	223	116	8830	2.73079	1	1	1	MBOAT2, PLAAT2, MGLL, STARD10, PLA2G10, GPD2, LCLAT1, PLAAT4	KDM7A-DT--MGLL, KDM7A-DT--PLA2G10, LINC01182--MGLL, ZMIZ1-AS1--MGLL, ZMIZ1-AS1--PLA2G10, MIR205HG--PLAAT2, MIR205HG--PLA2G10, GIHCG--PLA2G10, ZNF674-AS1--MGLL, MAP3K2-DT--PLA2G10, LINC00973--PLA2G10, ENSG00000236453--MGLL, ENSG00000251532--PLA2G10, MHENCR--PLA2G10, ENSG00000289039--PLA2G10
GOTERM_BP_DIRECT	GO:0070588~calcium ion transmembrane transport	7	1.566	0.0280748	ENSG00000064270, ENSG00000130433, ENSG00000118160, ENSG00000107130, ENSG00000130529, ENSG00000187688, ENSG00000171227	362	90	14077	3.02452	1	1	1	ATP2C2, CACNG6, SLC8A2, NCS1, TRPM4, TRPV2, TMEM37
REACTOME_PATHWAY	R-HSA-447115~Interleukin-12 family signaling	5	1.11857	0.0298546	ENSG00000261740, ENSG00000197632, ENSG00000138378, ENSG00000168811	223	47	8830	4.21238	1	1	1	BOLA2-SMG1P6, SERPINB2, STAT4, IL12A	LINC00173--STAT4
GOTERM_BP_DIRECT	GO:0030198~extracellular matrix organization	9	2.01342	0.0310527	ENSG00000133710, ENSG00000163661, ENSG00000107821, ENSG00000150093, ENSG00000197565, ENSG00000173376, ENSG00000178031, ENSG00000164171, ENSG00000086062	362	143	14077	2.44742	1	1	1	SPINK5, PTX3, KAZALD1, ITGB1, COL4A6, NDNF, ADAMTSL1, ITGA2, B4GALT1	GIHCG--COL4A6, MAP3K2-DT--COL4A6, ENSG00000251532--NDNF, ENSG00000289039--NDNF
WIKIPATHWAYS	WP5322~CKAP4 signaling pathway map	8	1.78971	0.0314271	ENSG00000148516, ENSG00000150093, ENSG00000056558, ENSG00000091831, ENSG00000026103, ENSG00000132970, ENSG00000181449, ENSG00000122861	187	106	6515	2.6294	0.999996	1	1	ZEB1, ITGB1, TRAF1, ESR1, FAS, WASF3, SOX2, PLAU	ENSG00000257283--ZEB1, ENSG00000267575--WASF3, GIHCG--ZEB1, LINC00973--ZEB1, MHENCR--ZEB1, ENSG00000289039--ZEB1
REACTOME_PATHWAY	R-HSA-416482~G alpha (12/13) signalling events	6	1.34228	0.0381487	ENSG00000146426, ENSG00000236699, ENSG00000141968, ENSG00000168243, ENSG00000186469, ENSG00000102302	223	74	8830	3.21052	1	1	1	TIAM2, ARHGEF38, VAV1, GNG4, GNG2, FGD1	LASTR--VAV1
REACTOME_PATHWAY	R-HSA-3000171~Non-integrin membrane-ECM interactions	5	1.11857	0.0387348	ENSG00000150093, ENSG00000197565, ENSG00000154229, ENSG00000164171, ENSG00000138685	223	51	8830	3.882	1	1	1	ITGB1, COL4A6, PRKCA, ITGA2, FGF2	GIHCG--COL4A6, MAP3K2-DT--COL4A6, ENSG00000289039--FGF2
REACTOME_PATHWAY	R-HSA-449147~Signaling by Interleukins	17	3.80313	0.0405472	ENSG00000261740, ENSG00000125571, ENSG00000150093, ENSG00000161905, ENSG00000141968, ENSG00000129084, ENSG00000197632, ENSG00000171223, ENSG00000138685, ENSG00000138378, ENSG00000117676, ENSG00000148516, ENSG00000166130, ENSG00000185499, ENSG00000181449, ENSG00000168811	223	395	8830	1.70415	1	1	1	BOLA2-SMG1P6, IL37, ITGB1, ALOX15, VAV1, PSMA1, SERPINB2, JUNB, FGF2, STAT4, RPS6KA1, ZEB1, IKBIP, MUC1, SOX2, IL12A	LINC00173--STAT4, ENSG00000257283--ZEB1, LASTR--VAV1, GIHCG--ZEB1, LINC00973--ZEB1, MHENCR--ZEB1, ENSG00000289039--FGF2, ENSG00000289039--ZEB1, ENSG00000289039--MUC1
REACTOME_PATHWAY	R-HSA-8950505~Gene and protein expression by JAK-STAT signaling after Interleukin-12 stimulation	4	0.894855	0.0420309	ENSG00000261740, ENSG00000197632, ENSG00000138378	223	31	8830	5.10921	1	1	1	BOLA2-SMG1P6, SERPINB2, STAT4	LINC00173--STAT4
REACTOME_PATHWAY	R-HSA-1430728~Metabolism	56	12.528	0.0495622	ENSG00000180773, ENSG00000004779, ENSG00000068366, ENSG00000155252, ENSG00000006756, ENSG00000129084, ENSG00000115159, ENSG00000172954, ENSG00000143797, ENSG00000146426, ENSG00000187097, ENSG00000059377, ENSG00000168452, ENSG00000141934, ENSG00000102886, ENSG00000123104, ENSG00000101276, ENSG00000143554, ENSG00000237289, ENSG00000074416, ENSG00000109107, ENSG00000131979, ENSG00000161905, ENSG0000…	223	1775	8830	1.24924	1	1	1	SLC36A4, NDUFAB1, ACSL4, PI4K2A, ARSD, PSMA1, GPD2, LCLAT1, MBOAT2, TIAM2, ENTPD5, TBXAS1, PPT2, PLPP2, GDPD3, ITPR2, SLC52A3, SLC27A3, CKMT1B, MGLL, ALDOC, GCH1, ALOX15, TPK1, FAR1, RXRA, ITPKC, FDFT1, NDUFAF6, B4GALT1, IMPA2, PLAAT2, STARD10, INPP5E, SYNJ2, PRKCA, GLS2, PLAAT4, CKMT1A, PARP9, ITPK1, LGMN, GNG2, LRP12, OAZ3, AOC1, BBOX1, PRKAR2B, STARD5, GLIPR1, MLXIPL, RPL3, GNG4, CBS, PLA2G10,…	LINC00173--OAZ3, LINC00173--GLS2, KDM7A-DT--MGLL, KDM7A-DT--PLA2G10, ENSG00000257283--LRP12, ENSG00000257283--LGMN, ENSG00000268403--SYNJ2, LASTR--SYNJ2, LINC01182--MGLL, LINC01182--SYNJ2, LINC02512--ACSL4, FAM95C--IMPA2, FAM95C--SYNJ2, LINC00472--GLS2, ENSG00000267575--SLC27A3, ENSG00000267575--RPL3, ENSG00000267575--TBXAS1, LOC100506124--CKMT1B, LOC100506124--LRP12, LINC01629--CKMT1B, LINC01629…

## Sheet: S9_DAVID_chart_plum4
Table S9. Results of DAVID functional enrichment analysis of plum4 module. The last column indicates the protein coding genes connected to selected lncRNAs in WGCNA network.
Category	Term	Count	%	PValue	Genes	List Total	Pop Hits	Pop Total	Fold Enrichment	Bonferroni	Benjamini	FDR	GeneSymbol	lncRNA--neighbour
GOTERM_BP_ALL	GO:0051051~negative regulation of transport	3	10	0.0448394	ENSG00000227877, ENSG00000100034, ENSG00000275543	13	404	14077	8.04094	1	1	1	MRLN, PPM1F, MPV17L	LINC01358--MPV17L, SATB2-AS1--MPV17L, ENSG00000288989--MPV17L, DPY19L3-DT--MPV17L, LINC02814--MPV17L
